# Supplementary material for: Crystal structure and Hirshfeld surface analysis of (E)-N-[(2-eth­oxy­naphthalen-1-yl)methyl­idene]-5,6,7,8-tetra­hydro­naphthalen-1-amine
Source: Acta Crystallogr E Crystallogr Commun. 2018 Sep 28;74(Pt 10):1513–6. doi: 10.1107/S2056989018013117 (PMC6176450; doi:10.1107/S2056989018013117)
Supplement: Supplementary file 1 [file e-74-01513-sup1.cif]

##############################################################################
#                                                                            #
# This CIF contains the data in a paper accepted for publication in          #
# Acta Crystallographica Section E. It conforms to the requirements of       #
# Notes for Authors for Acta Crystallographica Section E, and has been       #
# peer reviewed under the auspices of the IUCr Commission on Journals.       #
#                                                                            #
# Full details of the Crystallographic Information File format               #
# are given in the paper "The Crystallographic Information File (CIF):       #
# a New Standard Archive File for Crystallography" by S. R. Hall, F. H.      #
# Allen and I. D. Brown [Acta Cryst. (1991), A47, 655-685].                  #
#                                                                            #
# The current version of the core CIF dictionary is obtainable from          #
# ftp://ftp.iucr.org/pub/cif_core.dic.                                       #
#                                                                            #
# Software is freely available for graphical display of the structure(s)     #
# in this CIF. For information consult the CIF software page                 #
# http://www.iucr.org/resources/cif/software.                                #
#                                                                            #
# This file may be used for bona fide research purposes within the           #
# scientific community so long as proper attribution is given to the journal # 
# article from which it was obtained.                                        #
#                                                                            #
##############################################################################
data_I
_audit_creation_method     'SHELXL-2017/1'
_journal_date_recd_electronic     2018-09-04
_journal_date_accepted     2018-09-16
_journal_name_full     'Acta Crystallographica, Section E'
_journal_year     2018
_journal_volume     74
_journal_issue     10
_journal_page_first     1513
_journal_page_last     1516
_journal_paper_category     GO
_journal_paper_doi     10.1107/S2056989018013117
_journal_coeditor_code     XU5940
_publ_contact_author_name     'Galyna G. Tsapyuk'
_publ_contact_author_address
;
Department of General Chemistry, O. O. Bohomolets National Medical University,
Shevchenko Blvd. 13, 01601 Kiev, Ukraine
;
_publ_contact_author_email     tsapyuk@ukr.net
_publ_contact_author_fax     '+380 44 2393393'
_publ_contact_author_phone     '+380 44 2393393'
_publ_section_title
;\
Crystal structure and Hirshfeld surface analysis of
(<i>E</i>)-<i>N</i>-[(2-ethoxynaphthalen-1-yl)methylidene]-5,6,7,8-\
tetrahydronaphthalen-1-amine
;
loop_
    _publ_author_name
    _publ_author_footnote
    _publ_author_address
    'Kansiz, Sevgi' .
;
Department of Physics, Faculty of Arts and Sciences,
Ondokuz May\?is University,
55139, Samsun,
Turkey
;
    'Macit, Mustafa' .
;
Department of Chemistry, Faculty of Arts and Sciences,
Ondokuz May\?is University,
55139, Samsun,
Turkey
;
    'Dege, Necmi' .
;
Department of Physics, Faculty of Arts and Sciences,
Ondokuz May\?is University,
55139, Samsun,
Turkey
;
    'Tsapyuk, Galyna G.' .
;
Department of General Chemistry,
O. O. Bohomolets National Medical University,
Shevchenko Blvd. 13, 01601 Kiev,
Ukraine
;
_publ_section_synopsis
;
The two ring systems are twisted by 51.40(11)\%. In the crystal, the molecules
are linked <i>via</i> C---H...\p interactions, forming a three-dimensional
framework.
;
_database_code_depnum_ccdc_archive     'CCDC 1843572'
_chemical_name_systematic
;\
(<i>E</i>)-<i>N</i>-[(2-Ethoxynaphthalen-1-yl)methylidene]\
-5,6,7,8-tetrahydronaphthalen-1-amine
;
_chemical_name_common     ?
_chemical_formula_moiety     'C23 H23 N O'
_chemical_formula_sum     'C23 H23 N O'
_chemical_formula_iupac     'C23 H23 N O'
_chemical_formula_weight     329.42
_chemical_melting_point     ?
_space_group_crystal_system     monoclinic
_space_group_name_H-M_alt     'P 21/c'
_space_group_name_Hall     '-P 2ybc'
loop_
    _symmetry_equiv_pos_as_xyz
    'x, y, z'
    '-x, y+1/2, -z+1/2'
    '-x, -y, -z'
    'x, -y-1/2, z-1/2'
_cell_length_a     12.6628(4)
_cell_length_b     20.3304(9)
_cell_length_c     7.3838(3)
_cell_angle_alpha     90
_cell_angle_beta     104.895(3)
_cell_angle_gamma     90
_cell_volume     1837.01(13)
_cell_formula_units_Z     4
_cell_measurement_reflns_used     16587
_cell_measurement_theta_min     1.66
_cell_measurement_theta_max     27.94
_cell_measurement_temperature     296(2)
_exptl_crystal_description     'prism'
_exptl_crystal_colour     'colourless'
_exptl_crystal_size_max     0.610
_exptl_crystal_size_mid     0.467
_exptl_crystal_size_min     0.250
_exptl_crystal_density_diffrn     1.191
_exptl_crystal_density_meas     ?
_exptl_crystal_density_method     ?
_exptl_crystal_F_000     704
_exptl_absorpt_coefficient_mu     0.072
_exptl_absorpt_correction_type     integration
_exptl_absorpt_process_details     ?
_exptl_absorpt_correction_T_min     0.9634
_exptl_absorpt_correction_T_max     0.9823
_diffrn_ambient_temperature     296(2)
_diffrn_source     'sealed X-ray tube, 12 x 0.4 mm long-fine focus'
_diffrn_radiation_type     MoK\a
_diffrn_radiation_wavelength     0.71073
_diffrn_measurement_device_type     'Stoe IPDS 2'
_diffrn_measurement_method     'rotation method'
_diffrn_detector_area_resol_mean     6.67
_diffrn_reflns_number     22781
_diffrn_reflns_av_R_equivalents     0.1063
_diffrn_reflns_av_unetI/netI     0.0483
_diffrn_reflns_theta_min     1.664
_diffrn_reflns_theta_max     25.499
_diffrn_reflns_theta_full     25.242
_diffrn_measured_fraction_theta_max     1.000
_diffrn_measured_fraction_theta_full     1.000
_diffrn_reflns_limit_h_min     -15
_diffrn_reflns_limit_h_max     15
_diffrn_reflns_limit_k_min     -24
_diffrn_reflns_limit_k_max     24
_diffrn_reflns_limit_l_min     -8
_diffrn_reflns_limit_l_max     8
_refine_special_details     ?
_reflns_number_total     3419
_reflns_number_gt     2128
_reflns_threshold_expression     'I > 2\s(I)'
_refine_ls_structure_factor_coef     Fsqd
_refine_ls_matrix_type     full
_refine_ls_R_factor_all     0.1166
_refine_ls_R_factor_gt     0.0805
_refine_ls_wR_factor_gt     0.2271
_refine_ls_wR_factor_ref     0.2554
_refine_ls_goodness_of_fit_ref     1.044
_refine_ls_restrained_S_all     1.188
_refine_ls_number_reflns     3419
_refine_ls_number_parameters     226
_refine_ls_number_restraints     19
_refine_ls_hydrogen_treatment     constr
_refine_ls_weighting_scheme     calc
_refine_ls_weighting_details
              'w=1/[\s^2^(Fo^2^)+(0.1536P)^2^+0.1088P] where P=(Fo^2^+2Fc^2^)/3'
_atom_sites_solution_hydrogens     geom
_atom_sites_solution_primary     ?
_atom_sites_solution_secondary     ?
_refine_ls_shift/su_max     0.000
_refine_ls_shift/su_mean     0.000
_refine_diff_density_max     0.437
_refine_diff_density_min     -0.499
_refine_ls_extinction_method     none
_refine_ls_extinction_coef     .
loop_
    _atom_type_symbol
    _atom_type_description
    _atom_type_scat_dispersion_real
    _atom_type_scat_dispersion_imag
    _atom_type_scat_source
    'C' 'C' 0.0033 0.0016
                         'International Tables Vol C Tables 4.2.6.8 and 6.1.1.4'
    'H' 'H' 0.0000 0.0000
                         'International Tables Vol C Tables 4.2.6.8 and 6.1.1.4'
    'N' 'N' 0.0061 0.0033
                         'International Tables Vol C Tables 4.2.6.8 and 6.1.1.4'
    'O' 'O' 0.0106 0.0060
                         'International Tables Vol C Tables 4.2.6.8 and 6.1.1.4'
_computing_data_collection
;
X-AREA (Stoe & Cie, 2002)
;
_computing_cell_refinement
;
X-AREA (Stoe & Cie, 2002)
;
_computing_data_reduction
;
X-RED32 (Stoe & Cie, 2002)
;
_computing_structure_solution
;
WinGX (Farrugia, 2012)
;
_computing_structure_refinement
;
<i>SHELXL2017/1</i> (Sheldrick, 2015)
;
_computing_molecular_graphics
;
ORTEP-3 for Windows (Farrugia, 2012)
;
_computing_publication_material
;
WinGX (Farrugia, 2012) and PLATON (Spek, 2009)
;
loop_
    _atom_site_type_symbol
    _atom_site_label
    _atom_site_fract_x
    _atom_site_fract_y
    _atom_site_fract_z
    _atom_site_U_iso_or_equiv
    _atom_site_adp_type
    _atom_site_calc_flag
    _atom_site_occupancy
    _atom_site_disorder_assembly
    _atom_site_disorder_group
    C C1 0.3883(2) 0.69673(14) 0.5168(4) 0.0625(7) Uani d 1 . .
    C C2 0.3335(2) 0.75663(16) 0.4960(4) 0.0705(8) Uani d 1 . .
    C C3 0.2195(3) 0.7603(2) 0.4580(5) 0.0854(10) Uani d 1 . .
    H H3 0.184711 0.800998 0.441177 0.102 Uiso calc 1 . .
    C C4 0.1603(3) 0.7044(2) 0.4460(5) 0.0881(11) Uani d 1 . .
    H H4 0.084543 0.707238 0.418648 0.106 Uiso calc 1 . .
    C C5 0.2102(3) 0.64177(19) 0.4739(4) 0.0768(9) Uani d 1 . .
    C C6 0.1485(3) 0.5844(2) 0.4686(5) 0.0945(11) Uani d 1 . .
    H H6 0.073038 0.587938 0.447096 0.113 Uiso calc 1 . .
    C C7 0.1946(4) 0.5244(2) 0.4937(5) 0.1018(12) Uani d 1 . .
    H H7 0.151649 0.487132 0.490683 0.122 Uiso calc 1 . .
    C C8 0.3094(3) 0.51870(19) 0.5248(5) 0.0917(10) Uani d 1 . .
    H H8 0.342052 0.477395 0.540440 0.110 Uiso calc 1 . .
    C C9 0.3719(3) 0.57345(16) 0.5317(4) 0.0758(8) Uani d 1 . .
    H H9 0.447121 0.568790 0.552983 0.091 Uiso calc 1 . .
    C C10 0.3259(2) 0.63747(15) 0.5075(4) 0.0666(8) Uani d 1 . .
    C C11 0.3496(3) 0.87489(16) 0.5162(5) 0.0818(10) Uani d 1 . .
    H H11A 0.307563 0.876744 0.608818 0.098 Uiso calc 1 . .
    H H11B 0.301597 0.884936 0.394231 0.098 Uiso calc 1 . .
    C C12 0.4418(4) 0.92253(19) 0.5636(7) 0.1034(12) Uani d 1 . .
    H H12A 0.413575 0.966242 0.566169 0.155 Uiso calc 1 . .
    H H12B 0.488685 0.911972 0.684440 0.155 Uiso calc 1 . .
    H H12C 0.482748 0.920123 0.470930 0.155 Uiso calc 1 . .
    C C13 0.5070(2) 0.69926(14) 0.5483(4) 0.0637(7) Uani d 1 . .
    H H13 0.537591 0.740457 0.541243 0.076 Uiso calc 1 . .
    C C14 0.6849(2) 0.66195(13) 0.6046(4) 0.0620(7) Uani d 1 . .
    C C15 0.7241(3) 0.69702(15) 0.4745(5) 0.0827(10) Uani d 1 . .
    H H15 0.675637 0.716373 0.372129 0.099 Uiso calc 1 . .
    C C16 0.8353(3) 0.70314(18) 0.4975(6) 0.0942(12) Uani d 1 . .
    H H16 0.861669 0.726596 0.410256 0.113 Uiso calc 1 . .
    C C17 0.9070(3) 0.67484(17) 0.6482(6) 0.0859(10) Uani d 1 . .
    H H17 0.981742 0.679759 0.663076 0.103 Uiso calc 1 . .
    C C18 0.8696(2) 0.63895(14) 0.7789(5) 0.0725(8) Uani d 1 . .
    C C19 0.9511(3) 0.6076(2) 0.9406(7) 0.1064(12) Uani d 1 . .
    H H19A 0.998028 0.578883 0.890880 0.128 Uiso calc 1 . .
    H H19B 0.996683 0.641912 1.011812 0.128 Uiso calc 1 . .
    C C20 0.9048(4) 0.5702(3) 1.0659(9) 0.1519(18) Uani d 1 . .
    H H20A 0.944397 0.528870 1.087031 0.182 Uiso calc 1 . .
    H H20B 0.922970 0.593431 1.184568 0.182 Uiso calc 1 . .
    C C21 0.7955(4) 0.5545(4) 1.0294(9) 0.169(2) Uani d 1 . .
    H H21A 0.775939 0.555005 1.148089 0.203 Uiso calc 1 . .
    H H21B 0.787436 0.509438 0.984530 0.203 Uiso calc 1 . .
    C C22 0.7136(3) 0.5943(2) 0.8964(5) 0.0927(11) Uani d 1 . .
    H H22A 0.680842 0.624872 0.966960 0.111 Uiso calc 1 . .
    H H22B 0.656127 0.565356 0.828032 0.111 Uiso calc 1 . .
    C C23 0.7575(2) 0.63267(13) 0.7572(4) 0.0628(7) Uani d 1 . .
    N N1 0.5720(2) 0.65120(12) 0.5839(4) 0.0702(7) Uani d 1 . .
    O O1 0.39688(19) 0.81145(11) 0.5147(4) 0.0871(7) Uani d 1 . .
loop_
    _atom_site_aniso_label
    _atom_site_aniso_U_11
    _atom_site_aniso_U_22
    _atom_site_aniso_U_33
    _atom_site_aniso_U_12
    _atom_site_aniso_U_13
    _atom_site_aniso_U_23
    C1 0.0606(16) 0.0751(19) 0.0516(14) 0.0063(14) 0.0141(12) -0.0002(12)
    C2 0.0663(18) 0.083(2) 0.0631(16) 0.0111(15) 0.0186(13) 0.0067(14)
    C3 0.075(2) 0.099(3) 0.087(2) 0.0223(19) 0.0294(17) 0.0176(18)
    C4 0.0625(19) 0.124(3) 0.079(2) 0.012(2) 0.0196(15) 0.0103(19)
    C5 0.0659(18) 0.109(3) 0.0561(16) -0.0054(18) 0.0159(13) 0.0011(15)
    C6 0.074(2) 0.125(3) 0.083(2) -0.018(2) 0.0178(17) -0.009(2)
    C7 0.103(3) 0.110(3) 0.093(3) -0.039(3) 0.027(2) -0.014(2)
    C8 0.098(3) 0.090(2) 0.087(2) -0.013(2) 0.0226(18) -0.0086(18)
    C9 0.0753(19) 0.079(2) 0.0730(18) -0.0078(16) 0.0182(14) -0.0048(15)
    C10 0.0665(18) 0.083(2) 0.0504(14) 0.0030(14) 0.0149(12) -0.0019(13)
    C11 0.102(2) 0.080(2) 0.0724(18) 0.0309(19) 0.0378(17) 0.0109(16)
    C12 0.117(3) 0.075(2) 0.129(3) 0.010(2) 0.050(3) -0.003(2)
    C13 0.0644(16) 0.0644(17) 0.0626(16) 0.0029(14) 0.0169(13) 0.0032(12)
    C14 0.0608(16) 0.0511(14) 0.0773(17) 0.0031(12) 0.0236(13) 0.0022(13)
    C15 0.093(2) 0.072(2) 0.091(2) 0.0124(17) 0.0383(18) 0.0218(16)
    C16 0.100(3) 0.082(2) 0.123(3) 0.000(2) 0.068(2) 0.014(2)
    C17 0.0700(19) 0.075(2) 0.124(3) -0.0022(17) 0.046(2) -0.005(2)
    C18 0.0618(17) 0.0638(17) 0.093(2) -0.0009(14) 0.0229(15) -0.0081(15)
    C19 0.066(2) 0.119(3) 0.123(3) 0.006(2) 0.0051(19) 0.007(2)
    C20 0.104(3) 0.190(4) 0.142(4) 0.011(3) -0.003(3) 0.065(3)
    C21 0.121(3) 0.221(4) 0.144(3) -0.013(3) -0.002(3) 0.097(3)
    C22 0.074(2) 0.115(3) 0.090(2) -0.0050(19) 0.0225(17) 0.031(2)
    C23 0.0603(16) 0.0541(15) 0.0766(18) -0.0005(12) 0.0225(13) 0.0002(13)
    N1 0.0605(14) 0.0681(15) 0.0816(16) 0.0047(12) 0.0173(11) 0.0063(12)
    O1 0.0777(14) 0.0726(14) 0.1156(19) 0.0173(11) 0.0335(13) 0.0041(12)
_geom_special_details
;
 All esds (except the esd in the dihedral angle between two l.s. planes)
 are estimated using the full covariance matrix.  The cell esds are taken
 into account individually in the estimation of esds in distances, angles
 and torsion angles; correlations between esds in cell parameters are only
 used when they are defined by crystal symmetry.  An approximate (isotropic)
 treatment of cell esds is used for estimating esds involving l.s. planes.
;
loop_
    _geom_bond_atom_site_label_1
    _geom_bond_atom_site_label_2
    _geom_bond_site_symmetry_2
    _geom_bond_distance
    _geom_bond_publ_flag
    C1 C2 . 1.390(4) ?
    C1 C10 . 1.432(4) ?
    C1 C13 . 1.462(4) ?
    C2 O1 . 1.359(4) ?
    C2 C3 . 1.400(4) ?
    C3 C4 . 1.352(5) ?
    C3 H3 . 0.9300 ?
    C4 C5 . 1.413(5) ?
    C4 H4 . 0.9300 ?
    C5 C6 . 1.398(5) ?
    C5 C10 . 1.425(4) ?
    C6 C7 . 1.345(6) ?
    C6 H6 . 0.9300 ?
    C7 C8 . 1.417(6) ?
    C7 H7 . 0.9300 ?
    C8 C9 . 1.359(5) ?
    C8 H8 . 0.9300 ?
    C9 C10 . 1.418(4) ?
    C9 H9 . 0.9300 ?
    C11 O1 . 1.423(4) ?
    C11 C12 . 1.488(5) ?
    C11 H11A . 0.9700 ?
    C11 H11B . 0.9700 ?
    C12 H12A . 0.9600 ?
    C12 H12B . 0.9600 ?
    C12 H12C . 0.9600 ?
    C13 N1 . 1.262(3) ?
    C13 H13 . 0.9300 ?
    C14 C15 . 1.387(4) ?
    C14 C23 . 1.392(4) ?
    C14 N1 . 1.415(4) ?
    C15 C16 . 1.380(5) ?
    C15 H15 . 0.9300 ?
    C16 C17 . 1.368(5) ?
    C16 H16 . 0.9300 ?
    C17 C18 . 1.387(5) ?
    C17 H17 . 0.9300 ?
    C18 C23 . 1.393(4) ?
    C18 C19 . 1.504(5) ?
    C19 C20 . 1.434(7) ?
    C19 H19A . 0.9700 ?
    C19 H19B . 0.9700 ?
    C20 C21 . 1.378(6) ?
    C20 H20A . 0.9700 ?
    C20 H20B . 0.9700 ?
    C21 C22 . 1.474(6) ?
    C21 H21A . 0.9700 ?
    C21 H21B . 0.9700 ?
    C22 C23 . 1.506(4) ?
    C22 H22A . 0.9700 ?
    C22 H22B . 0.9700 ?
loop_
    _geom_angle_atom_site_label_1
    _geom_angle_atom_site_label_2
    _geom_angle_atom_site_label_3
    _geom_angle_site_symmetry_1
    _geom_angle_site_symmetry_3
    _geom_angle
    _geom_angle_publ_flag
    C2 C1 C10 . . 118.6(3) ?
    C2 C1 C13 . . 116.7(3) ?
    C10 C1 C13 . . 124.7(2) ?
    O1 C2 C1 . . 116.2(3) ?
    O1 C2 C3 . . 121.8(3) ?
    C1 C2 C3 . . 121.9(3) ?
    C4 C3 C2 . . 119.6(3) ?
    C4 C3 H3 . . 120.2 ?
    C2 C3 H3 . . 120.2 ?
    C3 C4 C5 . . 121.9(3) ?
    C3 C4 H4 . . 119.0 ?
    C5 C4 H4 . . 119.0 ?
    C6 C5 C4 . . 121.4(3) ?
    C6 C5 C10 . . 119.8(3) ?
    C4 C5 C10 . . 118.8(3) ?
    C7 C6 C5 . . 122.2(4) ?
    C7 C6 H6 . . 118.9 ?
    C5 C6 H6 . . 118.9 ?
    C6 C7 C8 . . 119.2(4) ?
    C6 C7 H7 . . 120.4 ?
    C8 C7 H7 . . 120.4 ?
    C9 C8 C7 . . 120.1(4) ?
    C9 C8 H8 . . 119.9 ?
    C7 C8 H8 . . 119.9 ?
    C8 C9 C10 . . 122.1(3) ?
    C8 C9 H9 . . 119.0 ?
    C10 C9 H9 . . 119.0 ?
    C9 C10 C5 . . 116.6(3) ?
    C9 C10 C1 . . 124.3(3) ?
    C5 C10 C1 . . 119.1(3) ?
    O1 C11 C12 . . 106.6(3) ?
    O1 C11 H11A . . 110.4 ?
    C12 C11 H11A . . 110.4 ?
    O1 C11 H11B . . 110.4 ?
    C12 C11 H11B . . 110.4 ?
    H11A C11 H11B . . 108.6 ?
    C11 C12 H12A . . 109.5 ?
    C11 C12 H12B . . 109.5 ?
    H12A C12 H12B . . 109.5 ?
    C11 C12 H12C . . 109.5 ?
    H12A C12 H12C . . 109.5 ?
    H12B C12 H12C . . 109.5 ?
    N1 C13 C1 . . 126.6(3) ?
    N1 C13 H13 . . 116.7 ?
    C1 C13 H13 . . 116.7 ?
    C15 C14 C23 . . 120.1(3) ?
    C15 C14 N1 . . 122.4(3) ?
    C23 C14 N1 . . 117.4(2) ?
    C16 C15 C14 . . 119.8(3) ?
    C16 C15 H15 . . 120.1 ?
    C14 C15 H15 . . 120.1 ?
    C17 C16 C15 . . 120.3(3) ?
    C17 C16 H16 . . 119.8 ?
    C15 C16 H16 . . 119.8 ?
    C16 C17 C18 . . 120.9(3) ?
    C16 C17 H17 . . 119.6 ?
    C18 C17 H17 . . 119.6 ?
    C17 C18 C23 . . 119.2(3) ?
    C17 C18 C19 . . 119.2(3) ?
    C23 C18 C19 . . 121.5(3) ?
    C20 C19 C18 . . 115.2(3) ?
    C20 C19 H19A . . 108.5 ?
    C18 C19 H19A . . 108.5 ?
    C20 C19 H19B . . 108.5 ?
    C18 C19 H19B . . 108.5 ?
    H19A C19 H19B . . 107.5 ?
    C21 C20 C19 . . 123.6(4) ?
    C21 C20 H20A . . 106.4 ?
    C19 C20 H20A . . 106.4 ?
    C21 C20 H20B . . 106.4 ?
    C19 C20 H20B . . 106.4 ?
    H20A C20 H20B . . 106.5 ?
    C20 C21 C22 . . 120.2(5) ?
    C20 C21 H21A . . 107.3 ?
    C22 C21 H21A . . 107.3 ?
    C20 C21 H21B . . 107.3 ?
    C22 C21 H21B . . 107.3 ?
    H21A C21 H21B . . 106.9 ?
    C21 C22 C23 . . 114.8(3) ?
    C21 C22 H22A . . 108.6 ?
    C23 C22 H22A . . 108.6 ?
    C21 C22 H22B . . 108.6 ?
    C23 C22 H22B . . 108.6 ?
    H22A C22 H22B . . 107.6 ?
    C14 C23 C18 . . 119.7(3) ?
    C14 C23 C22 . . 119.4(3) ?
    C18 C23 C22 . . 120.9(3) ?
    C13 N1 C14 . . 119.4(2) ?
    C2 O1 C11 . . 120.4(3) ?
loop_
    _geom_torsion_atom_site_label_1
    _geom_torsion_atom_site_label_2
    _geom_torsion_atom_site_label_3
    _geom_torsion_atom_site_label_4
    _geom_torsion_site_symmetry_1
    _geom_torsion_site_symmetry_2
    _geom_torsion_site_symmetry_3
    _geom_torsion_site_symmetry_4
    _geom_torsion
    _geom_torsion_publ_flag
    C10 C1 C2 O1 . . . . 177.0(2) ?
    C13 C1 C2 O1 . . . . -2.6(4) ?
    C10 C1 C2 C3 . . . . -2.9(4) ?
    C13 C1 C2 C3 . . . . 177.5(3) ?
    O1 C2 C3 C4 . . . . -178.1(3) ?
    C1 C2 C3 C4 . . . . 1.8(5) ?
    C2 C3 C4 C5 . . . . 1.1(5) ?
    C3 C4 C5 C6 . . . . 177.4(3) ?
    C3 C4 C5 C10 . . . . -2.8(5) ?
    C4 C5 C6 C7 . . . . 179.6(3) ?
    C10 C5 C6 C7 . . . . -0.3(5) ?
    C5 C6 C7 C8 . . . . -0.6(6) ?
    C6 C7 C8 C9 . . . . 0.9(6) ?
    C7 C8 C9 C10 . . . . -0.4(5) ?
    C8 C9 C10 C5 . . . . -0.5(4) ?
    C8 C9 C10 C1 . . . . 178.9(3) ?
    C6 C5 C10 C9 . . . . 0.8(4) ?
    C4 C5 C10 C9 . . . . -179.0(3) ?
    C6 C5 C10 C1 . . . . -178.6(3) ?
    C4 C5 C10 C1 . . . . 1.6(4) ?
    C2 C1 C10 C9 . . . . -178.2(3) ?
    C13 C1 C10 C9 . . . . 1.4(4) ?
    C2 C1 C10 C5 . . . . 1.2(4) ?
    C13 C1 C10 C5 . . . . -179.3(3) ?
    C2 C1 C13 N1 . . . . 174.5(3) ?
    C10 C1 C13 N1 . . . . -5.1(5) ?
    C23 C14 C15 C16 . . . . -0.4(5) ?
    N1 C14 C15 C16 . . . . -176.8(3) ?
    C14 C15 C16 C17 . . . . -0.1(5) ?
    C15 C16 C17 C18 . . . . 0.8(6) ?
    C16 C17 C18 C23 . . . . -1.0(5) ?
    C16 C17 C18 C19 . . . . 178.9(3) ?
    C17 C18 C19 C20 . . . . -178.6(5) ?
    C23 C18 C19 C20 . . . . 1.3(6) ?
    C18 C19 C20 C21 . . . . 9.9(10) ?
    C19 C20 C21 C22 . . . . -22.6(12) ?
    C20 C21 C22 C23 . . . . 22.4(9) ?
    C15 C14 C23 C18 . . . . 0.2(4) ?
    N1 C14 C23 C18 . . . . 176.8(3) ?
    C15 C14 C23 C22 . . . . -179.5(3) ?
    N1 C14 C23 C22 . . . . -2.9(4) ?
    C17 C18 C23 C14 . . . . 0.5(4) ?
    C19 C18 C23 C14 . . . . -179.4(3) ?
    C17 C18 C23 C22 . . . . -179.8(3) ?
    C19 C18 C23 C22 . . . . 0.3(5) ?
    C21 C22 C23 C14 . . . . 168.1(4) ?
    C21 C22 C23 C18 . . . . -11.6(6) ?
    C1 C13 N1 C14 . . . . 177.9(3) ?
    C15 C14 N1 C13 . . . . -49.8(4) ?
    C23 C14 N1 C13 . . . . 133.7(3) ?
    C1 C2 O1 C11 . . . . -173.1(3) ?
    C3 C2 O1 C11 . . . . 6.8(4) ?
    C12 C11 O1 C2 . . . . 172.7(3) ?
loop_
    _geom_hbond_atom_site_label_D
    _geom_hbond_atom_site_label_H
    _geom_hbond_atom_site_label_A
    _geom_hbond_site_symmetry_A
    _geom_hbond_distance_DH
    _geom_hbond_distance_HA
    _geom_hbond_distance_DA
    _geom_hbond_angle_DHA
    _geom_hbond_publ_flag
    C11 H11B Cg1 4_575 0.97 2.91 3.799 153 yes
    C16 H16 Cg2 4_575 0.93 2.96 3.728 141 yes
_shelx_space_group_comment
;
The symmetry employed for this shelxl refinement is uniquely defined
by the following loop, which should always be used as a source of
symmetry information in preference to the above space-group names.
They are only intended as comments.
;
_shelx_estimated_absorpt_T_min     ?
_shelx_estimated_absorpt_T_max     ?
_shelx_hkl_file
;
   1   0   0  294.31    6.33   0
   1   0   0  308.71    5.34   0
  -1   0   0  299.64    5.34   0
  -2   0   0 1486.08    9.82   0
  -2   0   0 1477.50    8.10   0
   2   0   0 1449.23    9.63   0
   2   0   0 1591.94    8.46   0
  -3   0   0    3.28    1.83   0
  -3   0   0    4.50    1.28   0
   3   0   0    4.63    1.35   0
   3   0   0    4.95    1.84   0
   4   0   0  393.93    4.08   0
  -4   0   0  363.80    3.10   0
   4   0   0  423.98    3.28   0
  -4   0   0  371.84    3.91   0
  -5   0   0    2.72    1.05   0
   5   0   0    2.22    1.02   0
   5   0   0    1.99    1.45   0
  -5   0   0    2.79    1.46   0
  -6   0   0   48.32    1.47   0
  -6   0   0   42.90    1.24   0
   6   0   0   47.92    1.49   0
   6   0   0   56.88    1.30   0
   7   0   0    3.51    0.97   0
  -7   0   0    2.19    0.92   0
   7   0   0    3.17    0.88   0
  -7   0   0    2.51    0.91   0
  -8   0   0   17.25    1.43   0
  -8   0   0   13.40    1.35   0
   8   0   0   16.93    1.13   0
   8   0   0   17.08    0.99   0
   9   0   0   -1.57    1.17   0
   9   0   0   -0.91    1.22   0
  -9   0   0    0.08    1.18   0
  -9   0   0    0.28    1.24   0
  10   0   0    7.53    1.38   0
 -10   0   0    6.24    1.29   0
  10   0   0    7.74    1.17   0
 -10   0   0    6.52    1.25   0
  11   0   0   18.91    1.35   0
 -11   0   0   17.21    1.31   0
  11   0   0   23.26    1.29   0
 -11   0   0   15.05    1.31   0
  12   0   0   -0.41    1.15   0
 -12   0   0    0.24    1.14   0
  12   0   0    0.38    0.85   0
 -12   0   0   -0.22    0.83   0
  13   0   0    0.76    1.19   0
 -13   0   0    0.63    0.87   0
  13   0   0    1.24    1.24   0
 -13   0   0    0.56    1.24   0
 -14   0   0    0.56    0.93   0
  14   0   0   -0.34    1.28   0
  14   0   0   -0.54    1.22   0
 -14   0   0    0.03    0.86   0
 -15   0   0    0.84    0.92   0
  15   0   0    2.25    1.26   0
  15   0   0   -0.68    1.29   0
 -15   0   0    0.48    1.29   0
  -1  -1   0   55.24    2.91   0
   1  -1   0   58.92    2.33   0
  -1   1   0   65.26    2.42   0
   1  -1   0   69.51    2.45   0
  -1   1   0   58.47    2.34   0
   1   1   0   58.42    2.80   0
   2  -1   0 1065.60    6.40   0
   2  -1   0  936.19    6.68   0
  -2   1   0  917.45    6.59   0
   2   1   0  922.36    9.73   0
  -2  -1   0  965.31   10.01   0
   2   1   0  970.04    7.04   0
  -2  -1   0  897.56    6.78   0
  -2   1   0  973.81    6.14   0
  -3   1   0   15.89    1.40   0
   3   1   0   16.93    2.00   0
   3   1   0   18.05    1.98   0
  -3  -1   0   14.98    1.46   0
   3  -1   0   18.01    1.91   0
  -3  -1   0   16.97    1.96   0
   3  -1   0   17.47    1.53   0
  -3   1   0   15.31    1.99   0
  -4   1   0  177.09    2.81   0
   4   1   0  199.50    2.51   0
  -4   1   0  173.72    2.24   0
   4  -1   0  208.17    2.39   0
  -4  -1   0  170.32    2.38   0
   4  -1   0  190.53    2.60   0
  -4  -1   0  182.04    2.95   0
   4   1   0  185.73    3.05   0
  -5   1   0  331.79    2.58   0
  -5   1   0  340.96    3.17   0
   5   1   0  358.80    3.54   0
   5   1   0  387.43    2.99   0
   5  -1   0  364.81    3.29   0
   5  -1   0  399.87    2.80   0
  -5  -1   0  333.32    2.95   0
  -5  -1   0  344.52    3.54   0
  -6   1   0  383.11    2.73   0
   6   1   0  451.55    2.87   0
   6   1   0  418.58    3.50   0
   6  -1   0  458.50    2.82   0
  -6  -1   0  358.54    2.62   0
   6  -1   0  414.55    3.18   0
  -6   1   0  377.46    3.05   0
  -6  -1   0  413.18    3.66   0
  -7  -1   0    0.99    1.17   0
   7  -1   0   -0.07    1.32   0
  -7  -1   0    0.62    1.31   0
   7  -1   0    0.61    1.24   0
  -7   1   0    1.04    0.90   0
  -7   1   0    2.12    1.29   0
   7   1   0    0.98    0.88   0
   7   1   0    1.10    0.97   0
   8  -1   0    8.36    0.98   0
   8   1   0   10.63    0.96   0
  -8  -1   0    8.20    1.33   0
   8   1   0    9.35    1.07   0
  -8  -1   0    7.52    0.96   0
   8  -1   0    8.67    0.93   0
  -8   1   0    6.98    1.30   0
  -8   1   0    7.67    1.01   0
  -9   1   0   -0.44    0.83   0
   9  -1   0    0.33    1.24   0
  -9  -1   0    1.23    0.87   0
   9   1   0    0.73    0.90   0
  -9  -1   0    0.59    0.89   0
   9   1   0    0.96    1.23   0
  -9   1   0    1.03    0.88   0
   9  -1   0    0.56    0.86   0
 -10  -1   0    1.11    0.89   0
  10   1   0   -0.40    1.29   0
  10  -1   0   -0.63    1.20   0
 -10   1   0    1.04    1.19   0
  10  -1   0   -0.84    0.81   0
 -10  -1   0   -0.01    0.90   0
 -10   1   0    0.49    0.80   0
  10   1   0   -0.04    0.82   0
 -11  -1   0    1.05    1.24   0
  11   1   0    0.96    1.21   0
  11   1   0    0.49    0.79   0
 -11  -1   0    0.20    0.87   0
 -11   1   0    1.28    1.20   0
  11  -1   0    0.71    0.82   0
  11  -1   0    0.48    1.23   0
 -11   1   0    0.05    0.84   0
 -12  -1   0    4.18    0.85   0
  12   1   0    5.29    1.30   0
  12  -1   0    5.52    1.20   0
 -12   1   0    3.89    0.88   0
 -12  -1   0    3.17    1.27   0
 -12   1   0    4.28    0.86   0
  12  -1   0    5.64    1.23   0
  12   1   0    3.51    0.89   0
  13  -1   0    0.80    1.21   0
 -13  -1   0    0.54    1.24   0
 -13   1   0    0.56    0.84   0
  13  -1   0   -0.05    1.25   0
  13   1   0   -0.70    1.22   0
 -13   1   0    0.03    0.85   0
 -13  -1   0    0.33    1.25   0
  13   1   0    0.61    1.21   0
 -14  -1   0    0.84    1.25   0
  14   1   0   -0.77    1.20   0
  14  -1   0    1.08    0.90   0
 -14   1   0    1.86    0.89   0
 -14   1   0    0.50    1.22   0
  14  -1   0    2.12    1.22   0
 -14  -1   0    0.64    1.25   0
  14   1   0   -0.43    1.24   0
 -15   1   0   -0.54    0.93   0
  15   1   0    0.19    1.31   0
  15  -1   0   -0.98    1.32   0
  15   1   0    1.78    1.34   0
 -15  -1   0   -1.24    1.35   0
  15  -1   0    0.37    1.33   0
 -15  -1   0    0.75    1.29   0
 -15   1   0    0.34    1.38   0
   0   2   0  516.63    6.74   0
   0  -2   0  891.54   11.65   0
   0  -2   0  572.20    7.04   0
   0   2   0  787.15   11.01   0
  -1  -2   0  184.13    5.55   0
   1  -2   0  209.37    3.61   0
   1   2   0  163.16    5.25   0
  -1   2   0  186.97    3.58   0
  -1   2   0  147.68    2.93   0
   1  -2   0  170.48    3.26   0
  -2   2   0    3.40    1.16   0
   2   2   0    3.52    1.20   0
  -2  -2   0    2.76    1.15   0
   2  -2   0    4.00    1.16   0
   2  -2   0    3.33    1.17   0
  -2   2   0    3.74    1.15   0
   3   2   0    1.65    1.77   0
  -3   2   0    1.22    1.80   0
  -3  -2   0    1.82    1.59   0
   3   2   0    2.01    1.88   0
   3  -2   0    1.53    1.26   0
  -3   2   0    1.22    1.32   0
   3  -2   0    2.09    1.27   0
  -3  -2   0    1.69    1.28   0
  -4  -2   0   26.06    1.90   0
   4  -2   0   28.91    1.74   0
  -4   2   0   23.45    1.81   0
   4   2   0   25.64    1.85   0
  -4  -2   0   22.01    1.85   0
   4   2   0   24.46    2.02   0
   4  -2   0   24.53    1.84   0
  -4   2   0   22.67    1.80   0
   5   2   0    1.93    0.96   0
  -5  -2   0    1.74    1.00   0
   5   2   0    1.64    1.43   0
   5  -2   0    2.48    1.29   0
  -5   2   0    1.89    0.94   0
   5  -2   0    1.18    1.36   0
  -5   2   0    0.94    0.94   0
  -5  -2   0    1.14    0.98   0
  -6  -2   0    1.63    1.35   0
  -6   2   0    0.84    0.97   0
   6   2   0    0.79    1.34   0
  -6  -2   0    1.66    0.89   0
   6  -2   0    1.78    0.98   0
  -6   2   0    1.73    0.89   0
   6  -2   0    1.50    0.87   0
   6   2   0    1.81    1.26   0
  -7  -2   0    0.58    1.26   0
  -7  -2   0    0.15    0.92   0
   7   2   0    0.53    0.87   0
  -7   2   0    0.88    0.91   0
  -7   2   0    1.36    0.89   0
   7  -2   0   -0.42    1.25   0
   7   2   0    0.28    0.88   0
   7  -2   0    0.27    0.86   0
   8   2   0   14.15    1.41   0
   8   2   0   16.33    0.99   0
   8  -2   0   15.60    1.38   0
  -8   2   0   12.73    0.98   0
  -8  -2   0   14.50    1.38   0
  -8   2   0   10.82    0.98   0
   8  -2   0   15.62    1.01   0
  -8  -2   0   11.87    0.95   0
   9   2   0    4.87    0.90   0
  -9  -2   0    6.42    1.20   0
  -9   2   0    3.58    1.23   0
  -9   2   0    3.69    0.92   0
   9  -2   0    4.93    1.24   0
   9   2   0    4.31    1.32   0
  -9  -2   0    4.11    1.30   0
   9  -2   0    4.15    0.94   0
 -10  -2   0    1.24    1.29   0
  10  -2   0    0.56    0.89   0
  10   2   0    1.64    1.25   0
  10  -2   0    2.20    1.18   0
 -10   2   0    1.77    0.96   0
  10   2   0    2.03    0.91   0
 -10   2   0    1.34    1.25   0
 -10  -2   0    1.35    1.20   0
  11  -2   0    8.33    0.89   0
 -11   2   0    5.90    0.90   0
 -11   2   0    5.85    1.27   0
 -11  -2   0    7.01    0.86   0
  11  -2   0    7.56    1.33   0
  11   2   0    7.46    0.94   0
  11   2   0    7.68    0.89   0
 -11  -2   0    5.47    0.87   0
 -12  -2   0    8.57    1.27   0
  12   2   0    8.55    1.23   0
  12   2   0    8.01    1.29   0
  12  -2   0    8.85    0.89   0
 -12  -2   0    6.42    0.89   0
  12  -2   0   10.00    1.25   0
 -12   2   0    5.37    0.89   0
 -12   2   0    7.35    1.22   0
 -13   2   0    1.55    1.18   0
  13  -2   0    1.55    0.84   0
  13  -2   0    0.76    1.25   0
  13   2   0    0.62    0.85   0
 -13  -2   0    0.40    1.17   0
 -13  -2   0    1.12    0.83   0
 -13   2   0    1.68    1.24   0
  13   2   0    1.48    1.17   0
 -14  -2   0   -0.06    0.87   0
  14  -2   0    0.86    1.22   0
 -14   2   0    0.39    1.24   0
  14   2   0   -0.62    1.27   0
 -14  -2   0   -0.71    1.18   0
 -14   2   0    0.23    0.86   0
  14  -2   0   -0.37    1.27   0
  14   2   0    1.01    1.16   0
 -15   2   0    1.49    1.32   0
 -15   2   0   -0.64    1.31   0
 -15  -2   0   -0.18    1.31   0
  15  -2   0    1.39    1.27   0
  15   2   0    0.36    1.33   0
 -15  -2   0    1.20    1.30   0
  15   2   0    1.23    1.30   0
  15  -2   0   -0.19    1.31   0
   1  -3   0  183.14    3.30   0
  -1  -3   0  182.36    4.44   0
  -1   3   0  135.17    2.73   0
   1  -3   0  142.79    2.78   0
   1   3   0  142.05    4.02   0
  -1   3   0  156.20    2.97   0
  -2  -3   0  198.27    4.00   0
  -2   3   0  186.48    2.86   0
   2  -3   0  237.94    2.98   0
   2  -3   0  198.55    2.72   0
   2   3   0  184.57    3.90   0
  -2   3   0  203.02    2.78   0
  -3   3   0   17.11    1.90   0
   3  -3   0   20.84    1.40   0
   3  -3   0   16.14    1.41   0
   3   3   0   17.35    2.02   0
  -3   3   0   15.36    1.41   0
  -3  -3   0   24.21    2.55   0
  -3  -3   0   16.84    1.50   0
   4  -3   0   58.64    1.49   0
  -4  -3   0   64.76    2.80   0
  -4   3   0   46.12    1.50   0
   4   3   0   53.80    2.83   0
  -4   3   0   49.09    1.84   0
  -4  -3   0   46.51    1.62   0
   4   3   0   53.43    2.02   0
   4  -3   0   51.98    1.92   0
  -5   3   0   59.75    1.42   0
   5  -3   0   73.72    1.41   0
   5   3   0   69.80    2.34   0
  -5  -3   0   77.06    2.37   0
   5   3   0   72.02    1.88   0
   5  -3   0   67.44    1.46   0
  -5   3   0   56.90    1.34   0
  -5  -3   0   58.08    1.80   0
  -6   3   0   43.74    1.48   0
   6  -3   0   57.08    1.33   0
   6   3   0   51.70    1.38   0
  -6  -3   0   41.57    1.30   0
   6  -3   0   47.94    1.27   0
   6   3   0   51.85    1.95   0
  -6  -3   0   54.85    1.90   0
  -6   3   0   41.83    1.19   0
  -7   3   0   26.85    1.12   0
   7  -3   0   33.48    1.12   0
  -7  -3   0   26.95    1.08   0
  -7   3   0   31.05    1.43   0
   7   3   0   35.63    1.65   0
  -7  -3   0   36.43    1.63   0
   7  -3   0   37.36    1.47   0
   7   3   0   36.01    1.46   0
  -8  -3   0    0.50    0.89   0
   8  -3   0    0.08    1.29   0
   8  -3   0   -0.04    0.86   0
  -8  -3   0    0.65    1.19   0
   8   3   0    0.65    0.92   0
  -8   3   0    0.82    0.93   0
  -8   3   0    2.08    1.31   0
   8   3   0    0.47    1.27   0
   9   3   0    6.12    1.31   0
   9  -3   0    5.16    0.98   0
   9   3   0    5.87    0.96   0
  -9   3   0    6.43    0.92   0
  -9  -3   0    5.81    1.31   0
   9  -3   0    5.64    0.90   0
  -9  -3   0    6.36    1.27   0
  -9   3   0    6.11    1.30   0
  10   3   0    6.83    0.93   0
  10   3   0    7.75    1.32   0
  10  -3   0    7.67    0.89   0
  10  -3   0    6.91    1.00   0
 -10   3   0    4.88    1.29   0
 -10  -3   0    7.30    1.26   0
 -10  -3   0    4.85    0.94   0
 -10   3   0    5.24    0.95   0
  11   3   0    0.26    1.15   0
  11  -3   0   -0.34    0.91   0
 -11  -3   0    0.80    1.12   0
 -11  -3   0    1.28    0.85   0
  11  -3   0   -0.76    1.18   0
 -11   3   0    1.47    1.20   0
 -11   3   0    2.58    1.22   0
  11   3   0    0.84    1.20   0
  12  -3   0    1.69    1.24   0
  12   3   0    3.52    1.22   0
 -12  -3   0    1.69    1.20   0
  12  -3   0    3.59    1.18   0
 -12  -3   0    1.38    1.16   0
  12   3   0    1.16    1.20   0
 -12   3   0    0.78    1.20   0
 -12   3   0    2.41    1.19   0
  13   3   0    0.55    1.10   0
 -13  -3   0    0.27    1.20   0
 -13  -3   0    0.47    0.81   0
 -13   3   0    1.13    1.28   0
  13  -3   0    1.30    1.24   0
  13   3   0    0.21    1.20   0
 -13   3   0   -0.01    0.83   0
  13  -3   0    1.20    0.86   0
  14   3   0    0.18    0.83   0
  14  -3   0    0.99    0.88   0
 -14  -3   0    0.62    0.85   0
 -14   3   0    0.44    0.84   0
 -14   3   0   -0.04    1.26   0
  14   3   0    0.23    1.27   0
  14  -3   0    1.63    1.26   0
 -14  -3   0    0.80    1.28   0
 -15  -3   0    0.87    0.93   0
  15  -3   0    0.69    1.33   0
 -15   3   0   -0.43    0.95   0
  15   3   0    0.93    0.93   0
  15   3   0    0.14    1.32   0
 -15  -3   0    0.66    1.34   0
  15  -3   0    1.32    0.86   0
 -15   3   0   -0.18    0.97   0
   0   4   0  740.97    5.74   0
   0  -4   0  879.25    6.20   0
   0   4   0 1099.17    9.26   0
   0  -4   0 1305.28   10.03   0
  -1   4   0    1.74    1.22   0
  -1  -4   0    2.02    1.16   0
   1  -4   0    2.09    1.21   0
  -1   4   0    2.04    1.64   0
   1   4   0    1.25    1.70   0
   1  -4   0    2.17    1.13   0
   1   4   0    2.25    1.76   0
  -2   4   0   40.63    1.67   0
  -2  -4   0   49.36    2.50   0
   2   4   0   39.89    2.48   0
  -2  -4   0   64.06    3.19   0
  -2   4   0   43.15    2.09   0
   2  -4   0   44.59    1.66   0
   2   4   0   40.66    2.76   0
   2  -4   0   53.86    1.74   0
  -3   4   0  131.17    2.07   0
  -3   4   0  141.66    2.15   0
   3   4   0  136.90    3.00   0
   3  -4   0  143.64    2.44   0
   3  -4   0  176.50    2.52   0
  -3  -4   0  144.52    2.97   0
  -4   4   0   10.08    1.55   0
   4  -4   0   12.13    1.10   0
   4  -4   0    9.23    1.14   0
   4   4   0   14.98    2.35   0
  -4  -4   0   10.24    1.60   0
  -4   4   0   10.42    1.55   0
   4   4   0   10.86    1.65   0
  -5  -4   0   50.28    2.40   0
   5  -4   0   43.27    1.47   0
  -5   4   0   34.51    1.18   0
   5   4   0   43.56    2.45   0
  -5  -4   0   32.59    1.32   0
   5   4   0   40.62    1.38   0
   5  -4   0   38.38    1.56   0
  -5   4   0   32.40    1.20   0
   6  -4   0   53.09    1.52   0
   6   4   0   58.43    2.18   0
   6   4   0   53.33    1.45   0
   6  -4   0   59.95    1.55   0
  -6  -4   0   64.56    2.18   0
  -6  -4   0   45.38    1.63   0
  -6   4   0   47.31    1.57   0
  -6   4   0   44.93    1.50   0
  -7   4   0   17.72    1.00   0
  -7   4   0   16.84    1.42   0
   7  -4   0   18.18    1.02   0
   7   4   0   21.51    1.43   0
   7   4   0   22.76    1.75   0
  -7  -4   0   17.49    1.06   0
   7  -4   0   21.76    1.37   0
  -7  -4   0   22.71    1.45   0
   8   4   0    1.08    0.90   0
   8  -4   0    1.64    1.32   0
  -8  -4   0    0.07    1.38   0
  -8   4   0    0.42    0.91   0
   8  -4   0    0.49    1.26   0
  -8   4   0   -1.32    0.94   0
  -8  -4   0    0.96    0.94   0
   8   4   0    0.03    1.22   0
  -9   4   0    5.59    0.92   0
  -9   4   0    8.44    1.36   0
   9   4   0    8.55    1.35   0
   9  -4   0    7.33    1.36   0
   9   4   0    8.44    0.97   0
   9  -4   0    9.00    0.93   0
  -9  -4   0    8.66    1.29   0
  -9  -4   0    7.23    0.99   0
  10   4   0   11.45    1.27   0
 -10  -4   0    7.13    0.97   0
 -10  -4   0   10.37    1.26   0
  10  -4   0    9.75    1.30   0
 -10   4   0    8.13    1.28   0
 -10   4   0    7.58    0.98   0
  10   4   0   10.82    1.28   0
  10  -4   0   10.61    0.94   0
 -11  -4   0    3.51    1.20   0
  11   4   0    4.16    1.22   0
  11   4   0    4.50    1.20   0
 -11  -4   0    3.52    1.23   0
 -11   4   0    3.62    1.24   0
  11  -4   0    3.20    0.87   0
 -11   4   0    2.22    0.87   0
  11  -4   0    5.11    1.20   0
  12  -4   0   -0.96    0.87   0
 -12   4   0   -0.36    0.89   0
  12   4   0   -0.23    0.84   0
 -12  -4   0    0.36    1.15   0
 -12   4   0    2.12    0.82   0
  12   4   0    0.03    1.20   0
 -12  -4   0    1.13    0.84   0
  12  -4   0    1.08    0.87   0
  13  -4   0    0.74    0.85   0
  13   4   0    0.32    1.23   0
  13   4   0    1.19    0.86   0
 -13   4   0    0.48    0.92   0
 -13   4   0    0.48    0.89   0
  13  -4   0    1.71    1.14   0
 -13  -4   0    0.66    1.20   0
 -13  -4   0    0.96    0.83   0
  14   4   0   -0.48    0.92   0
 -14   4   0    0.56    0.90   0
 -14  -4   0    0.68    1.20   0
  14  -4   0   -0.86    1.21   0
  14   4   0    0.10    1.26   0
  14  -4   0    0.68    1.28   0
 -14   4   0    0.17    0.87   0
 -14  -4   0   -0.29    1.28   0
  15  -4   0    0.66    0.92   0
 -15   4   0   -0.32    0.95   0
  15  -4   0   -1.55    1.36   0
  15   4   0    1.15    1.35   0
 -15   4   0    0.18    1.31   0
 -15  -4   0    0.22    1.30   0
 -15  -4   0    0.41    1.28   0
  15   4   0    0.44    1.31   0
   1   5   0  535.28    8.32   0
  -1   5   0  399.22    4.06   0
   1  -5   0  384.44    3.48   0
   1  -5   0  502.97    4.63   0
  -1  -5   0  431.58    4.71   0
  -1   5   0  339.80    3.50   0
   1   5   0  330.62    4.10   0
  -2  -5   0   11.39    1.64   0
   2   5   0    7.71    1.91   0
   2  -5   0   10.53    1.27   0
  -2   5   0    8.48    1.29   0
  -2   5   0    7.87    1.92   0
  -2  -5   0   11.47    1.68   0
   2  -5   0   10.23    1.83   0
   2   5   0    7.55    1.85   0
   3  -5   0   64.39    1.97   0
  -3   5   0   63.79    1.96   0
  -3   5   0   54.20    1.53   0
   3  -5   0   80.25    1.68   0
   3   5   0   61.07    2.40   0
  -3  -5   0   71.04    2.39   0
  -4  -5   0   14.21    1.61   0
   4  -5   0   19.34    1.11   0
   4  -5   0   14.29    1.12   0
  -4   5   0   13.90    1.07   0
   4   5   0   15.71    1.61   0
  -4   5   0   15.03    1.14   0
   5  -5   0   16.28    1.34   0
   5   5   0   14.64    1.17   0
   5  -5   0   18.27    0.97   0
  -5   5   0   13.27    1.38   0
  -5  -5   0   14.22    1.54   0
  -5   5   0   15.49    1.44   0
  -6  -5   0   68.50    2.98   0
  -6   5   0   43.58    1.25   0
  -6   5   0   42.85    1.18   0
   6   5   0   65.48    3.05   0
   6   5   0   50.20    1.44   0
  -6  -5   0   47.03    1.70   0
   6  -5   0   49.24    1.24   0
   6  -5   0   50.49    1.20   0
  -7   5   0    1.84    1.28   0
  -7   5   0    1.09    0.96   0
  -7  -5   0   -1.31    1.34   0
   7   5   0    0.14    0.97   0
  -7  -5   0    0.11    1.21   0
   7  -5   0   -0.12    1.30   0
   7  -5   0    0.11    1.24   0
   7   5   0    0.36    1.42   0
  -8  -5   0    1.18    1.32   0
   8  -5   0    3.68    1.26   0
  -8   5   0    1.20    0.91   0
   8   5   0    1.64    0.91   0
  -8  -5   0    1.75    1.38   0
  -8   5   0    0.84    0.91   0
   8  -5   0    3.84    1.34   0
   8   5   0    1.62    1.53   0
  -9   5   0    1.66    1.31   0
   9  -5   0   -1.49    1.36   0
   9  -5   0    0.78    0.90   0
   9   5   0    0.16    1.28   0
  -9   5   0    2.05    0.95   0
  -9  -5   0    0.82    1.36   0
   9   5   0    0.23    1.45   0
  -9  -5   0    0.72    1.11   0
  10  -5   0   10.07    0.98   0
  10  -5   0    8.80    1.28   0
 -10  -5   0   11.07    1.46   0
 -10  -5   0    8.68    1.36   0
  10   5   0   12.81    1.56   0
 -10   5   0    7.98    1.32   0
 -10   5   0    8.51    1.32   0
  10   5   0    9.07    0.92   0
 -11   5   0    3.77    0.87   0
  11   5   0    4.54    0.90   0
  11  -5   0    5.30    0.92   0
 -11   5   0    6.37    1.21   0
 -11  -5   0    3.87    0.86   0
  11  -5   0    3.99    0.85   0
 -11  -5   0    5.88    1.25   0
  11   5   0    5.68    1.26   0
  12  -5   0    1.30    1.23   0
 -12  -5   0    0.30    1.16   0
 -12   5   0    0.48    0.85   0
 -12   5   0    0.52    1.27   0
  12  -5   0   -0.57    1.17   0
 -12  -5   0    0.80    1.31   0
  12   5   0    0.68    0.93   0
  12   5   0    0.76    1.45   0
  13   5   0    0.56    1.19   0
  13  -5   0    1.69    1.25   0
 -13   5   0   -0.30    0.87   0
  13  -5   0    0.36    0.85   0
 -13  -5   0    1.33    0.88   0
 -13   5   0    1.63    1.25   0
 -13  -5   0    0.09    1.43   0
  13   5   0    0.14    1.28   0
  14  -5   0    1.08    0.89   0
 -14   5   0    0.24    1.29   0
 -14   5   0    1.48    0.92   0
  14   5   0    1.20    1.60   0
 -14  -5   0    0.06    1.31   0
  14   5   0    2.00    1.33   0
  14  -5   0    1.47    0.94   0
 -14  -5   0    1.54    1.54   0
  15   5   0    0.53    0.97   0
  15  -5   0    0.76    1.32   0
 -15  -5   0    1.64    0.98   0
  15  -5   0    0.20    0.98   0
 -15  -5   0    0.43    1.59   0
 -15   5   0    2.16    1.35   0
 -15   5   0   -0.31    0.95   0
  15   5   0    0.07    1.62   0
   0  -6   0   54.44    2.09   0
   0   6   0   43.78    2.13   0
   0   6   0   36.30    1.65   0
   0  -6   0   40.25    1.63   0
  -1   6   0   23.55    1.96   0
   1   6   0   32.11    2.47   0
  -1   6   0   22.05    1.87   0
   1  -6   0   30.35    1.50   0
   1  -6   0   22.68    1.44   0
  -1  -6   0   26.90    1.97   0
   1   6   0   20.11    1.55   0
   2   6   0   22.11    2.00   0
   2  -6   0   25.17    1.34   0
  -2  -6   0   32.02    1.96   0
  -2   6   0   21.85    1.33   0
   2   6   0   22.12    2.49   0
  -2   6   0   24.54    1.91   0
   2  -6   0   31.18    1.42   0
  -3  -6   0    5.39    1.48   0
  -3  -6   0    6.28    1.52   0
   3  -6   0    3.67    1.02   0
  -3   6   0    3.39    1.52   0
   3   6   0    3.60    1.93   0
   3  -6   0    4.47    1.05   0
   3   6   0    3.34    1.56   0
  -3   6   0    3.01    1.06   0
   4   6   0   10.29    1.51   0
   4  -6   0   11.30    0.99   0
  -4  -6   0   11.55    1.43   0
  -4   6   0    9.57    1.00   0
  -4   6   0   10.52    1.01   0
   4  -6   0   14.21    1.00   0
  -5   6   0    0.21    0.90   0
   5   6   0    0.90    1.39   0
   5  -6   0    0.14    0.89   0
  -5   6   0    0.19    1.25   0
  -5  -6   0    0.64    1.32   0
   5  -6   0    0.98    0.84   0
   6  -6   0    4.39    1.27   0
  -6   6   0    5.63    1.34   0
   6  -6   0    5.82    0.92   0
  -6   6   0    5.54    1.27   0
  -6  -6   0    5.32    1.05   0
   6   6   0    5.36    1.41   0
  -7   6   0   12.43    0.95   0
   7  -6   0   11.38    0.96   0
  -7   6   0   10.32    1.02   0
  -7  -6   0   12.24    1.07   0
   7  -6   0   15.38    1.03   0
   7   6   0   16.74    1.44   0
   8  -6   0    2.67    0.92   0
  -8   6   0    2.61    1.23   0
  -8   6   0    3.79    0.90   0
   8   6   0    3.70    1.88   0
   8   6   0    4.39    1.29   0
   8  -6   0    4.65    0.86   0
  -8  -6   0    2.55    0.94   0
   8   6   0    4.32    2.00   0
  -9  -6   0    1.60    1.29   0
   9  -6   0   -0.10    0.90   0
   9  -6   0    2.11    0.87   0
  -9   6   0    0.42    0.91   0
  -9   6   0    0.98    0.90   0
   9   6   0    0.67    0.90   0
   9   6   0    0.51    1.55   0
  10   6   0   27.83    1.98   0
 -10   6   0   20.57    1.31   0
 -10   6   0   18.48    0.99   0
  10  -6   0   23.47    1.02   0
  10   6   0   27.92    1.45   0
  10  -6   0   25.69    1.02   0
 -10  -6   0   19.34    1.07   0
 -10  -6   0   28.64    2.11   0
  11  -6   0    5.50    1.22   0
  11   6   0    7.73    1.28   0
 -11   6   0    3.78    0.90   0
 -11  -6   0    6.13    1.65   0
 -11   6   0    4.45    0.87   0
  11   6   0    5.84    1.67   0
  11  -6   0    4.93    0.92   0
 -11  -6   0    5.38    1.18   0
  12   6   0    3.85    1.73   0
  12  -6   0    6.12    1.29   0
  12  -6   0    4.35    0.88   0
 -12   6   0    1.75    0.91   0
 -12  -6   0    3.86    1.68   0
  12   6   0    3.74    0.86   0
 -12   6   0    2.49    0.91   0
 -12  -6   0    4.14    1.25   0
  13  -6   0    0.54    1.22   0
  13   6   0   -0.05    1.81   0
 -13  -6   0   -0.16    0.89   0
  13  -6   0    0.53    0.88   0
  13   6   0   -0.64    0.87   0
 -13   6   0    0.72    0.87   0
 -13   6   0    0.99    0.83   0
  14  -6   0    0.96    0.91   0
 -14   6   0    0.81    0.90   0
  14  -6   0    2.08    1.29   0
 -14  -6   0    0.97    1.28   0
 -14   6   0    1.07    1.27   0
  14   6   0    1.01    0.95   0
 -15   6   0    0.84    0.96   0
  15  -6   0    1.26    0.94   0
 -15  -6   0    0.70    0.97   0
 -15   6   0    0.39    1.38   0
  15   6   0   -0.51    1.41   0
  15  -6   0    1.00    1.39   0
   1   7   0   48.98    2.06   0
  -1   7   0   49.79    1.55   0
  -1  -7   0   61.95    1.75   0
   1   7   0   70.02    2.78   0
  -1   7   0   57.60    2.14   0
   1  -7   0   58.31    1.95   0
   1  -7   0   74.10    1.81   0
  -2  -7   0    5.18    1.08   0
  -2   7   0    5.16    1.08   0
   2  -7   0    5.72    1.38   0
  -2   7   0    3.39    1.54   0
   2   7   0    3.93    1.66   0
   2   7   0    4.55    2.19   0
   2   7   0    6.48    1.63   0
   2  -7   0    4.46    1.48   0
   3   7   0   11.15    1.63   0
   3  -7   0   11.73    1.02   0
  -3   7   0   10.98    1.01   0
  -3   7   0   12.07    1.50   0
   3   7   0   11.50    1.90   0
   3  -7   0   16.46    1.43   0
  -3  -7   0   18.34    1.72   0
  -3  -7   0   17.14    1.76   0
   4   7   0   36.11    1.86   0
   4  -7   0   44.76    1.23   0
  -4  -7   0   42.23    1.83   0
  -4   7   0   35.29    1.21   0
   4  -7   0   38.97    1.49   0
  -4   7   0   31.41    1.15   0
  -5   7   0   19.56    1.36   0
   5  -7   0   27.00    1.35   0
  -5   7   0   20.08    1.06   0
   5  -7   0   23.15    1.06   0
  -5  -7   0   22.55    1.23   0
   5   7   0   23.64    1.55   0
  -6   7   0   21.12    1.40   0
   6  -7   0   24.68    1.06   0
   6   7   0   27.14    1.53   0
  -6   7   0   23.61    1.39   0
   6  -7   0   30.09    1.42   0
  -6  -7   0   23.83    1.52   0
   7  -7   0   16.51    1.36   0
   7  -7   0   18.82    1.01   0
  -7   7   0   12.87    1.38   0
  -7  -7   0   15.06    1.42   0
  -7   7   0   11.63    0.98   0
   7   7   0   15.80    1.13   0
  -8   7   0   55.06    1.21   0
   8  -7   0   65.35    1.27   0
  -8  -7   0   60.69    1.37   0
   8  -7   0   82.15    1.33   0
  -8   7   0   55.22    1.19   0
   8   7   0   76.20    1.75   0
   9  -7   0    0.21    0.88   0
  -9  -7   0    0.39    0.94   0
  -9   7   0   -0.15    1.24   0
   9   7   0    1.04    0.87   0
   9  -7   0   -0.26    0.88   0
  -9   7   0   -0.39    0.91   0
 -10   7   0    7.95    0.95   0
  10   7   0   10.98    1.01   0
  10  -7   0   11.64    0.96   0
 -10  -7   0    8.35    0.97   0
  10  -7   0   10.12    0.90   0
 -10   7   0    9.55    0.90   0
 -11  -7   0    3.15    0.89   0
 -11   7   0    1.96    0.89   0
 -11   7   0    3.28    1.23   0
  11  -7   0    4.98    1.25   0
  11  -7   0    3.01    0.89   0
  11   7   0    3.55    1.24   0
 -12   7   0    1.35    0.88   0
 -12  -7   0    2.04    0.85   0
  12   7   0    2.93    1.21   0
  12  -7   0    1.86    0.86   0
  12  -7   0    1.48    1.19   0
 -12   7   0    1.51    0.95   0
  13  -7   0   -0.03    0.85   0
 -13   7   0   -0.53    0.89   0
 -13  -7   0    1.91    1.27   0
  13   7   0   -0.11    0.89   0
  13  -7   0   -0.47    0.89   0
 -13   7   0    1.07    0.82   0
  14  -7   0    0.53    0.87   0
 -14   7   0    0.32    0.91   0
  14  -7   0   -0.06    1.31   0
 -14  -7   0    1.11    0.94   0
 -14   7   0    1.62    0.94   0
  14   7   0    0.72    0.93   0
 -15   7   0    0.94    0.97   0
  15  -7   0    2.56    1.03   0
 -15  -7   0    1.20    1.41   0
  15   7   0    2.45    1.39   0
  15  -7   0    0.90    1.29   0
 -15   7   0    0.69    1.41   0
   0   8   0   55.00    1.56   0
   0  -8   0   67.00    1.61   0
   0   8   0   68.59    2.21   0
   0  -8   0   92.06    2.27   0
   1   8   0   59.72    2.44   0
   1  -8   0   53.59    1.46   0
  -1   8   0   47.11    1.76   0
  -1   8   0   51.42    1.59   0
   1   8   0   45.51    1.54   0
   1  -8   0   67.20    1.64   0
  -1  -8   0   57.96    1.87   0
   2  -8   0  420.97    3.20   0
  -2   8   0  308.59    2.96   0
   2  -8   0  333.95    2.56   0
  -2  -8   0  386.95    3.71   0
   2   8   0  330.87    6.76   0
   2   8   0  266.95    3.18   0
   2   8   0  443.57    7.65   0
  -2   8   0  288.60    2.56   0
   3   8   0   81.76    2.59   0
  -3   8   0   81.91    1.52   0
  -3  -8   0  121.03    2.64   0
   3  -8   0   88.35    1.44   0
   3   8   0   81.87    3.07   0
   3  -8   0  111.16    1.65   0
  -3   8   0   77.47    1.43   0
   4   8   0   96.63    3.58   0
   4  -8   0  105.16    1.91   0
   4  -8   0  124.98    1.63   0
  -4   8   0   88.38    1.79   0
  -4  -8   0  124.86    2.71   0
  -4   8   0   91.48    1.75   0
  -4  -8   0  142.67    4.02   0
   4   8   0   98.56    2.54   0
   5  -8   0   11.76    1.00   0
  -5   8   0    9.69    1.37   0
  -5  -8   0   12.90    1.37   0
   5  -8   0   13.55    0.95   0
   5   8   0   12.10    1.39   0
  -5   8   0   10.86    1.30   0
   6  -8   0   20.95    0.99   0
  -6   8   0   16.66    1.36   0
  -6  -8   0   19.11    1.40   0
   6  -8   0   15.82    1.05   0
   6   8   0   19.19    1.50   0
  -6   8   0   13.41    1.41   0
  -7  -8   0   15.87    1.07   0
   7  -8   0   17.42    1.36   0
  -7   8   0   14.57    1.38   0
  -7   8   0   14.65    1.32   0
   7  -8   0   21.48    1.32   0
   7   8   0   17.03    1.40   0
   8   8   0   19.39    1.52   0
  -8   8   0   15.45    0.95   0
   8  -8   0   22.00    1.06   0
   8  -8   0   17.23    0.97   0
  -8   8   0   14.78    1.36   0
  -8  -8   0   16.88    1.42   0
  -9  -8   0   89.69    1.88   0
  -9   8   0   79.48    1.28   0
   9  -8   0  112.17    1.43   0
  -9   8   0   78.50    1.65   0
   9   8   0  103.80    1.69   0
   9  -8   0   97.19    1.67   0
  10  -8   0   19.79    0.97   0
 -10   8   0   13.33    1.29   0
 -10   8   0   16.27    1.25   0
  10   8   0   19.22    1.03   0
 -10  -8   0   16.95    1.28   0
  10  -8   0   17.86    1.28   0
 -11   8   0   10.05    1.30   0
 -11   8   0   10.41    0.92   0
  11  -8   0   14.79    1.26   0
  11   8   0   14.60    1.34   0
  11  -8   0   15.22    0.94   0
 -11  -8   0   11.56    0.97   0
 -12   8   0   -0.77    1.26   0
  12  -8   0    2.02    1.24   0
 -12   8   0    0.62    1.21   0
 -12  -8   0    0.83    0.89   0
  12  -8   0    0.89    1.18   0
  12   8   0    1.53    1.25   0
  13  -8   0    2.08    0.93   0
  13  -8   0    3.67    0.86   0
 -13   8   0    3.13    1.27   0
 -13  -8   0    2.45    0.97   0
  13   8   0    2.41    0.89   0
 -13   8   0    1.60    0.92   0
  14  -8   0    0.23    1.26   0
  14   8   0   -0.35    0.92   0
  14  -8   0    1.44    0.92   0
 -14   8   0   -0.82    1.32   0
 -14  -8   0    0.24    0.91   0
 -14   8   0    0.15    0.97   0
  15  -8   0    0.79    0.93   0
 -15   8   0    1.09    0.97   0
 -15   8   0    1.12    0.94   0
  15   8   0    0.80    1.41   0
  15  -8   0    2.61    0.96   0
 -15  -8   0   -0.10    1.45   0
   1  -9   0   53.95    1.70   0
   1  -9   0   41.06    1.56   0
  -1  -9   0   46.53    1.68   0
  -1   9   0   36.13    1.54   0
   1   9   0   42.15    2.04   0
  -1   9   0   38.53    1.71   0
   1   9   0   33.84    1.69   0
   2  -9   0   31.73    1.18   0
   2   9   0   28.68    2.75   0
   2   9   0   25.02    2.53   0
  -2   9   0   22.82    1.58   0
   2   9   0   21.75    1.61   0
  -2  -9   0   27.71    1.27   0
   2  -9   0   23.44    1.06   0
  -2   9   0   20.66    1.03   0
  -3   9   0  471.06    2.89   0
   3   9   0  463.59    4.41   0
   3  -9   0  554.17    3.10   0
  -3  -9   0  696.33    5.34   0
  -3   9   0  486.74    3.15   0
   3  -9   0  686.95    3.64   0
   3   9   0  478.89    7.65   0
   3   9   0  709.83    9.45   0
   4  -9   0  283.64    2.36   0
   4   9   0  254.13    4.27   0
  -4   9   0  242.51    2.13   0
   4   9   0  280.36    4.28   0
  -4  -9   0  370.86    4.88   0
   4  -9   0  337.55    2.42   0
  -4   9   0  232.72    2.03   0
  -5   9   0   -0.06    0.93   0
   5   9   0    0.55    1.20   0
   5  -9   0   -1.25    0.95   0
   5  -9   0   -0.09    0.84   0
  -5   9   0    0.97    0.96   0
  -5  -9   0    0.60    1.33   0
  -6  -9   0    0.80    1.18   0
   6   9   0    0.84    1.26   0
  -6   9   0   -0.24    0.91   0
   6  -9   0    0.37    0.92   0
   6  -9   0    0.79    0.84   0
  -6   9   0    1.45    1.33   0
  -7   9   0   75.12    1.31   0
   7  -9   0  110.59    1.42   0
   7  -9   0   91.51    1.42   0
   7   9   0   97.21    1.76   0
  -7  -9   0   87.15    1.70   0
  -7   9   0   74.37    1.62   0
   8  -9   0   54.68    1.42   0
  -8   9   0   42.09    1.16   0
   8   9   0   59.66    1.77   0
   8  -9   0   65.30    1.53   0
  -8   9   0   44.24    1.13   0
  -8  -9   0   51.90    1.68   0
  -9   9   0   18.22    1.01   0
   9  -9   0   24.83    1.04   0
   9   9   0   26.09    1.51   0
  -9   9   0   18.30    1.03   0
   9  -9   0   27.29    1.06   0
  -9  -9   0   22.98    1.13   0
 -10   9   0   -0.31    1.16   0
  10  -9   0   -0.80    0.81   0
  10  -9   0    0.87    0.81   0
 -10   9   0    1.05    1.17   0
  10   9   0    0.75    1.25   0
 -10  -9   0   -0.74    1.26   0
 -11  -9   0    0.76    1.20   0
  11  -9   0    1.41    0.84   0
 -11   9   0    1.45    1.23   0
 -11   9   0    1.38    0.82   0
  11  -9   0    3.11    1.21   0
  11   9   0    2.59    1.23   0
 -12   9   0    3.19    0.91   0
  12  -9   0    2.82    1.19   0
 -12  -9   0    3.41    0.86   0
  12  -9   0    3.00    1.28   0
  12   9   0    2.86    0.92   0
 -12   9   0    0.84    1.23   0
  13  -9   0    0.52    0.91   0
 -13   9   0   -0.07    1.28   0
  13   9   0   -0.01    0.89   0
  13  -9   0    1.03    0.87   0
 -13  -9   0    0.30    0.87   0
 -13   9   0    0.52    0.93   0
 -14  -9   0    1.62    0.97   0
 -14   9   0    3.82    1.33   0
  14  -9   0    1.19    0.99   0
 -14   9   0    0.73    1.35   0
  14  -9   0    2.67    1.33   0
  14   9   0    3.58    1.35   0
   0 -10   0   32.82    1.46   0
   0  10   0   28.91    1.67   0
   0 -10   0   40.95    1.60   0
   0  10   0   23.98    1.42   0
  -1  10   0    0.68    0.96   0
  -1  10   0    1.41    1.28   0
   1 -10   0    1.07    0.84   0
   1  10   0    0.69    1.03   0
  -1 -10   0    1.29    1.34   0
   1  10   0    0.55    1.34   0
   1 -10   0    1.09    1.13   0
   2  10   0   26.49    1.30   0
   2  10   0   32.81    2.65   0
   2 -10   0   40.38    1.50   0
   2  10   0   30.38    2.66   0
  -2  10   0   26.90    1.27   0
  -2 -10   0   36.73    1.33   0
  -2  10   0   26.50    1.13   0
   2 -10   0   30.60    1.40   0
   3 -10   0    6.53    1.25   0
  -3  10   0    3.81    1.30   0
   3  10   0    2.63    1.38   0
  -3 -10   0    3.73    1.22   0
   3 -10   0    3.48    0.92   0
  -3  10   0    0.97    0.90   0
  -4 -10   0    1.24    1.23   0
   4 -10   0    1.09    0.89   0
   4 -10   0    2.51    0.80   0
   4  10   0    1.35    1.74   0
  -4  10   0   -0.07    1.25   0
   4  10   0    0.82    1.52   0
  -4  10   0    2.83    1.36   0
  -5  10   0    0.61    0.95   0
   5  10   0    0.26    1.20   0
  -5  10   0   -0.05    1.27   0
   5 -10   0    0.01    0.83   0
  -5 -10   0    0.20    1.04   0
   5 -10   0   -0.04    0.94   0
   6 -10   0    0.36    0.90   0
  -6 -10   0    0.73    1.18   0
   6  10   0    0.69    1.28   0
  -6  10   0    1.12    0.94   0
   6 -10   0    1.31    1.18   0
  -6  10   0    0.19    0.91   0
   7 -10   0    4.98    1.17   0
   7 -10   0    4.09    0.96   0
   7  10   0    3.66    1.35   0
  -7 -10   0    3.19    1.24   0
  -7  10   0    4.09    0.92   0
  -7  10   0    2.50    0.97   0
   8  10   0   23.11    1.51   0
  -8  10   0   16.73    1.04   0
   8 -10   0   27.46    1.03   0
  -8 -10   0   20.74    1.13   0
  -8  10   0   16.71    1.02   0
   8 -10   0   19.83    1.03   0
  -9  10   0   91.42    1.37   0
   9 -10   0  126.66    1.71   0
   9 -10   0  150.67    1.79   0
   9  10   0  135.54    2.13   0
  -9 -10   0  124.89    2.05   0
  -9  10   0   99.54    1.38   0
 -10  10   0   -0.31    0.91   0
 -10  10   0    1.42    0.81   0
 -10 -10   0    1.22    1.23   0
  10 -10   0   -0.05    0.84   0
  10 -10   0    2.31    0.81   0
  10  10   0   -0.22    1.23   0
 -11 -10   0    1.68    1.22   0
  11 -10   0    2.50    0.85   0
 -11  10   0    1.78    1.18   0
  11  10   0    2.04    1.25   0
  11 -10   0    3.34    0.86   0
 -11  10   0    3.61    0.87   0
 -12  10   0    0.73    1.25   0
  12 -10   0    0.12    1.22   0
  12  10   0    1.47    1.22   0
 -12  10   0    1.04    0.81   0
  12 -10   0   -0.02    0.87   0
 -12 -10   0   -0.02    1.24   0
  13 -10   0    1.06    0.93   0
 -13 -10   0    1.10    0.95   0
  13  10   0    1.31    1.30   0
  13 -10   0    1.26    0.87   0
 -13  10   0    0.80    1.29   0
 -13  10   0    2.76    1.29   0
 -14  10   0   -1.11    1.39   0
  14 -10   0   -0.32    0.91   0
 -14 -10   0   -0.66    0.95   0
  14 -10   0   -0.05    0.96   0
 -14  10   0   -0.45    0.97   0
  14  10   0    0.79    1.31   0
  -1  11   0    2.85    1.40   0
  -1 -11   0    4.44    1.33   0
  -1  11   0    3.86    1.23   0
   1 -11   0    4.52    0.87   0
   1 -11   0    4.96    1.17   0
   1  11   0    3.37    1.34   0
   1  11   0    2.43    1.33   0
  -2  11   0   16.61    1.01   0
   2  11   0   21.68    2.23   0
   2  11   0   17.71    2.43   0
  -2 -11   0   24.01    1.45   0
   2  11   0   16.42    1.56   0
   2 -11   0   20.66    1.02   0
   2 -11   0   25.73    1.13   0
  -2  11   0   16.56    1.15   0
  -3  11   0   34.83    1.59   0
  -3  11   0   34.05    1.15   0
   3 -11   0   52.54    1.24   0
  -3 -11   0   50.29    1.46   0
   3 -11   0   41.32    1.14   0
   3  11   0   33.70    1.74   0
   4 -11   0    0.93    1.14   0
   4 -11   0   -0.46    0.94   0
  -4  11   0    0.51    0.90   0
  -4 -11   0    0.82    1.00   0
  -4  11   0    0.48    1.33   0
   4  11   0    1.19    1.50   0
   5 -11   0   15.63    0.96   0
  -5 -11   0   18.07    1.92   0
   5  11   0   16.10    1.88   0
  -5  11   0    9.63    1.01   0
  -5  11   0   12.54    0.99   0
   5 -11   0   17.03    0.97   0
   5  11   0   14.71    2.13   0
  -6  11   0    1.32    0.88   0
   6  11   0    1.07    1.29   0
  -6 -11   0    1.00    1.11   0
   6 -11   0    1.06    0.83   0
  -6  11   0    3.52    1.32   0
   6 -11   0    0.28    0.92   0
  -7  11   0    3.34    0.88   0
  -7  11   0    4.75    1.20   0
   7 -11   0    4.80    0.93   0
   7 -11   0    5.03    0.86   0
   7  11   0    4.69    1.30   0
  -7 -11   0    4.41    1.22   0
   8 -11   0    1.07    0.89   0
  -8  11   0    2.38    0.91   0
   8  11   0    0.48    1.24   0
  -8  11   0    1.32    1.32   0
  -8 -11   0    1.19    1.23   0
   8 -11   0    1.73    0.88   0
  -9  11   0   12.35    0.94   0
   9 -11   0   18.69    0.94   0
   9 -11   0   14.64    0.94   0
  -9 -11   0   17.39    1.35   0
  -9  11   0   13.58    0.91   0
   9  11   0   17.84    1.37   0
  10  11   0    1.47    1.15   0
 -10  11   0   -0.22    0.91   0
 -10  11   0    0.84    0.80   0
 -10 -11   0    0.04    1.21   0
  10 -11   0    0.53    1.18   0
  10 -11   0    1.44    0.77   0
 -11  11   0    0.44    1.22   0
  11 -11   0    1.33    1.16   0
  11  11   0    0.27    1.27   0
 -11  11   0    0.60    0.91   0
  11 -11   0   -0.09    1.20   0
 -11 -11   0    1.60    1.16   0
  12  11   0   -0.63    1.26   0
  12 -11   0   -0.47    1.26   0
 -12 -11   0    0.61    1.21   0
 -12  11   0    0.47    0.87   0
  12 -11   0    0.74    1.20   0
 -12  11   0   -0.98    0.90   0
  13 -11   0   -1.19    0.86   0
 -13  11   0   -0.57    0.89   0
 -13  11   0    0.33    0.96   0
  13  11   0    1.10    1.32   0
  13 -11   0    1.58    1.28   0
 -13 -11   0    0.17    1.31   0
 -14  11   0    0.06    1.39   0
  14 -11   0    0.45    1.34   0
 -14  11   0    0.83    1.37   0
  14 -11   0   -0.52    0.95   0
 -14 -11   0    0.57    1.39   0
  14  11   0    1.51    1.35   0
   0  12   0    3.80    1.29   0
   0  12   0    3.29    0.87   0
   0 -12   0    3.93    0.84   0
   0 -12   0    4.89    1.04   0
  -1 -12   0    5.03    1.32   0
   1  12   0    3.90    1.32   0
   1 -12   0    5.93    0.86   0
   1 -12   0    2.96    1.22   0
  -1  12   0    3.95    1.40   0
   1  12   0    3.49    0.94   0
  -1  12   0    3.24    0.95   0
  -2  12   0   15.00    1.49   0
   2 -12   0   23.66    1.08   0
  -2  12   0   13.31    1.00   0
   2  12   0   14.16    2.39   0
  -2 -12   0   21.45    1.42   0
   2  12   0   13.63    1.11   0
   2 -12   0   18.61    1.02   0
   2  12   0   18.89    2.32   0
   3  12   0   11.45    1.44   0
   3 -12   0   17.91    1.29   0
  -3  12   0   10.25    0.99   0
   3 -12   0   13.83    1.35   0
  -3  12   0   11.94    1.00   0
  -3 -12   0   17.32    1.36   0
  -4  12   0    1.16    0.96   0
   4 -12   0    3.19    1.21   0
  -4  12   0    1.67    0.97   0
   4 -12   0    2.60    0.93   0
  -4 -12   0    4.01    1.35   0
   4  12   0    3.02    1.35   0
  -5  12   0    5.37    1.01   0
  -5  12   0    5.34    1.27   0
   5  12   0    5.92    1.88   0
   5 -12   0    5.47    0.97   0
   5 -12   0    6.88    0.84   0
   5  12   0    7.45    2.10   0
  -5 -12   0    7.08    1.38   0
   6 -12   0    8.20    0.92   0
  -6  12   0    4.40    1.22   0
  -6  12   0    4.32    1.01   0
   6 -12   0    6.72    0.92   0
   6  12   0    8.91    1.62   0
  -7 -12   0    2.25    1.33   0
   7 -12   0    1.78    0.79   0
   7 -12   0    3.06    1.27   0
   7  12   0    2.29    1.22   0
  -7  12   0    2.88    1.29   0
  -7  12   0    2.22    0.84   0
  -8  12   0   14.52    1.29   0
   8  12   0   18.47    1.43   0
  -8 -12   0   18.02    1.35   0
   8 -12   0   16.45    1.28   0
  -8  12   0   13.66    0.98   0
   8 -12   0   19.74    0.90   0
  -9  12   0   10.54    0.87   0
   9 -12   0   13.85    0.87   0
  -9  12   0   11.39    1.26   0
  -9 -12   0   13.48    1.37   0
   9 -12   0   12.96    0.87   0
   9  12   0   16.94    1.40   0
 -10  12   0    1.13    1.21   0
 -10 -12   0    1.37    1.20   0
 -10  12   0    1.69    1.24   0
  10 -12   0    2.84    0.84   0
  10 -12   0    3.17    1.18   0
  10  12   0    3.05    0.86   0
 -11  12   0   -0.08    1.15   0
  11 -12   0    1.53    1.16   0
 -11  12   0    0.91    0.82   0
  11 -12   0    0.22    0.84   0
  11  12   0   -0.25    1.19   0
 -11 -12   0    0.65    1.21   0
  12  12   0    0.67    1.25   0
 -12 -12   0    0.47    0.86   0
 -12  12   0   -0.89    0.86   0
  12 -12   0   -0.57    1.23   0
  12 -12   0    1.20    0.88   0
 -12  12   0    1.31    0.93   0
  13  12   0    0.41    1.32   0
  13 -12   0    1.39    1.26   0
 -13  12   0   -0.03    0.90   0
  13 -12   0    0.65    0.91   0
 -13  12   0    0.14    0.95   0
 -13 -12   0    1.62    1.32   0
 -14  12   0    0.96    0.96   0
  14 -12   0    0.13    0.95   0
 -14 -12   0    0.87    1.39   0
  14 -12   0   -0.16    0.98   0
  14  12   0    0.30    1.36   0
 -14  12   0    0.35    1.35   0
   1  13   0    6.29    1.69   0
  -1  13   0    6.39    0.99   0
  -1 -13   0    8.26    0.98   0
   1  13   0    8.06    1.45   0
   1 -13   0    9.96    0.87   0
   1 -13   0    8.02    0.92   0
  -1  13   0    7.78    1.38   0
   2  13   0   10.56    2.19   0
   2  13   0    9.03    1.43   0
  -2  13   0    6.38    1.35   0
  -2 -13   0   12.39    0.96   0
   2  13   0    8.34    2.35   0
   2 -13   0   13.98    1.24   0
  -2  13   0    8.70    1.07   0
   2 -13   0    9.27    1.29   0
  -3  13   0    4.58    1.05   0
  -3 -13   0    6.34    1.17   0
   3  13   0    5.05    1.36   0
   3 -13   0    6.06    1.28   0
   3 -13   0    6.44    0.89   0
  -3  13   0    5.46    0.96   0
  -4 -13   0   43.81    1.59   0
   4 -13   0   32.90    1.07   0
  -4  13   0   27.09    1.50   0
   4 -13   0   42.54    1.13   0
  -4  13   0   26.68    1.05   0
   4  13   0   27.10    1.30   0
   5 -13   0    1.72    1.29   0
  -5 -13   0    1.35    1.04   0
   5  13   0    1.26    1.29   0
  -5  13   0    0.68    0.97   0
  -5  13   0    0.83    1.30   0
   5 -13   0    2.14    0.79   0
  -6  13   0    1.26    0.84   0
  -6  13   0   -1.05    1.28   0
   6  13   0    1.39    1.62   0
   6 -13   0    1.48    0.84   0
   6 -13   0    1.92    0.90   0
  -7  13   0    3.44    0.91   0
  -7  13   0    2.61    0.88   0
   7  13   0    4.70    1.48   0
   7 -13   0    4.67    1.16   0
   7 -13   0    3.61    1.23   0
  -8  13   0   -1.36    0.82   0
   8 -13   0    1.04    1.15   0
   8 -13   0    0.57    1.07   0
   8  13   0    0.27    1.47   0
  -8 -13   0    0.74    1.11   0
  -8  13   0   -0.42    1.16   0
  -9  13   0    3.82    1.19   0
   9 -13   0    4.10    0.89   0
  -9 -13   0    4.53    1.19   0
  -9  13   0    3.04    0.88   0
   9  13   0    4.02    1.26   0
   9 -13   0    5.02    1.19   0
 -10  13   0    2.29    0.88   0
 -10  13   0    2.27    1.21   0
 -10 -13   0    2.93    1.18   0
  10 -13   0    1.53    0.85   0
  10 -13   0    2.31    0.86   0
  10  13   0    3.15    1.24   0
  11 -13   0    0.15    0.84   0
 -11  13   0    1.60    1.21   0
  11 -13   0    0.86    1.17   0
 -11  13   0    0.09    1.17   0
  11  13   0    0.44    1.20   0
 -11 -13   0    0.79    1.20   0
 -12  13   0   -0.38    0.93   0
  12 -13   0   -0.51    0.89   0
 -12  13   0   -0.40    0.88   0
 -12 -13   0   -0.19    0.94   0
  12 -13   0    1.52    0.89   0
  12  13   0    0.39    1.31   0
  13 -13   0    1.30    0.96   0
  13  13   0   -0.03    1.35   0
 -13  13   0    0.97    0.92   0
 -13  13   0   -1.08    0.96   0
  13 -13   0   -0.58    0.93   0
 -13 -13   0    0.49    1.35   0
   0  14   0   21.95    1.58   0
   0 -14   0   31.56    1.42   0
   0  14   0   20.02    1.45   0
   0 -14   0   27.69    1.43   0
  -1  14   0    3.48    1.35   0
  -1 -14   0    7.34    0.91   0
   1  14   0    5.37    1.77   0
  -1  14   0    5.20    1.37   0
   1  14   0    4.62    1.35   0
   1 -14   0    7.95    1.12   0
   1 -14   0    6.56    1.21   0
  -2 -14   0    1.45    0.86   0
   2 -14   0    1.41    0.86   0
  -2  14   0    1.46    0.94   0
   2 -14   0    2.17    0.78   0
   2  14   0    1.10    2.30   0
   2  14   0    0.26    1.35   0
   2  14   0    0.79    2.34   0
  -2  14   0    1.40    1.30   0
  -3  14   0   17.59    1.00   0
  -3 -14   0   25.40    1.12   0
   3 -14   0   21.44    0.98   0
   3  14   0   17.77    1.12   0
  -3  14   0   17.10    1.50   0
   3 -14   0   28.93    1.29   0
   4  14   0    0.30    1.34   0
  -4  14   0    2.61    1.34   0
  -4  14   0    0.60    0.93   0
  -4 -14   0    0.34    1.11   0
   4 -14   0    0.69    0.84   0
   4 -14   0   -0.92    1.20   0
  -5  14   0    0.14    0.90   0
   5 -14   0    0.06    0.85   0
  -5 -14   0    0.93    1.02   0
   5 -14   0    1.08    1.25   0
  -5  14   0    0.57    1.37   0
   5  14   0    0.32    1.21   0
  -6  14   0    1.44    0.91   0
  -6  14   0    0.50    0.93   0
   6 -14   0    1.84    0.78   0
   6 -14   0    0.67    0.90   0
  -7  14   0    0.75    1.27   0
   7  14   0    4.21    1.69   0
   7 -14   0    5.24    0.85   0
   7 -14   0    4.49    1.23   0
  -7  14   0    2.81    1.26   0
   8 -14   0    2.26    0.82   0
  -8  14   0    1.47    0.85   0
  -8  14   0    1.39    0.86   0
   8 -14   0    3.90    1.22   0
   8  14   0    2.81    1.46   0
   9 -14   0    2.06    0.83   0
  -9  14   0    1.89    0.88   0
  -9 -14   0    2.11    1.14   0
   9 -14   0    0.04    1.21   0
  -9  14   0    2.00    1.22   0
   9  14   0    1.98    1.20   0
 -10  14   0    3.57    0.92   0
 -10  14   0    3.47    0.88   0
  10  14   0    5.38    1.31   0
 -10 -14   0    4.95    1.27   0
  10 -14   0    4.92    0.91   0
  10 -14   0    6.19    1.18   0
 -11 -14   0   -0.03    1.24   0
 -11  14   0    1.46    0.84   0
  11 -14   0    1.97    0.87   0
  11 -14   0    0.76    0.84   0
  11  14   0    0.64    1.23   0
 -11  14   0   -0.97    0.86   0
  12 -14   0    1.15    0.92   0
  12  14   0    0.76    1.27   0
 -12  14   0   -0.18    0.95   0
 -12 -14   0    0.18    1.26   0
 -12  14   0    0.40    0.92   0
  12 -14   0   -0.93    0.92   0
  13 -14   0    0.08    0.97   0
 -13  14   0   -1.01    0.98   0
 -13  14   0   -0.20    1.44   0
 -13 -14   0    0.66    1.35   0
  13 -14   0    0.32    1.33   0
  13  14   0    0.56    1.33   0
   1  15   0   -0.05    1.76   0
   1  15   0    0.70    1.01   0
  -1  15   0    1.88    1.33   0
  -1 -15   0    1.18    1.17   0
   1 -15   0    0.97    1.28   0
   1 -15   0    0.69    1.07   0
  -1  15   0    0.87    0.94   0
   2 -15   0   29.64    1.07   0
  -2 -15   0   32.75    1.09   0
  -2  15   0   23.43    1.33   0
   2  15   0   20.96    1.15   0
   2 -15   0   30.44    1.10   0
  -2  15   0   22.14    1.47   0
   3 -15   0    4.66    0.82   0
  -3  15   0    4.71    0.88   0
  -3  15   0    4.53    0.92   0
  -3 -15   0    7.38    1.27   0
   3  15   0    5.00    1.36   0
   3 -15   0    6.15    0.90   0
   4 -15   0    1.77    0.86   0
   4  15   0    1.71    1.29   0
  -4  15   0    2.06    0.92   0
  -4  15   0    1.29    0.93   0
   4 -15   0    1.77    1.16   0
  -4 -15   0    2.04    1.12   0
   5 -15   0    3.75    0.83   0
  -5  15   0    1.96    0.97   0
   5 -15   0    2.23    0.86   0
  -5 -15   0    2.77    1.27   0
   5  15   0    1.98    1.23   0
  -5  15   0    1.47    0.91   0
   6 -15   0    0.80    0.78   0
   6 -15   0   -0.39    0.82   0
  -6  15   0    0.88    0.87   0
  -6  15   0    1.35    0.87   0
  -7  15   0    0.78    0.86   0
   7 -15   0    2.70    0.84   0
   7 -15   0    3.58    1.18   0
  -7  15   0    1.80    1.28   0
  -8  15   0    1.48    0.89   0
  -8  15   0    3.21    0.88   0
   8  15   0    1.34    1.80   0
   8 -15   0    0.96    1.13   0
   8 -15   0    0.77    1.22   0
  -9  15   0   -1.45    1.22   0
   9 -15   0    0.24    1.20   0
   9 -15   0   -0.35    1.22   0
   9  15   0    0.13    1.45   0
  -9  15   0    1.03    0.86   0
  10  15   0    0.82    1.50   0
  10 -15   0    0.36    0.81   0
 -10  15   0    0.24    0.85   0
 -10  15   0   -0.00    0.89   0
  10 -15   0    1.30    1.22   0
 -11  15   0    0.29    0.89   0
  11  15   0    0.19    1.27   0
  11 -15   0    1.75    0.88   0
 -11 -15   0    0.23    1.24   0
 -11  15   0    0.18    1.30   0
  11 -15   0    1.80    1.22   0
 -12  15   0    0.54    0.94   0
  12 -15   0   -0.12    1.28   0
 -12 -15   0    0.64    1.33   0
  12 -15   0    1.05    0.91   0
 -12  15   0    1.05    0.86   0
  12  15   0    0.23    1.34   0
  13 -15   0    0.98    0.94   0
 -13  15   0    1.08    0.98   0
 -13  15   0    0.43    1.00   0
  13  15   0    0.54    1.40   0
  13 -15   0   -0.81    0.89   0
 -13 -15   0    0.62    1.38   0
   0  16   0   11.73    1.40   0
   0 -16   0   17.90    1.37   0
   0  16   0   11.78    1.49   0
   0 -16   0   19.17    1.31   0
   1 -16   0    8.11    1.18   0
  -1  16   0    5.79    0.94   0
  -1  16   0    4.98    1.40   0
   1  16   0    4.79    1.33   0
   1 -16   0    6.21    0.90   0
  -1 -16   0    7.91    1.26   0
   1  16   0    4.45    1.67   0
  -2  16   0   -0.65    1.37   0
  -2  16   0    0.74    0.89   0
   2  16   0    0.45    1.29   0
   2 -16   0    1.38    1.14   0
  -2 -16   0    0.01    0.80   0
   2 -16   0    0.20    1.12   0
   3 -16   0    5.78    1.17   0
   3 -16   0    6.10    1.15   0
  -3 -16   0    6.32    1.21   0
  -3  16   0    2.97    0.89   0
   3  16   0    3.51    1.00   0
  -3  16   0    2.91    1.31   0
  -4 -16   0    3.71    1.17   0
  -4  16   0    0.69    0.84   0
  -4  16   0    2.43    0.91   0
   4  16   0    2.46    0.92   0
   4 -16   0    2.29    0.80   0
   4 -16   0    3.56    0.81   0
  -5  16   0    1.40    1.23   0
   5  16   0    0.92    1.18   0
  -5 -16   0    0.80    1.01   0
   5 -16   0    0.74    0.83   0
  -5  16   0   -0.37    0.89   0
   5 -16   0    1.92    1.10   0
  -6  16   0    1.23    1.21   0
   6  16   0    0.64    1.63   0
  -6 -16   0    0.92    1.72   0
  -6  16   0    0.86    0.87   0
   6 -16   0    0.04    0.85   0
   6 -16   0    0.15    0.83   0
   7 -16   0    9.65    0.84   0
  -7  16   0    6.02    0.92   0
   7 -16   0   10.39    1.28   0
  -7  16   0    5.78    1.26   0
  -8  16   0    7.26    1.27   0
  -8  16   0    9.44    1.22   0
   8 -16   0   10.20    0.92   0
   8 -16   0   13.29    1.20   0
  -9  16   0    0.49    0.87   0
   9 -16   0   -0.26    0.81   0
  -9  16   0   -0.23    0.90   0
   9 -16   0    0.68    0.84   0
  10  16   0    0.33    1.71   0
 -10  16   0   -1.02    1.25   0
 -10  16   0    0.15    1.26   0
  10 -16   0    0.85    1.22   0
  10 -16   0   -0.18    1.24   0
 -11  16   0    1.46    1.25   0
  11 -16   0    0.43    0.85   0
  11  16   0   -0.35    1.29   0
  11 -16   0    0.13    1.28   0
 -11  16   0   -0.32    0.94   0
 -12  16   0    1.31    0.93   0
 -12  16   0   -0.09    1.28   0
  12  16   0   -0.05    1.64   0
  12 -16   0    0.42    0.98   0
  12 -16   0    0.16    1.31   0
   1  17   0   22.96    1.11   0
  -1  17   0   24.75    1.56   0
  -1 -17   0   34.74    1.14   0
  -1  17   0   23.22    1.06   0
   1 -17   0   34.42    1.39   0
   1  17   0   25.59    1.93   0
   1 -17   0   40.86    1.53   0
   2 -17   0   75.58    1.70   0
  -2  17   0   45.21    1.63   0
   2  17   0   45.92    1.29   0
  -2 -17   0   66.96    1.33   0
  -2  17   0   44.63    1.12   0
   2 -17   0   57.25    1.16   0
  -3  17   0   11.01    1.37   0
   3 -17   0   16.26    0.94   0
  -3  17   0   10.60    0.92   0
   3  17   0   11.77    1.36   0
  -3 -17   0   16.32    1.00   0
   3 -17   0   13.84    0.93   0
  -4  17   0    1.92    0.88   0
   4 -17   0    2.08    0.86   0
  -4 -17   0    1.66    1.09   0
   4  17   0    1.65    1.20   0
  -4  17   0    1.37    1.31   0
   4 -17   0    1.52    0.81   0
  -5  17   0    3.79    1.31   0
   5 -17   0    6.24    0.84   0
   5 -17   0    5.59    1.22   0
   5  17   0    3.95    1.28   0
  -5 -17   0    5.42    1.19   0
  -5  17   0    4.63    1.17   0
   6 -17   0    4.67    0.86   0
  -6  17   0    4.21    1.26   0
   6  17   0    4.20    1.70   0
  -6 -17   0    4.73    1.40   0
  -6  17   0    2.32    0.89   0
   6 -17   0    5.01    0.87   0
   7 -17   0    9.51    1.22   0
   7 -17   0    5.72    1.23   0
  -7  17   0    5.05    0.88   0
  -7  17   0    6.86    1.30   0
   8 -17   0    0.65    0.81   0
   8 -17   0   -0.21    0.86   0
  -8  17   0   -0.35    0.86   0
  -8  17   0    2.09    1.23   0
   9 -17   0    5.51    0.89   0
  -9  17   0    5.06    0.92   0
  -9  17   0    5.38    1.30   0
   9 -17   0    6.05    0.91   0
 -10  17   0    0.49    0.90   0
 -10  17   0    1.76    1.27   0
  10 -17   0    0.54    0.88   0
  10 -17   0    0.48    0.89   0
 -11  17   0   -0.41    0.94   0
  11 -17   0   -0.26    1.32   0
  11 -17   0    0.88    0.90   0
 -11  17   0    1.12    0.94   0
 -12  17   0    2.02    1.41   0
  12  17   0    0.66    1.98   0
  12 -17   0    1.36    0.95   0
  12 -17   0    1.50    0.92   0
 -12  17   0   -0.28    0.93   0
   0  18   0   67.04    1.34   0
   0  18   0   66.49    1.96   0
   0 -18   0   93.42    1.43   0
   1 -18   0   13.17    1.20   0
   1  18   0    8.31    1.73   0
   1  18   0    7.97    1.33   0
  -1  18   0   10.31    1.33   0
  -1  18   0    7.71    1.33   0
  -1 -18   0   11.88    0.97   0
   1 -18   0   12.10    0.93   0
  -2 -18   0    7.15    1.22   0
   2 -18   0    6.37    0.86   0
   2  18   0    5.23    1.32   0
  -2  18   0    3.93    0.88   0
  -2  18   0    3.76    1.33   0
   2 -18   0    6.97    1.13   0
  -3  18   0    3.98    1.31   0
   3  18   0    3.83    1.28   0
   3 -18   0    4.13    0.83   0
   3 -18   0    5.18    1.23   0
  -3  18   0    3.86    1.28   0
  -3 -18   0    4.57    0.82   0
   4 -18   0    0.59    1.16   0
   4  18   0   -0.18    1.25   0
  -4  18   0   -0.51    0.80   0
   4 -18   0    0.91    1.09   0
  -4 -18   0    0.07    1.14   0
  -4  18   0   -0.42    1.34   0
  -5 -18   0    1.81    1.10   0
  -5  18   0    1.55    1.19   0
   5 -18   0    3.73    1.25   0
   5 -18   0    1.79    0.80   0
  -5  18   0    0.96    0.93   0
   5  18   0    1.80    1.24   0
   6  18   0    0.11    1.42   0
  -6  18   0    0.38    1.34   0
   6 -18   0    0.42    0.77   0
  -6 -18   0    0.31    1.32   0
   6 -18   0    0.15    1.22   0
  -6  18   0    0.86    1.23   0
  -7  18   0    0.43    1.32   0
  -7  18   0    1.81    1.24   0
   7 -18   0    0.44    0.86   0
   7 -18   0    0.04    1.15   0
  -8  18   0    2.19    0.89   0
   8 -18   0    2.08    0.89   0
  -8  18   0    2.13    1.28   0
   8 -18   0    1.74    1.23   0
  -9  18   0    1.32    0.90   0
  -9  18   0   -0.29    0.87   0
   9 -18   0    1.41    1.21   0
   9 -18   0    0.73    0.90   0
  10 -18   0    2.12    0.91   0
 -10  18   0    1.25    0.92   0
  10 -18   0   -0.04    1.25   0
 -10  18   0    0.82    0.89   0
 -11  18   0    0.09    1.35   0
  11 -18   0    0.22    0.91   0
 -11  18   0    0.56    1.34   0
  11 -18   0   -0.19    0.89   0
   1  19   0    0.82    0.85   0
   1 -19   0    0.73    1.13   0
   1  19   0    0.67    1.50   0
  -1  19   0   -0.70    0.87   0
  -1  19   0    0.49    0.86   0
  -1 -19   0    1.09    1.13   0
   1 -19   0   -0.05    0.85   0
  -2 -19   0   -0.25    1.20   0
  -2  19   0    0.18    0.91   0
   2 -19   0    0.20    0.73   0
  -2  19   0    1.06    1.25   0
   2 -19   0   -1.43    1.24   0
   2  19   0    0.30    0.83   0
  -3  19   0    1.74    1.17   0
   3 -19   0    1.77    1.12   0
   3 -19   0    1.27    0.82   0
   3  19   0    0.51    1.24   0
  -3 -19   0    1.22    0.86   0
  -3  19   0    1.48    1.29   0
  -4 -19   0    0.78    1.15   0
   4 -19   0    1.00    0.82   0
  -4  19   0    0.64    0.89   0
   4 -19   0    1.85    0.79   0
   4  19   0    1.00    0.91   0
  -4  19   0    0.48    0.86   0
   5 -19   0    2.96    1.21   0
   5 -19   0    1.94    0.83   0
  -5  19   0    0.93    1.29   0
  -5 -19   0    1.13    1.12   0
  -5  19   0    0.78    1.21   0
   5  19   0    1.04    1.21   0
   6  19   0    2.36    1.52   0
  -6  19   0    2.64    0.91   0
  -6 -19   0    3.05    1.44   0
   6 -19   0    2.63    1.19   0
   6 -19   0    2.65    0.91   0
  -6  19   0    1.07    0.90   0
  -7  19   0    0.67    1.31   0
  -7  19   0    2.04    1.27   0
   7 -19   0    0.26    1.19   0
   7 -19   0    0.89    0.86   0
  -8  19   0   -0.76    1.26   0
   8 -19   0    0.04    1.23   0
  -8  19   0    0.54    0.92   0
   8 -19   0    0.76    0.81   0
  -9  19   0   -0.25    0.91   0
   9 -19   0    0.64    0.90   0
   9 -19   0    1.29    0.90   0
  -9  19   0    1.33    0.90   0
 -10  19   0   -0.77    0.98   0
 -10  19   0    0.98    1.35   0
  10 -19   0    0.03    0.95   0
  10 -19   0   -0.33    0.95   0
 -11  19   0    0.57    0.95   0
 -11  19   0    0.46    1.42   0
  11 -19   0    1.13    0.98   0
   0  20   0    0.99    1.24   0
   0 -20   0    1.25    0.82   0
   0  20   0    1.22    0.85   0
   1 -20   0    1.92    1.15   0
  -1 -20   0    1.20    0.83   0
   1  20   0    0.68    1.48   0
   1  20   0    1.43    1.23   0
   1 -20   0    0.40    1.12   0
  -1  20   0   -0.14    0.87   0
  -1  20   0    0.51    1.27   0
   1  20   0    0.68    1.61   0
  -2 -20   0    0.20    0.83   0
  -2  20   0    1.37    1.27   0
   2 -20   0    0.90    0.79   0
   2 -20   0    0.51    0.83   0
  -2  20   0    0.19    0.86   0
   2  20   0    0.83    1.21   0
  -3 -20   0    1.90    1.09   0
   3  20   0    1.43    1.16   0
   3 -20   0    1.26    0.80   0
  -3  20   0   -0.14    0.85   0
   3 -20   0    1.53    0.79   0
  -3  20   0    1.85    1.26   0
  -4 -20   0    0.45    1.13   0
  -4  20   0    1.44    0.85   0
   4 -20   0   -0.39    1.13   0
  -4  20   0    0.53    0.95   0
   4 -20   0   -0.22    0.87   0
   4  20   0    0.88    1.24   0
  -5 -20   0    0.40    1.15   0
  -5  20   0    0.73    1.21   0
   5 -20   0   -0.26    1.15   0
  -5  20   0    0.09    0.94   0
   5  20   0   -0.03    1.23   0
   5 -20   0   -0.94    0.81   0
  -6  20   0    2.02    0.85   0
   6 -20   0    0.85    0.89   0
   6 -20   0    0.78    0.83   0
   6  20   0    0.34    1.18   0
  -6 -20   0    0.58    1.44   0
  -6  20   0    1.71    1.32   0
   7 -20   0    1.86    0.87   0
  -7  20   0    1.89    0.94   0
   7 -20   0    1.61    1.26   0
  -7  20   0    1.44    0.85   0
  -8  20   0    0.00    1.30   0
   8 -20   0    1.65    1.29   0
  -8  20   0    0.38    0.92   0
   8 -20   0    1.63    1.23   0
  -9  20   0    1.16    0.94   0
  -9  20   0    0.30    1.32   0
   9 -20   0    1.87    0.94   0
   9 -20   0    0.90    0.95   0
 -10  20   0   -0.23    1.02   0
  10 -20   0   -0.15    0.97   0
  10 -20   0    1.55    0.94   0
 -10  20   0   -0.02    0.95   0
   1  21   0    0.24    0.88   0
   1  21   0    0.15    2.38   0
   1 -21   0    0.41    0.82   0
  -1  21   0   -2.11    1.28   0
  -1 -21   0    0.07    1.17   0
  -1  21   0    0.65    0.90   0
  -2  21   0    3.48    0.92   0
   2 -21   0    3.27    0.88   0
   2 -21   0    1.71    1.25   0
   2  21   0    3.05    0.95   0
  -2  21   0    2.01    0.91   0
  -2 -21   0    3.39    1.27   0
  -3 -21   0    1.07    1.12   0
  -3  21   0    1.59    1.27   0
  -3  21   0   -0.04    0.87   0
   3 -21   0    0.46    0.84   0
   3  21   0    0.27    1.26   0
   3 -21   0    1.12    1.16   0
  -4 -21   0    0.22    1.13   0
  -4  21   0    0.14    1.28   0
   4 -21   0    1.18    1.24   0
   4 -21   0    0.79    0.82   0
  -4  21   0    1.59    0.79   0
   4  21   0   -0.06    1.21   0
   5 -21   0   -0.18    0.86   0
  -5 -21   0    0.34    1.15   0
   5  21   0    0.80    1.24   0
  -5  21   0    0.71    1.23   0
  -5  21   0   -1.39    1.37   0
   5 -21   0   -0.08    0.88   0
   6 -21   0    1.12    1.29   0
  -6  21   0    1.74    0.85   0
   6 -21   0    1.47    0.88   0
  -6  21   0    1.76    0.91   0
  -6 -21   0    0.92    1.20   0
   6  21   0    0.98    1.53   0
   7 -21   0    2.49    0.88   0
  -7  21   0    2.78    1.33   0
  -7  21   0    3.18    0.94   0
   7 -21   0    1.57    0.88   0
  -8  21   0    1.31    0.94   0
   8 -21   0   -0.01    1.33   0
  -8  21   0   -0.69    0.94   0
   8 -21   0    0.26    1.26   0
  -9  21   0    0.02    1.38   0
   9 -21   0    0.34    0.92   0
  -9  21   0    1.25    1.00   0
   9 -21   0   -0.06    0.95   0
   0 -22   0    1.13    0.86   0
   0  22   0    1.42    1.28   0
   0  22   0    0.99    0.92   0
   1 -22   0    4.29    1.23   0
   1  22   0    1.75    1.28   0
  -1  22   0    1.17    1.34   0
  -1 -22   0    2.75    0.86   0
  -1  22   0    2.51    0.83   0
   2 -22   0   -0.03    1.11   0
  -2 -22   0    0.74    1.18   0
   2 -22   0    0.86    0.80   0
  -2  22   0    0.78    1.30   0
  -2  22   0    1.66    1.25   0
   2  22   0    0.11    1.26   0
   3  22   0    0.30    0.89   0
  -3 -22   0    0.42    1.15   0
  -3  22   0    0.77    1.27   0
  -3  22   0    0.35    0.90   0
   3 -22   0   -0.32    1.19   0
   3 -22   0    0.17    1.14   0
  -4  22   0    0.58    1.22   0
  -4  22   0   -0.37    0.90   0
   4  22   0   -0.28    1.30   0
  -4 -22   0    0.13    1.20   0
   4 -22   0   -0.64    0.86   0
   4 -22   0   -0.46    0.82   0
   5 -22   0   -0.21    1.25   0
  -5  22   0    0.13    0.91   0
   5 -22   0    1.07    1.23   0
   5  22   0   -0.01    1.28   0
  -5  22   0   -0.63    1.34   0
  -5 -22   0   -0.67    1.20   0
  -6  22   0    1.89    1.27   0
  -6 -22   0    2.20    1.30   0
   6 -22   0    1.83    0.92   0
   6  22   0    1.98    1.66   0
   6 -22   0    1.95    0.89   0
  -6  22   0    2.09    1.38   0
  -7  22   0   -1.05    0.95   0
   7 -22   0    0.18    0.88   0
  -7  22   0    0.72    0.95   0
   7 -22   0   -0.25    1.29   0
   8 -22   0    1.03    0.90   0
  -8  22   0    1.35    1.42   0
   8 -22   0    1.21    1.29   0
  -8  22   0    1.07    0.98   0
  -1  23   0    0.58    1.27   0
  -1  23   0    0.24    1.33   0
   1 -23   0    1.02    0.86   0
  -1 -23   0    0.64    0.83   0
   1  23   0    0.61    0.90   0
   2 -23   0    0.53    1.17   0
  -2  23   0    0.83    1.31   0
  -2  23   0    0.58    0.93   0
  -2 -23   0    0.34    0.92   0
   2  23   0    0.66    1.25   0
   2 -23   0    0.72    1.21   0
   3 -23   0    1.51    1.19   0
   3 -23   0    1.93    0.89   0
   3  23   0   -0.41    1.28   0
  -3  23   0    0.50    1.18   0
  -3 -23   0    1.54    0.93   0
  -3  23   0    0.51    1.31   0
   4 -23   0    0.51    0.90   0
  -4  23   0    0.82    0.96   0
   4  23   0   -0.02    0.95   0
  -4  23   0    0.20    1.29   0
   4 -23   0    1.24    1.22   0
  -4 -23   0    0.07    1.27   0
   5  23   0    0.48    1.27   0
   5 -23   0   -0.52    0.88   0
  -5  23   0   -0.43    1.40   0
  -5 -23   0    0.31    1.22   0
   5 -23   0    0.09    0.90   0
  -5  23   0   -0.55    0.91   0
   6  23   0    0.20    1.28   0
  -6 -23   0    0.59    1.57   0
   6 -23   0    0.93    1.29   0
  -6  23   0    0.10    1.38   0
   6 -23   0    0.47    0.93   0
  -6  23   0    0.37    1.32   0
  -7  23   0    1.13    0.97   0
   7 -23   0    0.21    0.93   0
   7 -23   0    0.17    1.35   0
  -7  23   0    0.49    1.44   0
   0 -24   0   -0.02    0.92   0
   0  24   0   -0.22    1.80   0
   0  24   0    0.21    0.98   0
  -1  24   0    0.30    1.61   0
   1  24   0    0.89    1.37   0
  -1  24   0   -0.04    0.95   0
  -1 -24   0    0.55    1.26   0
   1 -24   0    0.94    1.25   0
  -2  24   0    0.30    0.87   0
  -2  24   0   -0.06    1.27   0
   2 -24   0    0.34    0.92   0
   2  24   0    0.66    0.92   0
  -2 -24   0    1.07    1.26   0
  -3  24   0    1.28    0.91   0
   3 -24   0   -0.72    1.24   0
  -3 -24   0    0.82    1.30   0
  -3  24   0    0.35    0.99   0
   3  24   0    0.28    0.97   0
   3 -24   0    0.02    1.30   0
  -4  24   0    0.47    0.91   0
   4 -24   0    1.76    1.29   0
  -4  24   0   -1.01    1.33   0
  -4 -24   0    0.00    1.31   0
   4 -24   0    0.60    1.28   0
   4  24   0    0.24    1.33   0
   5 -24   0    0.86    0.90   0
   5 -24   0    1.01    1.29   0
   5  24   0    0.90    1.38   0
  -5  24   0    1.22    1.36   0
  -5 -24   0    0.57    1.32   0
  -5  24   0    0.28    0.92   0
  -6  24   0    0.21    1.46   0
   6  24   0    0.70    1.75   0
  -6  24   0   -0.03    1.03   0
  -6 -24   0    0.78    1.66   0
   6 -24   0    0.54    0.93   0
   6 -24   0    0.42    1.36   0
  -1  25   0    0.34    1.37   0
  -1 -25   0    0.05    0.95   0
   1  25   0   -0.05    0.96   0
  -1  25   0    1.83    1.00   0
   1 -25   0    0.18    0.96   0
   2 -25   0    0.51    0.94   0
  -2 -25   0    0.36    0.89   0
   2  25   0    0.99    1.35   0
  -2  25   0    1.13    1.44   0
  -2  25   0    1.00    1.34   0
   3  25   0   -0.44    1.31   0
  -3  25   0   -0.41    1.45   0
  -3 -25   0    0.49    0.99   0
   3 -25   0    0.66    0.90   0
   3 -25   0    0.19    1.32   0
  -3  25   0    1.84    0.94   0
  -4  25   0   -0.36    1.44   0
   4 -25   0   -0.22    0.94   0
   4  25   0    0.59    1.37   0
  -4 -25   0    0.19    1.37   0
   4 -25   0    0.95    1.31   0
  -4  25   0   -0.38    0.96   0
  -5 -25   0   -0.44    1.35   0
  -5  25   0    1.48    0.98   0
   5 -25   0    1.36    1.39   0
   5  25   0    0.21    1.38   0
   5 -25   0    0.72    1.35   0
  -5  25   0    0.19    1.46   0
   0 -26   0    0.49    0.99   0
   0  26   0    0.97    1.00   0
  -1  26   0    1.84    1.78   0
  -1 -26   0    1.24    0.98   0
   1  26   0    0.43    1.43   0
  -1  26   0    3.01    1.39   0
   1 -26   0    2.05    1.35   0
   2  26   0    0.25    1.02   0
  -2 -26   0    1.15    1.39   0
  -2  26   0    0.89    1.01   0
  -2  26   0   -0.42    1.72   0
   2 -26   0    0.74    0.95   0
 -16   1   1   -2.55    1.31   0
 -16   1   1    1.18    1.42   0
  16   1  -1   -1.02    0.97   0
  16   1  -1    0.79    1.42   0
  16  -1  -1    2.50    1.32   0
  16  -1  -1    0.54    1.38   0
 -16  -1   1    0.56    1.39   0
 -16  -1   1    3.05    1.30   0
 -15  -1   1    0.78    0.85   0
  15   1  -1    0.34    0.91   0
 -15   1   1   -0.58    0.89   0
  15  -1  -1    0.82    1.30   0
 -15   1   1    0.79    0.93   0
  15   1  -1    0.29    0.93   0
 -15  -1   1    0.43    0.95   0
  15  -1  -1   -0.32    0.91   0
 -14  -1   1    1.16    1.22   0
  14  -1  -1    1.21    1.21   0
 -14   1   1    0.32    0.88   0
 -14  -1   1    0.31    1.21   0
  14   1  -1    0.18    0.86   0
 -14   1   1    0.93    1.23   0
  14   1  -1    0.24    1.18   0
  14  -1  -1    0.45    1.16   0
  13   1  -1    2.51    0.83   0
  13  -1  -1    4.47    0.79   0
 -13  -1   1    2.95    0.92   0
 -13   1   1    2.17    0.94   0
 -13   1   1    1.44    0.83   0
  13   1  -1    4.46    1.24   0
 -13  -1   1    3.01    0.87   0
  13  -1  -1    4.00    1.21   0
  12  -1  -1    3.72    0.77   0
  12   1  -1    3.16    0.83   0
  12   1  -1    3.62    1.20   0
 -12   1   1    2.99    0.84   0
  12  -1  -1    3.51    0.85   0
 -12  -1   1    1.62    1.23   0
 -12  -1   1    1.15    0.84   0
 -12   1   1    2.10    0.86   0
  11  -1  -1    0.85    0.84   0
  11   1  -1    1.35    1.17   0
  11  -1  -1    0.56    0.77   0
 -11  -1   1    1.99    1.22   0
 -11   1   1   -0.27    1.19   0
  11   1  -1    1.18    0.80   0
 -11   1   1    1.29    1.24   0
 -11  -1   1    0.76    0.86   0
 -10   1   1    0.59    1.20   0
 -10  -1   1    1.54    1.13   0
  10  -1  -1    1.56    1.19   0
  10  -1  -1   -0.07    0.76   0
 -10   1   1    1.85    1.23   0
 -10  -1   1   -0.09    1.29   0
  10   1  -1   -0.58    0.82   0
  10   1  -1    1.05    0.81   0
  -9  -1   1    1.12    1.32   0
   9  -1  -1    1.30    1.22   0
   9   1  -1    1.54    0.83   0
  -9   1   1    1.87    1.23   0
   9   1  -1    1.65    0.84   0
  -9  -1   1    0.68    1.31   0
  -9   1   1    1.25    0.93   0
   9  -1  -1    1.82    0.82   0
  -8  -1   1   10.32    0.95   0
   8  -1  -1   14.18    1.35   0
   8   1  -1   11.95    0.91   0
   8  -1  -1   13.24    0.91   0
  -8   1   1    9.27    1.00   0
  -8   1   1    9.63    0.96   0
   8   1  -1   14.56    1.34   0
  -8  -1   1    8.48    0.99   0
   7  -1  -1    5.50    0.92   0
  -7  -1   1    3.98    1.19   0
  -7  -1   1    3.75    1.33   0
   7   1  -1    5.24    0.97   0
  -7   1   1    3.09    0.99   0
   7   1  -1    5.20    0.85   0
   7  -1  -1    6.35    0.83   0
  -7   1   1    3.06    0.88   0
  -6  -1   1  231.09    2.25   0
  -6   1   1  214.55    2.38   0
   6   1  -1  321.01    3.32   0
   6  -1  -1  314.03    2.93   0
  -6  -1   1  223.11    2.90   0
   6   1  -1  308.76    2.51   0
  -6   1   1  241.98    2.14   0
   6  -1  -1  305.52    2.37   0
  -5  -1   1    9.61    1.17   0
   5  -1  -1   11.60    1.06   0
  -5   1   1   10.67    1.43   0
   5  -1  -1   13.45    1.03   0
  -5  -1   1   11.69    1.48   0
   5   1  -1   12.88    1.06   0
   5   1  -1   12.20    1.08   0
  -5   1   1   10.92    1.06   0
  -4  -1   1   69.33    2.23   0
   4   1  -1   76.92    2.17   0
   4  -1  -1   73.99    2.06   0
  -4   1   1   67.36    1.93   0
   4  -1  -1   74.74    1.89   0
   4   1  -1   76.61    1.97   0
  -4   1   1   59.88    1.71   0
  -4  -1   1   66.89    1.69   0
  -3   1   1   80.32    1.80   0
   3  -1  -1   79.15    1.89   0
  -3  -1   1   81.32    2.37   0
   3   1  -1   85.13    2.19   0
   3  -1  -1   82.25    1.81   0
  -3   1   1   77.76    2.19   0
   3   1  -1   82.81    2.36   0
  -3  -1   1   79.85    2.19   0
   2  -1  -1  558.03    4.45   0
  -2   1   1  558.42    4.44   0
   2  -1  -1  551.17    4.65   0
  -2   1   1  553.71    4.64   0
   2   1  -1  560.92    5.41   0
  -2  -1   1  561.42    5.04   0
   2   1  -1  573.40    5.11   0
  -2  -1   1  564.90    5.47   0
  -1   1   1  798.14    5.93   0
   1  -1  -1  787.08    5.97   0
  -1   1   1  791.36    5.88   0
  -1  -1   1  786.06    6.37   0
   0  -1   1  291.03    3.93   0
   0   1  -1  296.36    3.91   0
   0   1   1  327.19    4.02   0
   0   1  -1  279.55    3.57   0
   0  -1  -1  324.73    4.00   0
   0   1   1  304.99    3.86   0
   0  -1   1  301.58    3.81   0
   1  -1   1   67.55    2.11   0
  -1   1  -1   79.87    2.20   0
   1   1   1   73.64    1.94   0
  -1  -1  -1   87.66    2.18   0
   1   1   1   84.70    2.15   0
   1  -1   1   73.33    2.14   0
  -1  -1  -1   76.34    1.97   0
  -1   1  -1   66.75    1.81   0
   2   1   1  302.05    3.67   0
  -2   1  -1  246.17    2.85   0
  -2   1  -1  281.91    3.28   0
  -2  -1  -1  269.36    3.24   0
  -2  -1  -1  322.38    3.73   0
   2  -1   1  226.66    2.76   0
   2   1   1  247.66    3.19   0
   2  -1   1  261.67    3.23   0
   3  -1   1    4.25    1.75   0
   3  -1   1    4.45    1.22   0
  -3   1  -1    5.43    1.60   0
   3   1   1    4.99    1.62   0
  -3  -1  -1    5.20    1.17   0
  -3   1  -1    4.99    1.71   0
  -3  -1  -1    5.77    1.12   0
   3   1   1    5.25    1.70   0
  -4   1  -1   54.09    1.49   0
   4   1   1   42.02    1.44   0
   4  -1   1   44.14    1.69   0
  -4  -1  -1   49.70    1.74   0
  -4   1  -1   46.04    1.34   0
  -4  -1  -1   58.27    1.57   0
   4   1   1   47.58    1.53   0
   4  -1   1   45.83    1.43   0
   5   1   1   12.06    1.03   0
   5   1   1   11.12    1.54   0
  -5  -1  -1   15.96    1.08   0
  -5   1  -1   13.90    1.30   0
  -5  -1  -1   12.68    1.04   0
  -5   1  -1   14.83    1.04   0
   5  -1   1   11.04    1.01   0
   5  -1   1   11.40    0.99   0
  -6   1  -1   24.63    1.13   0
   6  -1   1   19.45    1.17   0
   6   1   1   21.44    1.58   0
   6  -1   1   21.81    1.06   0
  -6  -1  -1   22.33    1.04   0
  -6  -1  -1   26.65    1.46   0
  -6   1  -1   21.01    1.04   0
   6   1   1   20.32    1.38   0
  -7   1  -1    1.70    0.91   0
  -7   1  -1    0.94    0.82   0
  -7  -1  -1    0.97    1.24   0
   7   1   1    1.53    1.43   0
  -7  -1  -1    0.73    1.27   0
   7  -1   1    0.52    0.91   0
   7  -1   1    2.23    1.29   0
   7   1   1    0.68    1.27   0
  -8   1  -1    0.64    1.26   0
  -8  -1  -1    0.57    1.17   0
   8   1   1   -0.35    0.96   0
   8   1   1    1.01    0.93   0
   8  -1   1   -0.63    0.90   0
  -8   1  -1   -0.03    0.88   0
   8  -1   1   -0.02    0.95   0
  -8  -1  -1   -0.47    0.89   0
  -9   1  -1    0.75    1.21   0
  -9   1  -1   -0.19    1.19   0
  -9  -1  -1    1.65    0.86   0
  -9  -1  -1    0.79    1.14   0
   9   1   1    0.86    0.89   0
   9  -1   1    0.55    1.25   0
   9  -1   1    1.85    1.31   0
   9   1   1    1.62    1.22   0
 -10  -1  -1    4.30    0.89   0
 -10   1  -1    4.13    0.85   0
  10  -1   1    5.32    1.23   0
  10   1   1    4.19    1.34   0
 -10   1  -1    6.42    1.26   0
  10  -1   1    4.77    1.36   0
 -10  -1  -1    4.06    0.87   0
  10   1   1    3.12    1.27   0
  11  -1   1    4.81    0.93   0
  11  -1   1    4.97    0.88   0
  11   1   1    3.50    0.91   0
 -11  -1  -1    4.07    0.83   0
  11   1   1    3.49    1.24   0
 -11   1  -1    4.29    0.85   0
 -11   1  -1    0.64    1.16   0
 -11  -1  -1    3.05    0.89   0
  12  -1   1   -0.14    0.87   0
 -12   1  -1    0.42    0.83   0
  12   1   1    0.37    1.26   0
 -12   1  -1    0.17    1.19   0
 -12  -1  -1   -0.18    0.86   0
  12  -1   1    1.47    1.22   0
  12   1   1   -0.35    0.85   0
 -12  -1  -1    1.66    0.86   0
 -13  -1  -1    0.79    1.20   0
  13  -1   1    0.70    0.82   0
  13   1   1    1.46    0.91   0
 -13  -1  -1    1.19    1.19   0
  13   1   1    1.61    1.23   0
  13  -1   1    0.39    0.89   0
 -13   1  -1    0.95    1.19   0
 -13   1  -1    0.76    0.84   0
  14  -1   1    0.34    0.95   0
 -14  -1  -1   -0.04    0.87   0
 -14  -1  -1    0.70    0.91   0
  14   1   1   -0.23    0.91   0
  14  -1   1   -0.76    1.29   0
 -14   1  -1   -0.10    0.90   0
  14   1   1    0.48    1.30   0
 -14   1  -1    0.53    1.29   0
  15   1   1    0.10    1.00   0
  15   1   1    1.74    1.32   0
 -15   1  -1    0.11    1.36   0
 -15  -1  -1   -0.24    0.97   0
  15  -1   1   -0.63    0.96   0
 -15  -1  -1   -0.22    1.36   0
 -15   1  -1    1.35    1.39   0
  15  -1   1    0.75    0.99   0
  16  -2  -1    0.47    1.39   0
 -16   2   1   -0.02    0.96   0
  16  -2  -1    0.09    1.34   0
  16   2  -1    0.37    1.33   0
  16   2  -1    1.28    1.00   0
 -16  -2   1    0.02    1.36   0
 -16  -2   1    0.37    1.37   0
 -16   2   1   -0.32    1.35   0
 -15   2   1   -0.48    0.95   0
  15  -2  -1    0.23    1.27   0
 -15  -2   1   -0.29    1.28   0
  15  -2  -1    0.24    0.90   0
 -15   2   1   -0.55    0.91   0
  15   2  -1    0.05    1.27   0
 -15  -2   1   -0.52    0.91   0
  15   2  -1    0.85    1.24   0
  14   2  -1   -0.56    1.20   0
 -14   2   1   -0.19    1.21   0
 -14   2   1    0.10    0.85   0
  14   2  -1    1.16    0.85   0
  14  -2  -1   -0.27    0.86   0
  14  -2  -1   -0.41    1.20   0
 -14  -2   1   -0.15    1.21   0
 -14  -2   1   -0.08    1.25   0
  13   2  -1    1.69    1.15   0
 -13  -2   1    2.97    0.85   0
  13   2  -1    3.26    1.18   0
 -13   2   1    2.37    0.86   0
  13  -2  -1    4.64    0.84   0
  13  -2  -1    3.28    1.25   0
 -13   2   1    2.60    0.87   0
 -13  -2   1    2.22    1.24   0
 -12   2   1    3.57    1.25   0
 -12  -2   1    3.62    0.94   0
 -12  -2   1    5.01    1.28   0
  12   2  -1    6.01    0.87   0
  12  -2  -1    3.46    1.21   0
 -12   2   1    4.91    1.20   0
  12   2  -1    5.51    0.91   0
  12  -2  -1    5.22    0.83   0
 -11   2   1   11.88    1.31   0
  11   2  -1   18.23    1.00   0
  11  -2  -1   19.48    0.94   0
 -11   2   1   11.98    1.37   0
 -11  -2   1   15.32    1.30   0
  11   2  -1   19.97    0.94   0
 -11  -2   1   12.14    0.95   0
  11  -2  -1   20.33    1.34   0
  10   2  -1    1.53    0.91   0
 -10   2   1    0.52    0.93   0
  10  -2  -1    1.49    0.85   0
 -10  -2   1    1.40    0.92   0
 -10  -2   1    1.21    1.31   0
 -10   2   1    0.52    0.81   0
  10  -2  -1    1.38    0.80   0
  10   2  -1    1.50    1.16   0
   9   2  -1    0.32    0.81   0
   9   2  -1   -0.75    1.25   0
  -9   2   1    0.52    0.91   0
  -9  -2   1   -0.43    1.31   0
  -9   2   1    0.10    1.23   0
   9  -2  -1    1.19    1.21   0
  -9  -2   1    0.50    0.95   0
   9  -2  -1    2.00    1.15   0
   8   2  -1    9.54    0.95   0
  -8   2   1    7.38    1.29   0
  -8   2   1    8.77    0.95   0
   8   2  -1   11.88    0.89   0
  -8  -2   1    6.33    0.93   0
   8  -2  -1   11.41    0.90   0
  -8  -2   1    7.56    1.39   0
   8  -2  -1   10.40    1.30   0
  -7  -2   1   -0.49    0.81   0
   7   2  -1    0.41    1.18   0
  -7   2   1    1.04    1.28   0
  -7  -2   1    0.20    1.30   0
   7  -2  -1    0.52    1.13   0
   7  -2  -1   -0.10    0.82   0
   7   2  -1    1.57    1.13   0
  -7   2   1    1.77    1.20   0
   6  -2  -1  236.83    2.07   0
   6  -2  -1  234.30    2.48   0
   6   2  -1  244.96    2.44   0
  -6   2   1  187.65    1.92   0
  -6  -2   1  162.84    2.50   0
   6   2  -1  249.51    3.12   0
  -6  -2   1  176.37    2.21   0
  -6   2   1  169.59    2.26   0
   5  -2  -1    0.19    1.29   0
   5   2  -1    0.24    0.83   0
   5  -2  -1    0.04    0.86   0
   5   2  -1   -0.21    1.16   0
  -5   2   1    0.16    0.89   0
  -5  -2   1    0.40    0.99   0
  -5   2   1    1.11    1.36   0
  -5  -2   1    0.70    1.39   0
   4   2  -1   37.06    1.79   0
  -4  -2   1   31.50    1.54   0
   4   2  -1   36.16    1.74   0
   4  -2  -1   33.56    1.38   0
  -4   2   1   32.50    1.66   0
   4  -2  -1   34.64    1.59   0
  -4   2   1   30.10    1.76   0
  -4  -2   1   32.34    1.77   0
  -3  -2   1  304.83    3.55   0
   3   2  -1  325.77    3.61   0
   3  -2  -1  322.75    3.16   0
   3  -2  -1  306.19    3.05   0
  -3  -2   1  321.52    4.34   0
   3   2  -1  326.15    4.29   0
  -3   2   1  310.92    3.13   0
  -3   2   1  278.01    2.97   0
  -2   2   1 1576.09    6.99   0
  -2  -2   1 1533.64    9.20   0
  -2  -2   1 1296.44    8.38   0
  -2   2   1 1475.90    7.02   0
   2   2  -1 1556.07    8.89   0
   2  -2  -1 1595.19    7.09   0
  -2  -2   1 1554.67    8.96   0
   2  -2  -1 1522.20    7.03   0
  -1  -2   1  290.55    3.86   0
   1  -2  -1  299.21    3.46   0
   1   2  -1  293.00    3.99   0
  -1   2   1  310.33    3.62   0
  -1   2   1  302.81    3.47   0
   1  -2  -1  307.72    3.64   0
   0  -2   1  744.82    5.49   0
   0   2   1  871.23    6.14   0
   0   2  -1  772.62    5.61   0
   0  -2   1  741.35    6.00   0
   0  -2  -1  886.21    6.18   0
   0   2  -1  774.84    6.14   0
  -1   2  -1  310.01    3.42   0
  -1   2  -1  335.56    3.51   0
   1  -2   1  312.80    3.29   0
  -1  -2  -1  371.34    3.89   0
   1   2   1  413.37    4.41   0
   1  -2   1  289.43    3.35   0
   1   2   1  416.48    4.33   0
   1   2   1  349.37    3.82   0
   2   2   1  641.97    5.27   0
  -2  -2  -1  685.53    5.41   0
  -2   2  -1  544.64    3.99   0
   2  -2   1  488.00    3.78   0
  -2  -2  -1  576.44    4.44   0
   2   2   1  517.45    4.17   0
  -2   2  -1  483.26    3.74   0
   2  -2   1  442.14    3.82   0
  -3   2  -1    6.07    1.18   0
  -3   2  -1    5.97    1.21   0
   3   2   1    6.25    1.20   0
   3   2   1    4.69    1.75   0
  -3  -2  -1    6.04    1.62   0
   3  -2   1    5.18    1.22   0
   3  -2   1    4.23    1.26   0
  -3  -2  -1    6.99    1.44   0
   4  -2   1   46.56    1.36   0
  -4  -2  -1   55.26    1.47   0
  -4  -2  -1   71.18    1.73   0
   4  -2   1   50.21    1.81   0
  -4   2  -1   56.57    1.45   0
  -4   2  -1   50.12    1.69   0
   4   2   1   47.02    1.45   0
   4   2   1   57.81    1.96   0
  -5  -2  -1  145.47    2.34   0
   5   2   1  108.33    2.21   0
   5  -2   1  102.57    1.55   0
  -5   2  -1  106.48    1.86   0
   5   2   1  103.79    1.88   0
  -5   2  -1  120.53    1.89   0
  -5  -2  -1  112.17    1.65   0
   5  -2   1  104.16    1.87   0
  -6  -2  -1   14.86    1.25   0
   6  -2   1   15.47    1.35   0
   6  -2   1   14.62    0.99   0
  -6   2  -1   16.12    1.00   0
   6   2   1   12.70    1.10   0
   6   2   1   15.61    1.32   0
  -6   2  -1   14.56    1.36   0
  -6  -2  -1   19.94    1.39   0
  -7   2  -1   20.28    1.38   0
   7   2   1   21.65    1.07   0
  -7  -2  -1   27.23    1.12   0
  -7  -2  -1   21.40    1.06   0
   7  -2   1   20.22    1.10   0
   7   2   1   19.97    1.54   0
  -7   2  -1   22.43    1.04   0
   7  -2   1   21.36    1.06   0
   8  -2   1    1.72    0.97   0
  -8   2  -1    1.99    0.90   0
  -8  -2  -1    1.60    0.98   0
   8  -2   1    1.75    0.98   0
   8   2   1    1.85    1.35   0
   8   2   1    1.73    0.98   0
  -8  -2  -1    2.27    0.85   0
  -8   2  -1    1.84    0.90   0
   9   2   1    5.80    1.39   0
   9  -2   1    6.68    1.42   0
  -9   2  -1    6.35    1.28   0
  -9  -2  -1    6.88    0.91   0
  -9   2  -1    5.44    0.87   0
   9  -2   1    6.45    1.28   0
   9   2   1    5.49    0.88   0
  -9  -2  -1    7.45    1.20   0
 -10  -2  -1    3.35    1.18   0
  10   2   1    2.16    1.30   0
 -10  -2  -1    1.83    0.80   0
  10   2   1    3.35    0.87   0
 -10   2  -1    1.03    0.89   0
  10  -2   1    2.92    1.27   0
 -10   2  -1    3.47    1.14   0
  10  -2   1    3.57    0.88   0
 -11   2  -1    0.74    1.18   0
  11  -2   1   -0.09    0.89   0
 -11  -2  -1   -0.02    1.20   0
 -11   2  -1    1.07    1.19   0
 -11  -2  -1    0.31    1.11   0
  11   2   1    0.81    1.23   0
  11  -2   1   -1.58    1.15   0
  11   2   1    0.12    0.87   0
 -12   2  -1    2.41    1.15   0
  12  -2   1    1.67    0.82   0
  12   2   1    1.75    0.83   0
  12  -2   1    2.41    1.27   0
 -12  -2  -1    2.16    1.20   0
 -12   2  -1    0.71    0.93   0
  12   2   1    1.51    0.93   0
 -12  -2  -1    1.42    0.84   0
 -13   2  -1    2.42    0.89   0
 -13  -2  -1    1.59    0.88   0
 -13  -2  -1    2.33    1.29   0
  13  -2   1    2.19    1.29   0
  13   2   1    2.29    1.21   0
  13  -2   1    2.39    1.24   0
  13   2   1    1.77    1.32   0
 -13   2  -1    2.81    1.26   0
  14   2   1    1.08    1.28   0
 -14   2  -1   -0.60    0.91   0
 -14  -2  -1    0.17    1.26   0
 -14   2  -1   -0.09    0.97   0
 -14  -2  -1    1.43    1.33   0
  14  -2   1   -0.24    0.94   0
  14  -2   1    0.56    0.97   0
  14   2   1   -0.61    0.90   0
 -15   2  -1    2.09    1.32   0
  15  -2   1    0.81    0.94   0
  15  -2   1    1.05    0.96   0
 -15  -2  -1    1.36    1.36   0
  15   2   1    0.96    0.98   0
  15   2   1   -0.09    1.42   0
 -15   2  -1    1.45    1.39   0
 -15  -2  -1    0.61    0.93   0
 -16   3   1   -0.26    1.00   0
  16  -3  -1    0.41    1.38   0
  16  -3  -1    0.47    1.37   0
 -16  -3   1    0.51    1.40   0
 -16   3   1    0.69    1.39   0
  16   3  -1    0.63    1.66   0
 -16  -3   1    1.49    0.98   0
  16   3  -1    0.36    1.38   0
 -15  -3   1   -1.40    1.30   0
  15  -3  -1    0.86    0.88   0
  15   3  -1    0.24    0.91   0
  15   3  -1    0.65    1.58   0
 -15   3   1    1.76    1.29   0
 -15  -3   1    0.34    1.29   0
 -15   3   1   -0.92    1.37   0
  15  -3  -1    0.68    0.93   0
 -14  -3   1    1.00    0.83   0
 -14   3   1    1.06    1.21   0
  14  -3  -1    0.19    1.20   0
  14   3  -1    0.76    1.18   0
 -14   3   1   -0.56    0.87   0
 -14  -3   1    0.18    1.26   0
  14  -3  -1    0.32    1.27   0
  14   3  -1    0.29    1.22   0
  13   3  -1    0.15    0.83   0
  13  -3  -1   -0.03    0.81   0
 -13  -3   1    1.49    1.26   0
  13   3  -1    0.18    1.13   0
 -13  -3   1   -0.05    1.18   0
  13  -3  -1   -0.83    0.79   0
 -13   3   1   -1.33    1.16   0
 -13   3   1    0.55    0.92   0
 -12   3   1    7.12    0.85   0
 -12  -3   1    8.18    1.27   0
  12   3  -1    9.60    1.22   0
  12   3  -1   10.71    1.25   0
 -12   3   1    6.44    0.91   0
  12  -3  -1   10.83    0.88   0
  12  -3  -1    8.26    0.93   0
 -12  -3   1    5.97    0.93   0
  11   3  -1    1.41    1.17   0
 -11   3   1    1.70    0.87   0
  11  -3  -1   -0.97    0.82   0
  11  -3  -1    0.46    0.83   0
 -11   3   1    0.91    0.84   0
  11   3  -1    0.28    0.81   0
 -11  -3   1    1.44    1.21   0
 -11  -3   1    0.79    1.19   0
  10   3  -1    2.09    0.83   0
  10   3  -1    1.04    1.28   0
 -10   3   1    2.67    0.91   0
 -10  -3   1    2.66    1.29   0
 -10   3   1    2.18    1.26   0
  10  -3  -1    3.97    1.22   0
 -10  -3   1    2.26    1.22   0
  10  -3  -1    2.49    1.24   0
  -9  -3   1    1.52    0.95   0
  -9  -3   1    0.60    1.26   0
   9   3  -1    0.81    1.15   0
   9   3  -1    0.54    0.89   0
  -9   3   1    1.00    0.92   0
   9  -3  -1   -0.07    0.80   0
   9  -3  -1    0.78    0.85   0
  -9   3   1    0.73    1.29   0
   8  -3  -1    4.25    1.19   0
   8   3  -1    2.99    1.11   0
  -8   3   1    1.57    0.89   0
   8  -3  -1    2.49    0.89   0
  -8  -3   1    2.27    0.94   0
   8   3  -1    2.90    1.22   0
  -8  -3   1    2.51    1.26   0
  -8   3   1    2.40    0.89   0
  -7   3   1   25.94    1.05   0
  -7   3   1   22.93    1.41   0
  -7  -3   1   24.89    1.56   0
  -7  -3   1   23.67    1.10   0
   7   3  -1   34.42    1.16   0
   7   3  -1   34.34    1.30   0
   7  -3  -1   33.63    1.05   0
   7  -3  -1   33.90    1.42   0
   6  -3  -1   48.50    1.48   0
  -6   3   1   32.28    1.17   0
  -6  -3   1   32.60    1.25   0
  -6  -3   1   34.42    1.79   0
   6  -3  -1   47.36    1.16   0
  -6   3   1   38.98    1.15   0
   6   3  -1   51.45    1.81   0
   6   3  -1   50.08    1.32   0
   5  -3  -1  102.24    1.75   0
   5   3  -1  101.27    1.82   0
  -5   3   1   74.56    1.81   0
  -5   3   1   82.54    1.46   0
  -5  -3   1   82.56    2.39   0
   5  -3  -1   97.14    1.88   0
   5   3  -1  103.71    2.50   0
  -5  -3   1   78.54    1.91   0
   4  -3  -1   -0.09    0.95   0
  -4   3   1    0.15    0.99   0
   4   3  -1    0.11    1.14   0
  -4  -3   1    0.28    1.33   0
  -4   3   1    0.47    1.50   0
   4  -3  -1    0.11    1.00   0
  -4  -3   1   -0.29    1.54   0
   4   3  -1    0.14    1.34   0
   3  -3  -1  752.50    4.39   0
   3  -3  -1  816.43    4.52   0
  -3   3   1  781.29    4.46   0
  -3   3   1  677.60    4.29   0
   3   3  -1  797.87    5.89   0
  -3  -3   1  801.48    7.05   0
  -3  -3   1  753.17    5.72   0
  -3  -3   1  780.12    6.98   0
  -2   3   1   50.88    1.59   0
   2  -3  -1   52.54    1.92   0
  -2   3   1   54.50    1.59   0
  -2  -3   1   54.54    2.21   0
  -2  -3   1   51.36    2.13   0
   2  -3  -1   55.96    1.60   0
   2   3  -1   54.44    2.17   0
   1  -3  -1  749.21    5.10   0
  -1  -3   1  609.02    5.24   0
  -1  -3   1  705.06    6.75   0
   1   3  -1  672.83    5.56   0
   1  -3  -1  765.35    5.30   0
  -1   3   1  755.64    5.28   0
  -1   3   1  725.55    4.93   0
   0   3  -1  752.68    5.97   0
   0  -3   1  682.19    5.68   0
   0  -3   1  679.60    5.03   0
   0  -3  -1  920.86    5.95   0
   0   3  -1  739.86    5.19   0
   0   3   1  878.36    5.80   0
  -1  -3  -1  527.29    4.89   0
   1   3   1  470.38    4.48   0
  -1   3  -1  410.12    3.56   0
   1  -3   1  362.66    3.34   0
   1  -3   1  350.36    3.76   0
  -1   3  -1  363.11    3.79   0
   1   3   1  515.09    4.66   0
  -1  -3  -1  496.40    4.60   0
  -2  -3  -1   36.49    1.89   0
   2   3   1   33.13    1.59   0
   2  -3   1   24.74    1.50   0
  -2   3  -1   27.61    1.51   0
   2   3   1   39.72    1.83   0
   2  -3   1   29.85    1.89   0
   2   3   1   42.21    1.64   0
  -2   3  -1   32.69    1.48   0
  -3  -3  -1  110.23    2.29   0
   3   3   1   97.97    2.23   0
   3  -3   1   74.52    1.71   0
  -3   3  -1   74.17    2.00   0
   3  -3   1   71.20    1.67   0
  -3   3  -1   83.67    1.71   0
   3   3   1   77.49    2.18   0
  -3  -3  -1   92.36    2.16   0
   4   3   1   14.74    1.18   0
  -4   3  -1   14.04    1.07   0
   4   3   1   18.16    1.57   0
  -4  -3  -1   18.32    1.08   0
  -4   3  -1   17.21    1.45   0
  -4  -3  -1   22.97    1.47   0
   4  -3   1   14.61    1.12   0
   4  -3   1   15.49    1.08   0
   5   3   1    7.29    0.94   0
  -5  -3  -1    9.29    1.24   0
  -5  -3  -1    8.23    1.25   0
   5   3   1    6.31    1.02   0
  -5   3  -1    7.92    1.30   0
  -5   3  -1    7.27    0.98   0
   5  -3   1    5.67    1.32   0
   5  -3   1    6.17    0.98   0
   6  -3   1    6.10    1.02   0
  -6  -3  -1    7.90    1.23   0
  -6   3  -1    5.63    1.04   0
   6  -3   1    5.66    1.34   0
  -6   3  -1    6.49    0.85   0
  -6  -3  -1    6.56    1.22   0
   6   3   1    5.28    1.06   0
   6   3   1    4.87    1.26   0
   7   3   1   -0.06    0.94   0
  -7  -3  -1    0.25    1.23   0
   7  -3   1    1.56    0.92   0
   7  -3   1   -0.37    0.96   0
  -7   3  -1    0.46    1.32   0
  -7  -3  -1    0.21    1.12   0
   7   3   1    0.34    0.99   0
  -7   3  -1    0.28    1.21   0
  -8   3  -1    6.04    1.31   0
  -8  -3  -1    4.91    0.97   0
   8  -3   1    4.85    0.92   0
  -8   3  -1    5.44    0.98   0
   8  -3   1    4.41    1.40   0
  -8  -3  -1    7.55    1.21   0
   8   3   1    4.77    1.00   0
   8   3   1    5.52    1.38   0
   9  -3   1    0.89    0.91   0
   9   3   1    0.69    1.37   0
   9  -3   1    0.81    1.27   0
  -9   3  -1    0.20    0.91   0
  -9  -3  -1    1.76    0.86   0
   9   3   1    0.95    1.33   0
  -9  -3  -1    0.21    1.19   0
  -9   3  -1    1.61    1.23   0
 -10  -3  -1   12.26    1.23   0
  10   3   1   10.87    0.95   0
  10  -3   1   10.00    1.34   0
  10   3   1   11.16    1.32   0
 -10   3  -1   10.39    0.91   0
  10  -3   1   11.00    0.92   0
 -10   3  -1    9.85    1.30   0
 -10  -3  -1   10.15    1.29   0
  11   3   1    1.55    1.28   0
 -11   3  -1    2.95    1.20   0
  11  -3   1    0.79    0.87   0
 -11   3  -1    0.97    1.14   0
 -11  -3  -1    1.99    1.19   0
  11   3   1    1.69    0.86   0
 -11  -3  -1    2.16    1.21   0
  11  -3   1    1.63    0.88   0
 -12   3  -1   -0.52    0.88   0
 -12   3  -1    1.23    1.17   0
 -12  -3  -1    1.28    1.18   0
  12   3   1    1.04    1.22   0
  12  -3   1    1.19    1.20   0
  12  -3   1    0.38    1.24   0
 -12  -3  -1    2.03    1.23   0
  12   3   1    1.50    0.88   0
  13   3   1    1.76    1.18   0
  13  -3   1    0.90    0.83   0
 -13  -3  -1    1.30    1.21   0
 -13   3  -1    1.06    0.84   0
 -13   3  -1   -1.01    1.19   0
  13  -3   1    0.43    0.88   0
 -13  -3  -1    0.31    1.21   0
  13   3   1    0.85    1.29   0
  14   3   1    1.14    1.36   0
  14  -3   1    1.21    1.34   0
 -14  -3  -1    0.70    0.92   0
 -14  -3  -1    0.51    1.29   0
  14  -3   1    1.51    0.88   0
  14   3   1    1.19    0.91   0
 -14   3  -1   -0.22    1.32   0
 -14   3  -1   -0.41    0.91   0
 -15   3  -1    0.51    0.95   0
  15  -3   1    0.93    1.00   0
  15   3   1    0.39    1.36   0
 -15   3  -1    1.47    1.37   0
 -15  -3  -1    0.52    0.92   0
  15   3   1    0.55    0.97   0
  15  -3   1    1.86    1.31   0
 -15  -3  -1    0.52    1.38   0
 -16  -4   1    0.03    1.37   0
 -16   4   1    0.32    1.38   0
  16   4  -1   -0.61    0.98   0
  16   4  -1    0.20    1.71   0
  16  -4  -1    0.17    0.91   0
 -16  -4   1    1.73    1.36   0
 -16   4   1   -0.29    1.44   0
  16  -4  -1    0.58    1.02   0
 -15   4   1    0.99    0.91   0
  15  -4  -1    1.53    1.34   0
 -15   4   1    0.64    0.92   0
  15   4  -1   -0.54    1.27   0
  15  -4  -1    2.01    0.90   0
 -15  -4   1   -0.19    1.26   0
 -15  -4   1    0.73    1.01   0
  15   4  -1    0.59    1.59   0
  14   4  -1   -0.16    0.89   0
 -14   4   1   -0.42    1.20   0
  14  -4  -1    0.60    0.83   0
 -14   4   1    1.42    1.29   0
  14  -4  -1    1.25    0.88   0
 -14  -4   1   -0.25    1.29   0
  14   4  -1    0.51    1.19   0
 -14  -4   1    0.65    1.22   0
 -13   4   1   -0.17    0.87   0
 -13  -4   1   -0.05    0.92   0
  13   4  -1    0.71    1.15   0
  13  -4  -1    0.46    1.18   0
  13  -4  -1    0.35    0.85   0
 -13  -4   1    0.57    1.20   0
  13   4  -1    0.53    1.24   0
 -13   4   1    1.15    1.25   0
 -12  -4   1    1.87    1.26   0
  12   4  -1    1.34    0.82   0
  12   4  -1    1.02    1.17   0
  12  -4  -1    1.87    1.15   0
 -12  -4   1    1.20    1.15   0
 -12   4   1    1.17    0.87   0
 -12   4   1    1.34    0.80   0
  12  -4  -1    0.72    0.82   0
  11  -4  -1    1.99    0.84   0
 -11   4   1   -0.68    1.27   0
 -11  -4   1    0.84    1.19   0
  11   4  -1    1.51    1.10   0
 -11  -4   1    1.23    0.86   0
 -11   4   1    0.06    1.25   0
  11  -4  -1    1.46    1.15   0
  11   4  -1    1.19    0.81   0
  10  -4  -1    1.44    1.27   0
 -10  -4   1   -0.83    1.40   0
 -10  -4   1    0.58    1.17   0
 -10   4   1   -0.41    0.94   0
  10   4  -1    0.09    1.09   0
 -10   4   1   -0.21    1.33   0
  10   4  -1   -0.15    0.94   0
  10  -4  -1    0.50    0.84   0
   9  -4  -1    1.11    0.85   0
   9   4  -1    0.44    1.09   0
  -9   4   1    0.74    0.91   0
  -9  -4   1    0.20    1.54   0
  -9  -4   1    1.46    0.97   0
   9   4  -1    1.02    1.22   0
  -9   4   1    1.78    0.98   0
   9  -4  -1    0.18    0.87   0
  -8   4   1    5.59    0.97   0
  -8   4   1    9.14    1.31   0
   8   4  -1    8.78    1.32   0
  -8  -4   1    6.86    1.30   0
   8   4  -1   10.03    1.43   0
  -8  -4   1    6.64    0.97   0
   8  -4  -1    8.41    0.88   0
   8  -4  -1    9.40    0.91   0
   7  -4  -1    3.02    1.16   0
  -7   4   1    2.15    0.87   0
   7   4  -1    3.93    1.07   0
  -7  -4   1    2.97    1.21   0
  -7  -4   1    2.29    1.32   0
  -7   4   1    3.25    0.95   0
   7  -4  -1    4.22    1.19   0
   7   4  -1    4.41    0.90   0
   6  -4  -1   25.66    1.32   0
  -6  -4   1   18.61    1.68   0
  -6  -4   1   19.18    1.50   0
   6   4  -1   29.53    1.46   0
   6   4  -1   30.94    1.81   0
  -6   4   1   20.18    1.37   0
   6  -4  -1   30.72    1.46   0
  -6   4   1   21.78    1.10   0
   5   4  -1   25.01    1.64   0
  -5  -4   1   18.75    1.55   0
  -5   4   1   21.22    1.05   0
   5   4  -1   27.63    1.51   0
   5  -4  -1   23.82    1.06   0
  -5   4   1   18.62    1.04   0
   5  -4  -1   26.14    1.04   0
  -5  -4   1   20.50    1.70   0
  -4   4   1    9.12    1.55   0
  -4  -4   1   11.79    1.46   0
  -4  -4   1    9.65    1.56   0
   4  -4  -1   13.32    1.34   0
   4   4  -1   11.67    1.44   0
   4  -4  -1   10.67    1.45   0
  -4   4   1   10.78    1.08   0
  -4  -4   1   11.78    1.72   0
  -3   4   1   19.65    1.58   0
   3   4  -1   21.42    1.57   0
  -3  -4   1   21.30    1.63   0
  -3  -4   1   19.17    1.75   0
   3  -4  -1   21.07    1.18   0
  -3   4   1   16.22    1.27   0
   3  -4  -1   19.56    1.62   0
  -3  -4   1   19.21    1.39   0
  -2   4   1  157.63    2.26   0
   2  -4  -1  149.06    2.19   0
   2   4  -1  151.27    3.04   0
  -2  -4   1  165.44    3.59   0
  -2  -4   1  131.31    2.92   0
   2  -4  -1  152.11    2.23   0
  -2   4   1  139.53    2.18   0
   1  -4  -1 2265.87    8.00   0
   1  -4  -1 2381.54    8.80   0
  -1  -4   1 1912.64   11.33   0
   1   4  -1 2125.26   11.95   0
  -1   4   1 2349.13    8.69   0
  -1   4   1 2122.43    7.82   0
   1   4  -1 1841.86    8.44   0
  -1  -4   1 1565.65    7.82   0
   0  -4   1  220.54    2.84   0
   0   4  -1  248.89    3.66   0
   0  -4   1  218.51    3.49   0
   0  -4  -1  312.12    3.39   0
   0   4   1  304.76    3.32   0
   0   4  -1  240.58    2.94   0
   1  -4   1 1210.83    5.70   0
   1   4   1 1739.73    8.13   0
  -1   4  -1 1345.13    5.96   0
   1  -4   1 1113.23    6.06   0
   1   4   1 1744.84    8.21   0
  -1  -4  -1 1785.37    8.40   0
  -1   4  -1 1229.49    6.34   0
   2   4   1   21.09    1.51   0
   2  -4   1   11.60    1.34   0
   2   4   1   15.55    1.35   0
   2  -4   1   11.99    1.31   0
  -2   4  -1   12.01    1.83   0
  -2  -4  -1   17.94    1.25   0
  -2   4  -1   14.60    1.29   0
   3   4   1  118.72    2.38   0
   3  -4   1   85.23    1.71   0
   3  -4   1   86.37    1.69   0
  -3   4  -1   86.15    2.04   0
   3   4   1  137.93    2.63   0
  -3  -4  -1  113.14    2.20   0
  -3   4  -1   98.25    2.00   0
   3   4   1   90.93    1.90   0
   4  -4   1   33.88    1.21   0
  -4   4  -1   35.18    1.17   0
   4  -4   1   36.43    1.21   0
   4   4   1   37.21    1.65   0
  -4   4  -1   37.58    1.20   0
  -4  -4  -1   42.86    1.35   0
   4   4   1   45.44    1.79   0
  -5  -4  -1   13.94    1.27   0
   5   4   1    9.70    1.08   0
  -5   4  -1    9.40    0.99   0
   5  -4   1   10.17    1.34   0
   5   4   1   11.02    1.42   0
  -5  -4  -1   11.00    1.37   0
   5  -4   1   10.44    1.03   0
  -5   4  -1   10.03    1.27   0
  -6   4  -1    1.14    0.83   0
   6  -4   1    1.13    0.95   0
   6   4   1    0.43    0.98   0
   6  -4   1    0.76    0.92   0
  -6  -4  -1    0.74    1.26   0
  -6   4  -1    1.45    0.97   0
   6   4   1    0.70    1.35   0
  -6  -4  -1    1.37    1.12   0
  -7  -4  -1    0.48    1.06   0
   7   4   1    0.79    1.34   0
   7  -4   1   -0.36    0.93   0
  -7   4  -1    0.06    1.36   0
   7   4   1   -0.37    1.29   0
   7  -4   1    1.13    1.38   0
  -7   4  -1    2.02    1.25   0
  -7  -4  -1    1.35    0.89   0
   8  -4   1    3.26    0.87   0
  -8  -4  -1    3.03    1.12   0
   8   4   1    1.72    1.41   0
   8   4   1    1.77    1.37   0
  -8   4  -1    1.63    0.89   0
  -8   4  -1    2.42    1.27   0
   8  -4   1    2.30    1.35   0
  -8  -4  -1    3.63    1.30   0
  -9   4  -1   19.89    1.39   0
  -9  -4  -1   28.47    1.43   0
  -9   4  -1   23.45    1.33   0
   9   4   1   20.57    1.48   0
   9  -4   1   23.86    1.41   0
   9  -4   1   23.14    1.46   0
   9   4   1   21.15    1.49   0
  -9  -4  -1   22.98    1.42   0
  10   4   1    4.28    1.23   0
 -10  -4  -1    4.44    1.12   0
  10  -4   1    3.92    0.91   0
 -10   4  -1    3.06    1.24   0
  10  -4   1    6.34    1.24   0
 -10  -4  -1    3.85    1.23   0
  10   4   1    3.66    0.92   0
 -10   4  -1    5.31    1.21   0
 -11  -4  -1    2.14    0.82   0
  11  -4   1    1.59    0.90   0
 -11   4  -1    3.10    1.19   0
  11   4   1    4.00    0.88   0
 -11  -4  -1    4.25    1.13   0
 -11   4  -1    3.43    0.89   0
  11  -4   1    2.30    0.87   0
  11   4   1    2.03    1.25   0
  12  -4   1   -0.27    0.87   0
  12  -4   1    1.62    1.32   0
 -12   4  -1    0.63    0.86   0
 -12  -4  -1   -0.12    0.82   0
  12   4   1    0.62    1.21   0
 -12  -4  -1    1.32    1.08   0
  12   4   1    0.75    0.86   0
 -12   4  -1    0.93    1.21   0
 -13   4  -1    1.69    0.89   0
 -13  -4  -1    0.01    1.19   0
  13  -4   1    0.43    1.25   0
 -13  -4  -1    0.24    0.81   0
 -13   4  -1   -0.15    0.84   0
  13  -4   1   -0.02    1.28   0
  13   4   1   -0.22    1.27   0
  13   4   1   -0.68    1.27   0
 -14  -4  -1    0.17    1.27   0
 -14  -4  -1   -0.03    1.31   0
  14   4   1    1.80    1.29   0
 -14   4  -1   -0.25    1.23   0
 -14   4  -1   -0.41    1.28   0
  14  -4   1    0.09    1.28   0
  14  -4   1    0.52    0.92   0
  14   4   1    0.46    1.32   0
  15  -4   1    1.65    0.99   0
 -15   4  -1    0.41    0.99   0
 -15   4  -1    1.38    1.35   0
  15   4   1    0.40    1.42   0
 -15  -4  -1   -0.06    0.95   0
  15   4   1    0.41    0.95   0
  15  -4   1    2.12    1.40   0
 -15  -4  -1    0.49    1.37   0
 -16   5   1   -0.05    1.39   0
  15   5  -1    2.45    1.90   0
  15   5  -1    2.22    0.91   0
 -15   5   1    2.75    1.33   0
 -15  -5   1    2.76    1.59   0
  15  -5  -1    2.81    1.26   0
 -15   5   1    1.66    0.93   0
  15  -5  -1    2.61    1.39   0
 -15  -5   1    0.27    1.37   0
 -14  -5   1    1.24    1.27   0
  14   5  -1    0.54    1.27   0
  14   5  -1    0.02    1.45   0
  14  -5  -1    0.15    0.85   0
 -14  -5   1   -0.20    1.48   0
  14  -5  -1    0.58    0.82   0
 -14   5   1   -0.28    1.22   0
 -14   5   1    0.67    0.89   0
 -13   5   1    2.65    1.21   0
  13   5  -1    4.13    1.48   0
  13  -5  -1    4.19    0.86   0
 -13  -5   1    2.70    0.89   0
 -13   5   1    1.63    0.95   0
 -13  -5   1    3.84    1.48   0
  13  -5  -1    2.62    0.87   0
  13   5  -1    4.81    0.89   0
  12   5  -1    0.02    1.30   0
 -12   5   1    1.64    1.20   0
 -12  -5   1    1.69    1.22   0
 -12   5   1    0.01    0.89   0
 -12  -5   1    0.24    1.14   0
  12  -5  -1   -0.29    0.89   0
  12  -5  -1    1.05    0.81   0
  12   5  -1    0.47    0.81   0
 -11  -5   1    1.49    1.21   0
 -11  -5   1    1.13    0.89   0
  11  -5  -1    0.81    0.86   0
  11   5  -1    1.26    1.38   0
  11  -5  -1    2.18    0.84   0
 -11   5   1    0.92    0.86   0
  11   5  -1    1.00    0.88   0
 -11   5   1    2.05    0.87   0
  10   5  -1    3.94    0.96   0
 -10  -5   1    4.04    1.45   0
  10  -5  -1    3.33    1.31   0
  10   5  -1    3.98    1.35   0
 -10   5   1    3.11    1.35   0
 -10  -5   1    2.90    0.88   0
  10  -5  -1    4.22    1.20   0
 -10   5   1    2.22    1.31   0
  -9   5   1    4.33    0.98   0
   9   5  -1    7.64    1.44   0
   9  -5  -1    7.68    1.27   0
   9  -5  -1    8.61    0.85   0
  -9  -5   1    5.99    1.59   0
  -9  -5   1    4.56    0.93   0
   9   5  -1    7.79    1.18   0
  -9   5   1    6.10    1.32   0
   8  -5  -1    3.40    1.23   0
  -8   5   1    3.35    0.90   0
  -8   5   1    2.93    0.89   0
   8   5  -1    3.87    1.35   0
  -8  -5   1    1.90    1.39   0
  -8  -5   1    2.88    1.57   0
   8   5  -1    4.21    1.27   0
   8  -5  -1    3.79    0.81   0
   7   5  -1    5.87    0.93   0
   7  -5  -1    5.03    0.87   0
   7   5  -1    5.70    1.33   0
  -7  -5   1    3.37    1.55   0
  -7   5   1    4.68    0.92   0
  -7   5   1    4.99    0.92   0
  -7  -5   1    3.55    1.40   0
   7  -5  -1    5.38    0.86   0
  -6  -5   1   27.90    1.62   0
   6   5  -1   40.27    1.32   0
  -6  -5   1   44.05    2.42   0
   6  -5  -1   38.19    1.40   0
   6  -5  -1   39.48    1.12   0
  -6   5   1   32.36    1.11   0
  -6  -5   1   27.61    2.38   0
  -6   5   1   27.15    1.41   0
   5  -5  -1  129.93    1.63   0
   5  -5  -1  120.13    1.61   0
  -5   5   1   91.11    1.49   0
  -5  -5   1  109.78    3.83   0
  -5   5   1  111.21    1.56   0
  -5  -5   1  129.17    3.86   0
  -5  -5   1   91.96    1.88   0
   5   5  -1  137.40    2.18   0
   4  -5  -1  105.56    1.86   0
  -4  -5   1  100.09    3.22   0
  -4   5   1  101.11    1.63   0
  -4  -5   1   87.73    2.32   0
  -4  -5   1  120.95    3.41   0
   4   5  -1  117.91    2.44   0
   4  -5  -1  117.89    1.68   0
  -4   5   1   88.09    1.82   0
   3  -5  -1  109.89    1.79   0
  -3   5   1  112.48    1.84   0
   3   5  -1  119.91    2.91   0
  -3  -5   1   93.77    2.96   0
  -3   5   1   95.59    2.03   0
  -3  -5   1  110.67    2.93   0
   3   5  -1  118.30    2.89   0
   3  -5  -1  125.74    2.08   0
   2   5  -1  110.24    2.62   0
   2  -5  -1  120.94    2.23   0
  -2   5   1  105.30    1.89   0
  -2   5   1  123.87    2.25   0
  -2  -5   1   91.65    2.58   0
  -2  -5   1  126.01    3.48   0
   2  -5  -1  115.45    1.91   0
  -2  -5   1  120.09    3.56   0
  -1   5   1   92.83    2.17   0
   1  -5  -1  105.22    2.02   0
   1  -5  -1   98.24    1.89   0
   1   5  -1   93.47    2.83   0
  -1  -5   1   68.24    1.95   0
  -1   5   1  101.11    2.23   0
   1   5  -1   80.87    2.34   0
  -1  -5   1   74.44    2.69   0
   0  -5   1 1453.45    7.88   0
   0   5   1 2180.20    8.05   0
   0  -5  -1 2419.07    8.45   0
   0  -5   1 1476.44    6.46   0
   0   5  -1 1698.52    6.78   0
   0   5  -1 1868.26    8.94   0
   0   5   1 2534.34    9.71   0
  -1  -5  -1   16.96    1.19   0
   1   5   1   15.81    1.59   0
   1  -5   1   11.51    1.87   0
  -1   5  -1   12.02    1.37   0
   1  -5   1   10.76    1.80   0
  -1   5  -1   11.93    1.27   0
   1   5   1   14.49    1.28   0
  -2  -5  -1    0.20    0.91   0
  -2   5  -1    0.57    1.08   0
   2   5   1    0.50    0.91   0
  -2  -5  -1    0.25    1.14   0
   2  -5   1   -0.14    1.66   0
   2  -5   1    0.75    1.17   0
  -2   5  -1    0.54    1.17   0
   2   5   1    0.59    1.50   0
   3   5   1   21.93    1.52   0
   3   5   1   16.42    1.58   0
   3   5   1   23.03    1.47   0
  -3   5  -1   15.42    1.19   0
  -3  -5  -1   20.38    1.18   0
   3  -5   1   13.79    1.10   0
   3  -5   1   15.34    1.17   0
  -3   5  -1   15.65    1.10   0
   4  -5   1   34.85    1.18   0
   4  -5   1   34.32    1.44   0
   4   5   1   52.81    1.82   0
   4   5   1   44.58    1.81   0
   4   5   1   34.60    1.68   0
  -4   5  -1   34.07    1.16   0
  -4  -5  -1   41.80    1.33   0
  -4   5  -1   34.46    1.16   0
   5   5   1  165.09    2.15   0
  -5   5  -1  164.66    1.87   0
   5   5   1  283.41    3.59   0
  -5   5  -1  182.42    2.05   0
  -5  -5  -1  215.06    2.50   0
   5   5   1  193.22    3.01   0
   5  -5   1  167.62    2.03   0
   5  -5   1  181.42    1.83   0
  -6  -5  -1   26.54    1.44   0
  -6   5  -1   23.86    1.35   0
   6  -5   1   23.75    1.44   0
  -6   5  -1   22.59    1.08   0
   6   5   1   21.33    1.18   0
   6   5   1   21.61    1.52   0
   6  -5   1   21.92    1.41   0
  -7  -5  -1    2.00    1.22   0
  -7  -5  -1    3.01    1.06   0
   7   5   1    1.73    1.33   0
   7  -5   1    1.94    0.95   0
   7  -5   1    3.36    1.34   0
   7   5   1    1.94    0.99   0
  -7   5  -1    1.17    0.86   0
  -7   5  -1    1.87    0.98   0
  -8   5  -1   16.81    1.36   0
  -8  -5  -1   21.37    1.38   0
   8   5   1   18.47    1.58   0
   8  -5   1   18.90    1.41   0
   8   5   1   19.85    1.47   0
  -8  -5  -1   28.56    1.49   0
  -8   5  -1   20.79    1.07   0
   8  -5   1   20.43    1.00   0
  -9  -5  -1   42.81    1.83   0
   9  -5   1   34.32    1.44   0
   9   5   1   29.46    1.60   0
   9  -5   1   30.99    1.51   0
   9   5   1   32.54    1.50   0
  -9  -5  -1   30.06    1.11   0
  -9   5  -1   26.89    1.06   0
  -9   5  -1   31.29    1.08   0
 -10  -5  -1    0.09    1.13   0
 -10   5  -1    0.79    0.85   0
  10   5   1    0.70    1.24   0
 -10  -5  -1   -1.13    0.85   0
  10  -5   1    1.80    1.22   0
  10  -5   1   -0.32    1.22   0
 -10   5  -1   -0.36    0.87   0
  10   5   1    0.59    0.88   0
 -11   5  -1    0.59    0.87   0
  11   5   1    1.43    0.87   0
 -11  -5  -1    1.56    1.21   0
  11  -5   1    2.39    0.88   0
  11   5   1    1.47    1.22   0
 -11  -5  -1    1.45    1.16   0
  11  -5   1    2.59    1.25   0
 -11   5  -1    1.49    0.86   0
  12  -5   1    2.18    1.15   0
 -12  -5  -1    0.31    1.14   0
  12   5   1    0.27    1.23   0
  12  -5   1    0.84    0.84   0
 -12   5  -1    0.81    0.85   0
 -12  -5  -1    0.02    0.89   0
 -12   5  -1    1.05    0.85   0
  12   5   1    0.58    0.94   0
  13   5   1    0.40    1.53   0
  13  -5   1    0.63    0.87   0
 -13   5  -1   -0.30    1.23   0
 -13   5  -1    0.69    0.89   0
  13  -5   1    0.98    1.31   0
 -13  -5  -1    0.44    0.86   0
  13   5   1    0.51    0.88   0
 -13  -5  -1    0.09    1.44   0
  14   5   1   -0.35    1.31   0
  14  -5   1    0.83    0.99   0
 -14  -5  -1    0.26    1.60   0
 -14   5  -1   -0.12    0.99   0
 -14   5  -1   -0.41    0.89   0
  14   5   1    0.19    1.35   0
 -14  -5  -1   -0.32    0.92   0
  14  -5   1    0.09    0.92   0
  15   5   1    0.15    1.42   0
  15  -5   1    0.87    1.01   0
 -15   5  -1    0.39    1.41   0
 -15  -5  -1    0.15    1.42   0
  15  -5   1    3.25    1.36   0
 -15   5  -1   -0.75    1.36   0
  15   5   1   -0.01    1.43   0
 -15   6   1    1.63    0.93   0
 -15  -6   1    0.84    1.36   0
  15   6  -1    1.04    0.93   0
  15  -6  -1    1.94    1.32   0
  15  -6  -1   -0.95    0.90   0
 -15   6   1    0.23    0.92   0
  14   6  -1    0.85    1.32   0
 -14  -6   1    1.37    1.31   0
  14  -6  -1    3.45    1.25   0
 -14   6   1    1.56    0.86   0
 -14   6   1    2.55    1.29   0
  14  -6  -1    1.28    0.85   0
  13  -6  -1    1.99    1.17   0
 -13   6   1    1.39    0.88   0
 -13  -6   1   -0.20    0.89   0
  13  -6  -1   -0.64    0.88   0
 -13   6   1    1.10    0.83   0
  13   6  -1    0.28    0.87   0
  12  -6  -1    5.26    1.15   0
  12   6  -1    2.96    1.98   0
 -12  -6   1    3.00    1.97   0
 -12   6   1    1.11    0.87   0
 -12   6   1    2.67    0.84   0
  12   6  -1    3.64    0.92   0
  12  -6  -1    2.87    0.82   0
 -12  -6   1    1.52    0.93   0
 -11  -6   1    5.56    1.91   0
 -11   6   1    3.49    0.91   0
  11   6  -1    5.95    1.90   0
 -11  -6   1    5.51    1.32   0
  11  -6  -1    5.40    1.19   0
  11   6  -1    5.63    0.91   0
  11  -6  -1    4.69    1.20   0
 -11   6   1    5.11    1.22   0
  10  -6  -1   13.39    0.89   0
  10  -6  -1   12.15    0.93   0
 -10   6   1    8.91    0.91   0
 -10  -6   1    9.24    1.30   0
  10   6  -1   14.07    2.08   0
  10   6  -1   14.33    0.99   0
 -10   6   1    7.32    0.94   0
 -10  -6   1   12.61    2.07   0
   9   6  -1    1.45    1.16   0
  -9   6   1    0.15    0.87   0
   9  -6  -1   -0.84    0.85   0
  -9   6   1    0.51    1.30   0
  -9  -6   1    0.01    0.88   0
   9  -6  -1    1.02    1.25   0
   8  -6  -1    0.93    0.83   0
  -8  -6   1    0.44    1.34   0
  -8   6   1    0.57    1.27   0
  -8   6   1   -0.09    0.86   0
   8   6  -1    0.64    0.85   0
   8  -6  -1   -0.35    1.16   0
   7   6  -1   18.59    1.43   0
  -7   6   1   14.52    1.00   0
   7  -6  -1   14.41    0.94   0
  -7  -6   1   10.78    1.14   0
  -7   6   1   10.43    0.95   0
   7  -6  -1   18.28    0.98   0
  -6   6   1    1.46    0.87   0
   6  -6  -1    2.77    0.82   0
  -6   6   1    2.35    0.88   0
   6   6  -1    2.01    1.27   0
   6  -6  -1    2.63    0.90   0
  -6  -6   1    1.88    0.92   0
  -5   6   1   47.50    1.18   0
   5  -6  -1   60.45    1.27   0
  -5   6   1   42.36    1.46   0
   5   6  -1   62.25    1.84   0
  -5  -6   1   39.84    1.77   0
   5  -6  -1   50.51    1.50   0
  -4   6   1   21.22    1.33   0
  -4  -6   1   24.62    1.83   0
  -4   6   1   17.86    1.35   0
   4  -6  -1   21.17    1.33   0
  -4  -6   1   17.02    1.59   0
  -4  -6   1   16.69    1.98   0
   4  -6  -1   24.04    1.00   0
   4   6  -1   23.80    1.52   0
   3  -6  -1   12.95    1.02   0
  -3   6   1   10.70    1.09   0
  -3  -6   1   10.10    1.65   0
   3   6  -1   13.13    1.42   0
  -3  -6   1   11.30    1.65   0
  -3   6   1   12.01    1.09   0
   3  -6  -1   14.21    1.03   0
  -2   6   1   95.83    2.04   0
   2   6  -1   96.29    2.42   0
   2  -6  -1  109.86    1.78   0
  -2  -6   1  117.78    3.88   0
  -2  -6   1   76.41    2.30   0
  -2  -6   1   96.33    3.66   0
   2  -6  -1  118.28    1.91   0
  -2   6   1  113.02    1.91   0
  -1  -6   1    0.49    1.69   0
   1  -6  -1    0.48    1.23   0
  -1   6   1    0.44    1.29   0
  -1   6   1    0.26    1.54   0
  -1  -6   1    0.55    1.64   0
   1   6  -1    0.09    1.38   0
   1  -6  -1   -0.19    1.43   0
   1   6  -1    0.31    1.67   0
   0  -6  -1  279.70    2.83   0
   0   6  -1  199.03    2.48   0
   0   6  -1  204.53    3.07   0
   0  -6   1  176.41    2.69   0
   0  -6   1  177.76    3.16   0
   0   6   1  276.46    3.11   0
   0   6   1  253.58    2.97   0
   1  -6   1   57.77    1.75   0
   1   6   1   84.87    1.90   0
   1  -6   1   59.82    1.64   0
   1   6   1   88.23    2.23   0
  -1  -6  -1   95.09    2.10   0
  -1   6  -1   61.23    1.77   0
  -1   6  -1   65.21    1.63   0
   2   6   1   17.40    1.19   0
   2  -6   1   12.45    1.55   0
  -2   6  -1   13.41    1.13   0
  -2   6  -1   12.60    1.61   0
  -2  -6  -1   19.85    1.47   0
   2   6   1   19.42    1.52   0
   2  -6   1   12.79    1.62   0
  -3  -6  -1   56.49    1.74   0
   3   6   1   59.11    1.89   0
   3   6   1   57.69    1.89   0
   3   6   1   42.17    1.45   0
  -3   6  -1   39.94    1.48   0
   3  -6   1   35.32    1.20   0
  -3   6  -1   38.26    1.29   0
   3  -6   1   39.12    1.26   0
  -4  -6  -1   21.49    1.14   0
   4  -6   1   16.44    1.39   0
   4  -6   1   15.63    0.99   0
   4   6   1   16.95    1.57   0
   4   6   1   23.16    1.51   0
  -4   6  -1   19.98    1.38   0
   4   6   1   25.87    1.50   0
  -4   6  -1   17.67    1.02   0
   5   6   1   33.39    1.72   0
   5   6   1   24.31    1.29   0
   5   6   1   40.26    1.68   0
  -5  -6  -1   34.00    1.55   0
  -5   6  -1   25.19    1.09   0
   5  -6   1   30.06    1.11   0
  -5   6  -1   26.55    1.06   0
   5  -6   1   26.30    1.06   0
   6   6   1   24.54    1.56   0
  -6   6  -1   17.73    1.00   0
  -6   6  -1   15.62    1.43   0
   6  -6   1   16.06    1.03   0
   6  -6   1   17.99    1.05   0
  -6  -6  -1   18.20    1.45   0
   6   6   1   16.17    1.49   0
   6   6   1   16.70    1.73   0
  -7   6  -1   11.34    1.27   0
  -7   6  -1   10.80    0.98   0
   7  -6   1   12.64    1.32   0
   7   6   1   16.29    1.53   0
  -7  -6  -1   12.05    1.01   0
   7   6   1    9.76    1.50   0
   7  -6   1   10.25    1.35   0
   7   6   1    9.44    1.03   0
  -8   6  -1    1.33    0.82   0
   8   6   1    0.80    1.10   0
   8  -6   1    1.47    1.33   0
  -8  -6  -1    0.99    1.30   0
   8  -6   1   -0.42    1.25   0
   8   6   1   -0.26    1.39   0
   8   6   1    1.30    1.34   0
  -8   6  -1    1.42    0.85   0
  -9   6  -1    4.20    1.23   0
  -9   6  -1    4.32    0.94   0
   9   6   1    3.37    1.30   0
   9   6   1    3.35    1.36   0
  -9  -6  -1    4.49    1.26   0
   9  -6   1    3.21    0.91   0
   9  -6   1    3.74    1.30   0
 -10   6  -1   -0.44    1.21   0
  10  -6   1    0.26    0.87   0
  10   6   1    0.89    1.23   0
  10   6   1    1.15    0.88   0
 -10   6  -1    1.27    1.16   0
 -10  -6  -1    1.61    1.19   0
  10  -6   1   -1.01    1.20   0
  11   6   1    0.20    1.21   0
 -11   6  -1    1.40    0.88   0
  11  -6   1    0.81    0.84   0
 -11   6  -1    1.51    1.17   0
  11  -6   1    2.25    1.25   0
 -11  -6  -1   -0.32    0.85   0
  11   6   1   -0.40    0.90   0
 -12  -6  -1    2.05    1.21   0
  12   6   1    1.14    1.28   0
  12  -6   1    1.67    1.25   0
 -12   6  -1    1.92    0.91   0
  12   6   1    4.03    1.32   0
 -12   6  -1    1.91    0.89   0
  12  -6   1    1.14    0.88   0
  13   6   1    0.66    1.23   0
  13  -6   1    0.92    1.30   0
  13  -6   1    0.63    0.90   0
 -13   6  -1    0.39    0.91   0
 -13  -6  -1    0.97    0.91   0
  13   6   1   -0.30    0.88   0
  13   6   1    0.46    1.44   0
 -13   6  -1   -0.76    0.90   0
  14  -6   1    1.73    1.39   0
 -14   6  -1    1.26    1.33   0
  14   6   1    1.88    0.91   0
 -14   6  -1    2.22    1.32   0
 -14  -6  -1    1.90    0.92   0
  14  -6   1    1.62    0.95   0
  14   6   1    2.02    1.69   0
  14   6   1    2.50    1.88   0
  15   7  -1    1.87    0.97   0
 -15  -7   1    0.89    1.40   0
 -15   7   1    1.08    0.92   0
 -15   7   1    1.17    0.97   0
  15  -7  -1    1.47    0.94   0
  15  -7  -1    1.63    0.96   0
 -14   7   1    0.27    0.94   0
 -14   7   1    1.07    1.27   0
  14  -7  -1    0.51    1.29   0
 -14  -7   1    2.13    1.27   0
  14   7  -1    0.03    1.23   0
  14  -7  -1    0.94    0.88   0
  13  -7  -1    0.30    1.18   0
  13   7  -1    1.01    1.22   0
 -13  -7   1    1.53    1.24   0
 -13   7   1    1.44    0.88   0
 -13   7   1    0.11    1.18   0
  13  -7  -1    1.29    0.86   0
  12   7  -1    0.43    0.87   0
 -12  -7   1   -0.70    1.24   0
 -12   7   1   -0.83    1.28   0
  12  -7  -1    0.57    0.80   0
  12  -7  -1    0.56    0.80   0
 -12   7   1   -0.32    1.21   0
 -11   7   1    2.47    0.87   0
 -11  -7   1    3.22    1.30   0
  11   7  -1    2.72    0.88   0
  11  -7  -1    3.76    0.83   0
 -11   7   1    1.97    0.86   0
  11  -7  -1    2.71    0.86   0
  10   7  -1    0.69    1.21   0
 -10   7   1    1.52    0.88   0
 -10   7   1    0.71    0.89   0
  10  -7  -1   -0.52    0.86   0
  10  -7  -1    1.69    1.17   0
 -10  -7   1    0.56    1.26   0
   9   7  -1  107.65    1.95   0
  -9   7   1   72.77    1.60   0
  -9  -7   1   68.99    1.78   0
  -9   7   1   66.81    1.25   0
   9  -7  -1   96.30    1.71   0
   9  -7  -1  108.27    1.64   0
   8   7  -1   77.24    1.79   0
   8  -7  -1   72.11    1.51   0
   8  -7  -1   79.30    1.49   0
  -8   7   1   54.20    1.54   0
  -8  -7   1   48.71    1.64   0
  -8   7   1   47.45    1.47   0
   7   7  -1    8.38    0.90   0
  -7   7   1    5.97    0.96   0
  -7  -7   1    5.16    1.41   0
   7  -7  -1    7.87    0.89   0
   7  -7  -1    8.43    0.90   0
  -7   7   1    7.50    1.30   0
  -6  -7   1   46.07    1.78   0
  -6   7   1   58.50    1.49   0
  -6   7   1   44.11    1.18   0
   6  -7  -1   61.04    1.24   0
   6  -7  -1   67.93    1.24   0
   6   7  -1   71.89    1.83   0
   5   7  -1    0.32    0.79   0
   5  -7  -1    0.40    0.84   0
  -5  -7   1    0.52    1.34   0
   5  -7  -1    0.17    0.80   0
  -5   7   1    2.12    1.18   0
  -5   7   1   -0.10    1.25   0
   4   7  -1   92.72    2.55   0
  -4  -7   1   60.13    2.31   0
   4  -7  -1   82.24    1.41   0
  -4   7   1   62.77    1.35   0
  -4  -7   1   61.17    2.60   0
  -4   7   1   80.66    1.68   0
   4   7  -1   91.18    2.69   0
   4  -7  -1   95.29    1.45   0
  -3  -7   1   44.55    3.03   0
   3  -7  -1   45.87    1.23   0
   3   7  -1   39.96    1.77   0
  -3  -7   1   28.31    1.76   0
  -3   7   1   41.69    1.27   0
   3  -7  -1   40.03    1.17   0
  -3   7   1   34.30    1.48   0
  -3  -7   1   29.90    2.80   0
  -2  -7   1   52.98    1.69   0
  -2  -7   1   55.81    3.78   0
   2  -7  -1   80.26    1.55   0
  -2   7   1   66.25    1.74   0
   2  -7  -1   87.72    1.80   0
  -2  -7   1   85.14    4.16   0
   2   7  -1   69.86    2.03   0
  -2   7   1   82.60    1.88   0
   1  -7  -1  424.14    3.26   0
   1   7  -1  323.07    3.20   0
  -1   7   1  437.92    3.58   0
  -1  -7   1  272.08    4.33   0
   1  -7  -1  449.08    3.59   0
   1   7  -1  373.34    4.97   0
  -1  -7   1  261.65    2.80   0
  -1   7   1  357.53    3.06   0
   0   7   1   63.59    1.63   0
   0   7  -1   44.97    1.79   0
   0   7   1   54.55    1.49   0
   0  -7   1   40.63    1.45   0
   0  -7   1   42.47    2.07   0
   0  -7  -1   65.07    1.75   0
   0   7  -1   47.33    2.06   0
  -1  -7  -1   40.78    1.33   0
   1   7   1   35.82    1.38   0
  -1   7  -1   28.70    1.27   0
   1  -7   1   26.53    1.73   0
   1  -7   1   26.70    1.32   0
  -1   7  -1   26.78    1.75   0
   2   7   1    2.61    1.30   0
  -2   7  -1    2.07    1.40   0
   2   7   1    2.48    0.95   0
  -2   7  -1    1.93    0.96   0
   2  -7   1    1.46    1.32   0
  -2  -7  -1    3.15    0.81   0
   2  -7   1    2.62    1.38   0
  -3  -7  -1   54.23    1.75   0
  -3   7  -1   34.90    1.55   0
  -3  -7  -1   51.53    1.70   0
   3  -7   1   37.55    1.57   0
   3  -7   1   35.42    1.54   0
  -3   7  -1   37.97    1.50   0
   3   7   1   50.93    1.81   0
   3   7   1   40.42    1.75   0
  -4   7  -1   21.52    1.44   0
  -4  -7  -1   30.67    1.51   0
   4  -7   1   19.52    1.14   0
   4   7   1   32.50    1.63   0
   4  -7   1   22.91    1.06   0
   4   7   1   20.53    1.24   0
  -4   7  -1   20.88    1.04   0
   4   7   1   30.30    1.60   0
   5   7   1    2.88    1.43   0
   5  -7   1    2.67    0.92   0
   5   7   1    3.24    1.21   0
  -5   7  -1    3.36    1.30   0
   5   7   1    3.86    1.09   0
   5  -7   1    2.75    0.97   0
  -5   7  -1    3.40    0.91   0
  -5  -7  -1    3.37    0.92   0
   6  -7   1   40.76    1.16   0
  -6  -7  -1   44.09    1.31   0
  -6   7  -1   38.56    1.12   0
   6   7   1   36.42    1.65   0
   6   7   1   38.74    2.08   0
  -6   7  -1   34.79    1.16   0
   6   7   1   57.35    2.11   0
   6  -7   1   35.28    1.49   0
   7  -7   1   20.05    1.01   0
  -7   7  -1   16.29    1.03   0
   7   7   1   17.97    1.11   0
  -7  -7  -1   22.68    1.08   0
   7  -7   1   18.44    1.03   0
  -7   7  -1   20.55    1.30   0
   7   7   1   17.68    1.98   0
   7   7   1   29.34    1.82   0
   8   7   1   72.25    2.58   0
  -8  -7  -1   82.82    1.51   0
  -8   7  -1   74.31    1.31   0
   8   7   1   76.67    1.74   0
  -8   7  -1   68.77    1.28   0
   8  -7   1   90.59    1.36   0
   8   7   1  113.76    2.80   0
   8  -7   1   75.04    1.61   0
   9   7   1  101.85    2.72   0
   9   7   1   71.98    1.73   0
   9  -7   1   73.32    1.26   0
  -9  -7  -1   74.86    1.37   0
   9  -7   1   68.36    1.24   0
  -9   7  -1   71.56    1.52   0
  -9   7  -1   65.47    1.28   0
   9   7   1   76.09    2.58   0
 -10   7  -1   20.64    0.96   0
 -10  -7  -1   24.30    1.41   0
  10   7   1   28.91    1.95   0
  10   7   1   27.12    1.43   0
  10   7   1   32.67    1.89   0
  10  -7   1   24.29    1.35   0
 -10   7  -1   24.78    1.32   0
  10  -7   1   29.50    1.29   0
  11   7   1    3.14    1.48   0
  11   7   1    1.41    1.25   0
 -11   7  -1    1.45    1.21   0
 -11  -7  -1    2.52    1.21   0
  11  -7   1    2.15    0.89   0
 -11   7  -1    3.63    1.19   0
  11  -7   1    3.18    1.22   0
  11   7   1    3.59    1.44   0
  12  -7   1    2.77    1.19   0
  12   7   1    0.53    1.68   0
 -12   7  -1   -0.29    1.15   0
 -12   7  -1    0.15    0.86   0
 -12  -7  -1    1.57    0.87   0
  12   7   1    0.43    0.90   0
  12   7   1    0.54    1.64   0
  12  -7   1    0.29    0.93   0
 -13   7  -1    0.36    0.91   0
  13   7   1    0.31    0.93   0
 -13  -7  -1    0.29    1.30   0
  13  -7   1    0.68    0.87   0
 -13   7  -1    2.13    1.22   0
  13  -7   1    1.56    1.25   0
 -14   7  -1    1.64    1.33   0
  14   7   1    1.00    1.37   0
 -14   7  -1   -0.44    0.93   0
  14  -7   1   -0.28    0.98   0
 -14  -7  -1    1.56    1.34   0
  14  -7   1    1.41    1.31   0
 -15   8   1    0.06    0.94   0
  15  -8  -1    0.42    1.36   0
 -15  -8   1    0.06    0.99   0
  15  -8  -1   -0.52    0.92   0
  15   8  -1   -0.55    1.34   0
 -15   8   1    2.04    1.31   0
 -14  -8   1   -0.03    0.95   0
 -14   8   1    0.07    1.29   0
  14  -8  -1    1.30    0.88   0
 -14   8   1    1.48    1.29   0
  14  -8  -1    0.69    1.23   0
  14   8  -1    0.06    0.92   0
 -13   8   1    1.15    1.17   0
  13   8  -1   -0.60    1.23   0
 -13  -8   1    0.72    0.91   0
  13  -8  -1    1.12    1.23   0
  13  -8  -1    1.01    1.14   0
 -13   8   1   -0.54    0.89   0
  12  -8  -1    2.02    1.13   0
 -12  -8   1    0.20    0.90   0
 -12   8   1   -0.13    1.22   0
  12   8  -1    0.52    1.17   0
 -12   8   1    0.61    0.83   0
  12  -8  -1    0.50    1.15   0
 -11   8   1    4.12    0.90   0
  11  -8  -1    6.72    0.86   0
  11   8  -1    7.23    1.16   0
 -11  -8   1    5.65    1.20   0
  11  -8  -1    6.21    0.90   0
 -11   8   1    4.18    0.93   0
  10  -8  -1    1.82    1.18   0
 -10  -8   1    0.80    1.27   0
 -10   8   1   -0.33    0.89   0
 -10   8   1    0.85    0.85   0
  10  -8  -1    2.37    1.12   0
  10   8  -1    0.08    1.19   0
   9  -8  -1    6.81    1.27   0
   9  -8  -1    6.67    0.91   0
  -9  -8   1    3.90    0.93   0
  -9   8   1    5.30    1.34   0
   9   8  -1    7.44    1.27   0
  -9   8   1    3.97    0.87   0
   8   8  -1   26.34    1.15   0
   8  -8  -1   25.36    1.30   0
  -8   8   1   17.66    1.34   0
  -8   8   1   15.19    0.97   0
   8  -8  -1   26.70    1.33   0
  -8  -8   1   17.96    1.49   0
   7  -8  -1    0.53    0.84   0
  -7  -8   1    0.08    1.28   0
  -7   8   1    0.68    1.26   0
   7  -8  -1    0.62    0.87   0
   7   8  -1    0.18    0.82   0
  -7   8   1    1.88    0.91   0
   6  -8  -1   19.29    1.01   0
  -6  -8   1   14.22    1.47   0
  -6   8   1   15.50    0.99   0
   6   8  -1   23.08    1.42   0
  -6   8   1   14.61    1.04   0
   6  -8  -1   21.98    0.96   0
  -5   8   1    2.88    1.00   0
  -5  -8   1    3.59    1.33   0
   5   8  -1    5.42    1.37   0
   5  -8  -1    6.61    0.83   0
   5  -8  -1    4.64    0.95   0
  -5   8   1    4.27    0.86   0
  -4  -8   1    0.23    1.32   0
  -4  -8   1   -0.12    1.61   0
   4  -8  -1   -0.01    0.97   0
  -4   8   1   -0.36    0.86   0
  -4   8   1    0.28    1.03   0
   4  -8  -1    0.13    1.07   0
   4   8  -1    0.01    1.11   0
  -3   8   1  139.98    1.97   0
  -3   8   1  107.43    1.76   0
   3  -8  -1  148.28    1.84   0
   3   8  -1  127.32    2.48   0
  -3  -8   1   95.92    2.30   0
   3  -8  -1  135.27    1.66   0
  -2   8   1    6.30    0.93   0
   2   8  -1    5.48    1.35   0
  -2   8   1    6.01    0.99   0
   2  -8  -1    7.68    1.23   0
   2  -8  -1    6.59    1.11   0
  -2  -8   1    3.93    1.06   0
   1   8  -1    5.90    0.96   0
  -1  -8   1    5.32    1.74   0
   1  -8  -1    7.08    1.17   0
  -1   8   1    5.99    1.00   0
   1  -8  -1    6.63    1.27   0
   1   8  -1    6.17    1.40   0
  -1   8   1    6.45    0.89   0
  -1  -8   1    4.11    1.02   0
   0  -8   1  100.18    1.98   0
   0   8  -1  110.43    2.42   0
   0   8   1  130.13    2.06   0
   0  -8   1  111.35    2.43   0
   0  -8  -1  156.00    2.13   0
   0   8  -1  109.51    1.72   0
   0   8   1  158.93    2.45   0
  -1  -8  -1   25.50    1.09   0
  -1   8  -1   17.59    1.09   0
   1   8   1   26.77    1.42   0
   1   8   1   22.55    1.48   0
   1  -8   1   17.45    1.56   0
  -1   8  -1   16.96    1.55   0
   1  -8   1   15.73    1.07   0
  -2   8  -1    3.04    0.94   0
   2   8   1    5.16    1.30   0
  -2  -8  -1    4.90    0.85   0
   2   8   1    3.86    1.01   0
  -2   8  -1    3.32    0.92   0
   2  -8   1    3.83    0.92   0
   2  -8   1    4.03    1.27   0
   3   8   1  311.76    3.46   0
   3  -8   1  218.84    2.00   0
   3  -8   1  261.32    2.45   0
  -3   8  -1  213.64    2.13   0
   3   8   1  260.23    3.15   0
  -3   8  -1  238.65    2.25   0
  -3  -8  -1  349.35    3.63   0
  -4  -8  -1  103.99    1.90   0
   4   8   1   78.83    2.02   0
   4   8   1  113.01    2.38   0
  -4   8  -1   78.95    1.43   0
   4  -8   1   72.16    1.42   0
   4   8   1  107.33    2.37   0
   4  -8   1   82.86    1.41   0
  -4   8  -1   72.02    1.62   0
   5  -8   1    3.56    0.94   0
   5   8   1    4.05    1.05   0
   5  -8   1    4.36    0.93   0
  -5   8  -1    4.58    1.26   0
   5   8   1    5.73    1.17   0
  -5   8  -1    3.98    1.30   0
   5   8   1    4.83    1.19   0
  -5  -8  -1    5.04    0.94   0
   6   8   1    2.44    1.63   0
   6  -8   1    2.58    0.92   0
  -6  -8  -1    2.90    0.89   0
  -6   8  -1    2.40    0.93   0
   6   8   1    3.75    1.49   0
  -6   8  -1    1.27    1.28   0
   6   8   1    3.38    1.40   0
   6  -8   1    3.97    0.93   0
   7   8   1   16.16    1.09   0
   7   8   1   25.03    2.16   0
  -7   8  -1   17.19    0.96   0
   7   8   1   15.81    2.22   0
  -7  -8  -1   19.35    1.34   0
  -7   8  -1   17.33    1.41   0
   7  -8   1   20.89    1.43   0
   7  -8   1   15.86    0.98   0
  -8  -8  -1   26.33    1.07   0
   8   8   1   21.44    1.12   0
   8  -8   1   22.61    1.38   0
  -8   8  -1   24.96    1.03   0
  -8   8  -1   22.31    1.40   0
   8   8   1   33.68    2.55   0
   8  -8   1   29.26    1.10   0
   8   8   1   24.26    2.36   0
  -9   8  -1    2.88    1.32   0
   9   8   1    4.70    1.01   0
  -9   8  -1    3.88    0.91   0
   9  -8   1    6.52    0.91   0
   9  -8   1    5.61    0.92   0
   9   8   1    6.57    2.46   0
  -9  -8  -1    6.32    1.30   0
   9   8   1    6.12    2.56   0
  10  -8   1   -0.08    0.85   0
 -10   8  -1    2.18    1.18   0
  10   8   1   -0.38    0.94   0
  10  -8   1    0.87    0.88   0
 -10   8  -1   -1.07    0.87   0
 -10  -8  -1    0.45    1.25   0
  11  -8   1    2.52    1.22   0
 -11  -8  -1    1.22    1.20   0
  11  -8   1    1.70    0.84   0
 -11   8  -1    0.31    0.84   0
  11   8   1    0.29    1.27   0
 -11   8  -1    1.62    1.17   0
 -12   8  -1    0.16    1.26   0
  12  -8   1    1.94    1.21   0
 -12   8  -1    1.46    0.88   0
 -12  -8  -1    2.90    1.23   0
  12  -8   1    1.74    1.24   0
  12   8   1    2.26    1.29   0
 -13   8  -1    0.57    0.90   0
 -13   8  -1    0.31    0.89   0
  13  -8   1    0.40    0.92   0
 -13  -8  -1   -0.08    0.93   0
  13  -8   1    0.96    1.25   0
  13   8   1    0.68    1.33   0
  14  -8   1    0.70    0.95   0
 -14  -8  -1    1.08    0.98   0
  14   8   1    0.03    1.39   0
 -14   8  -1    1.06    0.94   0
  14  -8   1    1.12    0.97   0
 -14   8  -1    2.09    1.31   0
  15  -9  -1    1.37    0.98   0
 -15  -9   1   -0.16    1.40   0
  15   9  -1   -0.11    0.96   0
  15  -9  -1    0.03    1.35   0
 -15   9   1   -0.06    0.98   0
 -15   9   1   -0.17    0.96   0
  14  -9  -1    0.26    0.90   0
  14  -9  -1    1.27    0.86   0
 -14  -9   1    1.06    0.91   0
 -14   9   1    1.10    0.87   0
  14   9  -1    0.24    1.30   0
 -14   9   1    0.00    1.30   0
  13  -9  -1    0.70    0.87   0
 -13   9   1    0.68    0.91   0
  13   9  -1    0.68    1.23   0
 -13   9   1    0.96    0.89   0
 -13  -9   1    0.91    0.90   0
  13  -9  -1    0.33    0.88   0
  12  -9  -1    2.15    1.10   0
 -12   9   1    0.69    0.86   0
 -12   9   1    1.73    1.22   0
 -12  -9   1    1.65    1.26   0
  12  -9  -1    2.47    1.17   0
  12   9  -1    1.10    1.14   0
 -11   9   1    0.14    0.86   0
 -11   9   1    1.16    0.86   0
  11  -9  -1   -0.71    0.81   0
  11   9  -1    0.51    1.17   0
  11  -9  -1    1.24    0.84   0
 -11  -9   1    0.40    0.87   0
  10   9  -1    6.58    1.22   0
 -10   9   1    4.57    1.23   0
 -10   9   1    3.28    1.27   0
  10  -9  -1    4.25    1.17   0
  10  -9  -1    6.02    1.22   0
 -10  -9   1    3.22    1.19   0
   9  -9  -1   17.78    1.00   0
   9   9  -1   19.96    1.42   0
  -9   9   1   13.67    1.00   0
  -9  -9   1   13.60    1.39   0
   9  -9  -1   18.12    1.25   0
  -9   9   1   12.61    1.28   0
   8   9  -1    0.47    0.86   0
   8  -9  -1   -0.91    1.23   0
  -8  -9   1   -0.23    0.94   0
  -8   9   1    0.96    0.86   0
   8  -9  -1    0.55    1.23   0
  -8   9   1   -0.51    0.88   0
   7   9  -1    7.81    1.22   0
  -7  -9   1    5.78    1.34   0
   7  -9  -1    6.64    0.91   0
  -7   9   1    4.17    0.96   0
   7  -9  -1    8.04    0.88   0
  -7   9   1    3.98    0.93   0
  -6  -9   1    1.72    1.24   0
   6   9  -1    1.33    1.04   0
  -6   9   1    1.33    0.88   0
   6  -9  -1    1.36    0.91   0
   6  -9  -1    2.57    1.11   0
  -6   9   1    1.75    0.94   0
  -5   9   1    0.20    0.94   0
   5  -9  -1    0.93    1.10   0
  -5  -9   1    0.82    1.48   0
  -5  -9   1    0.49    1.43   0
   5   9  -1    0.86    1.19   0
  -5  -9   1    1.03    1.57   0
   5  -9  -1    0.09    0.87   0
  -5   9   1    1.33    0.87   0
   4   9  -1    3.44    1.18   0
  -4  -9   1    3.03    1.33   0
  -4   9   1    3.55    0.81   0
  -4   9   1    3.25    1.36   0
   4  -9  -1    4.30    0.97   0
   4  -9  -1    4.03    1.07   0
   3   9  -1   64.24    1.68   0
  -3   9   1   69.57    1.39   0
  -3  -9   1   50.87    1.57   0
   3  -9  -1   74.22    1.59   0
   3  -9  -1   83.31    1.61   0
  -3   9   1   52.99    1.58   0
  -2   9   1    1.95    0.89   0
   2   9  -1    1.32    0.97   0
  -2   9   1    1.85    0.90   0
   2  -9  -1    1.60    0.81   0
  -2  -9   1    0.28    1.40   0
   2  -9  -1    2.17    1.07   0
   1  -9  -1   20.19    1.03   0
  -1  -9   1   17.07    1.82   0
   1   9  -1   15.33    1.55   0
   1   9  -1   14.78    1.45   0
   1  -9  -1   16.74    1.01   0
  -1   9   1   19.03    1.39   0
  -1  -9   1   12.10    1.11   0
  -1   9   1   13.94    1.04   0
   0   9   1   33.37    1.18   0
   0  -9   1   32.80    1.39   0
   0   9  -1   32.26    1.15   0
   0  -9   1   28.84    1.16   0
   0   9   1   48.17    1.61   0
   0   9  -1   31.93    1.69   0
   0  -9  -1   43.89    1.18   0
   1   9   1    0.58    1.22   0
   1  -9   1    0.89    1.37   0
   1  -9   1   -0.09    0.92   0
  -1   9  -1    0.06    1.01   0
   1   9   1    0.78    1.04   0
  -1   9  -1    0.52    0.93   0
  -1  -9  -1    1.00    1.16   0
   2   9   1    6.21    1.06   0
   2  -9   1    5.37    0.99   0
  -2   9  -1    5.94    0.94   0
   2   9   1    6.92    1.29   0
  -2   9  -1    5.03    1.36   0
  -2  -9  -1    8.38    1.22   0
   2  -9   1    5.53    0.92   0
   3  -9   1  166.45    2.13   0
  -3   9  -1  132.24    1.73   0
  -3  -9  -1  212.93    2.83   0
   3  -9   1  142.31    1.91   0
   3   9   1  178.49    2.71   0
   3   9   1  169.21    2.67   0
  -3   9  -1  145.16    1.69   0
   4   9   1    0.76    1.30   0
  -4   9  -1    0.72    0.86   0
   4  -9   1    0.73    1.26   0
   4   9   1    0.39    1.16   0
  -4   9  -1   -1.09    1.35   0
   4  -9   1    0.30    0.97   0
   5  -9   1    4.85    1.38   0
   5   9   1    5.23    1.18   0
   5   9   1    5.10    1.29   0
  -5  -9  -1    5.95    1.24   0
  -5   9  -1    4.24    0.96   0
   5  -9   1    4.51    1.26   0
   5   9   1    3.70    1.06   0
  -5   9  -1    3.67    0.95   0
   6  -9   1    6.97    0.96   0
   6   9   1    7.93    1.74   0
  -6   9  -1    7.53    1.32   0
   6   9   1    6.23    1.40   0
  -6  -9  -1    7.04    0.87   0
   6   9   1    6.42    1.68   0
  -6   9  -1    6.33    0.91   0
   6  -9   1    4.46    1.31   0
  -7   9  -1    1.12    0.84   0
   7  -9   1    0.45    1.30   0
  -7  -9  -1    2.49    0.92   0
   7   9   1    1.79    1.35   0
   7  -9   1    1.85    0.93   0
  -7   9  -1    1.63    1.29   0
   8  -9   1    4.30    0.93   0
  -8  -9  -1    5.10    0.86   0
  -8   9  -1    3.52    0.94   0
   8   9   1    3.32    1.41   0
   8  -9   1    3.97    1.29   0
  -8   9  -1    6.00    1.20   0
   9  -9   1    1.43    0.87   0
  -9  -9  -1    1.95    0.88   0
  -9   9  -1    1.96    0.83   0
  -9   9  -1    1.28    1.25   0
   9  -9   1    3.25    1.19   0
   9   9   1    1.42    0.87   0
  10  -9   1    0.57    0.81   0
 -10   9  -1    0.97    1.22   0
  10  -9   1   -1.35    0.85   0
  10   9   1    0.23    1.26   0
 -10  -9  -1   -0.16    0.85   0
 -10   9  -1   -0.19    0.80   0
  11  -9   1    2.08    1.23   0
 -11  -9  -1    0.58    1.16   0
 -11   9  -1   -0.52    0.86   0
 -11   9  -1   -0.65    0.86   0
  11   9   1    0.59    0.93   0
  11  -9   1   -0.77    0.83   0
  12  -9   1    0.55    0.90   0
 -12   9  -1   -0.28    1.24   0
  12  -9   1    0.40    1.23   0
 -12  -9  -1    1.73    1.23   0
 -12   9  -1    0.53    0.87   0
  12   9   1    1.11    1.30   0
  13  -9   1   -0.04    1.32   0
 -13  -9  -1    0.32    1.31   0
  13  -9   1   -0.83    0.90   0
 -13   9  -1   -0.02    0.88   0
 -13   9  -1    0.79    0.91   0
  13   9   1    0.47    1.36   0
 -14   9  -1    0.07    1.38   0
  14   9   1    1.79    1.42   0
  14  -9   1    0.58    0.93   0
 -14   9  -1   -0.93    1.31   0
  14  -9   1    0.26    0.99   0
 -14  -9  -1   -1.18    1.43   0
 -15  10   1    0.96    1.01   0
 -15 -10   1    1.53    1.42   0
  15 -10  -1    0.13    0.93   0
 -15  10   1    0.16    0.98   0
 -14  10   1    2.45    1.36   0
  14 -10  -1    0.74    0.92   0
  14  10  -1   -0.35    1.32   0
  14 -10  -1    0.41    0.90   0
 -14  10   1    1.56    0.93   0
 -14 -10   1    0.69    0.92   0
  13 -10  -1    0.94    0.87   0
 -13  10   1    0.72    0.93   0
 -13 -10   1    1.51    1.26   0
  13 -10  -1    0.77    0.85   0
  13  10  -1    1.01    1.24   0
 -13  10   1    1.47    0.88   0
 -12  10   1   -0.60    0.88   0
  12  10  -1    0.44    1.20   0
  12 -10  -1    1.24    1.16   0
  12 -10  -1   -0.08    0.83   0
 -12  10   1    0.79    0.83   0
 -12 -10   1    1.07    0.89   0
 -11 -10   1    7.20    0.94   0
  11 -10  -1   12.63    1.25   0
  11  10  -1    9.86    0.95   0
 -11  10   1    4.71    1.27   0
 -11  10   1    7.54    1.23   0
  11 -10  -1    9.05    0.87   0
  10 -10  -1   19.37    0.95   0
 -10  10   1   11.84    0.92   0
  10 -10  -1   20.26    1.21   0
  10  10  -1   20.02    1.05   0
 -10  10   1   14.06    0.93   0
 -10 -10   1   14.15    1.32   0
  -9 -10   1   33.82    1.23   0
   9 -10  -1   50.35    1.36   0
   9  10  -1   49.29    1.62   0
  -9  10   1   35.13    1.09   0
   9 -10  -1   48.51    1.12   0
  -9  10   1   29.55    1.00   0
  -8  10   1    0.80    0.85   0
   8 -10  -1    0.15    0.89   0
  -8  10   1    1.40    1.26   0
   8  10  -1    0.33    1.17   0
  -8 -10   1    0.86    1.27   0
   8 -10  -1    1.45    1.18   0
  -7  10   1    4.53    1.25   0
   7 -10  -1    3.31    1.23   0
  -7 -10   1    3.10    1.33   0
   7  10  -1    4.25    1.21   0
  -7  10   1    3.02    1.30   0
   7 -10  -1    3.01    0.85   0
  -6  10   1    0.90    1.27   0
   6 -10  -1    1.58    0.87   0
   6  10  -1    1.57    1.34   0
  -6 -10   1    1.78    1.53   0
  -6  10   1    1.38    0.93   0
   6 -10  -1    1.74    1.11   0
   5  10  -1   19.65    1.73   0
   5 -10  -1   20.07    1.33   0
  -5  10   1   12.80    1.38   0
  -5  10   1   15.87    0.98   0
  -5 -10   1   18.08    1.74   0
   5 -10  -1   20.33    0.92   0
  -4  10   1    9.33    1.01   0
   4 -10  -1   12.81    0.96   0
  -4 -10   1   10.95    1.36   0
  -4  10   1   13.05    0.92   0
   4 -10  -1   16.46    0.88   0
   4  10  -1   13.50    1.31   0
  -3  10   1   19.29    1.04   0
  -3 -10   1   16.19    1.46   0
   3  10  -1   17.62    1.43   0
   3 -10  -1   20.50    1.00   0
  -3  10   1   14.92    1.34   0
   3 -10  -1   21.84    0.98   0
  -2  10   1    5.37    1.24   0
   2  10  -1    4.38    0.98   0
  -2  10   1    3.98    0.92   0
  -2 -10   1    4.59    1.41   0
   2 -10  -1    4.22    0.83   0
   2 -10  -1    4.30    0.84   0
   1 -10  -1   10.23    0.88   0
   1 -10  -1    9.25    1.16   0
   1  10  -1    8.21    1.30   0
  -1  10   1    6.39    0.93   0
  -1 -10   1    6.91    0.99   0
   1  10  -1    8.45    1.40   0
  -1  10   1    9.58    0.99   0
  -1 -10   1   10.09    1.65   0
   0 -10   1    4.24    0.93   0
   0  10  -1    4.34    1.40   0
   0 -10  -1    5.86    1.12   0
   0  10   1    4.63    1.23   0
   0  10  -1    3.55    1.22   0
   0 -10   1    4.57    0.96   0
   0  10   1    6.58    1.26   0
   1 -10   1   11.73    0.96   0
  -1  10  -1   11.99    1.14   0
   1  10   1   19.43    1.35   0
   1  10   1   14.77    1.47   0
  -1  10  -1   13.16    0.96   0
   1 -10   1   15.24    1.12   0
  -1 -10  -1   17.72    1.03   0
   2  10   1    4.56    1.05   0
   2 -10   1    3.31    1.26   0
  -2  10  -1    4.65    1.44   0
   2 -10   1    3.95    1.41   0
  -2  10  -1    3.66    0.89   0
   2  10   1    5.46    1.10   0
  -2 -10  -1    4.66    1.23   0
   2  10   1    5.95    1.24   0
  -3  10  -1   21.09    1.02   0
   3 -10   1   17.61    1.37   0
   3  10   1   23.02    1.58   0
  -3  10  -1   18.20    1.04   0
   3 -10   1   22.12    1.41   0
   3  10   1   23.53    1.50   0
  -3 -10  -1   30.12    1.44   0
  -4  10  -1    0.78    0.97   0
  -4 -10  -1    2.83    1.01   0
   4  10   1    3.07    1.24   0
   4 -10   1    2.36    0.90   0
   4  10   1    1.79    1.27   0
  -4  10  -1    2.19    1.28   0
   4 -10   1    2.89    0.96   0
   5  10   1   44.53    2.00   0
  -5  10  -1   27.65    1.12   0
  -5  10  -1   27.85    1.52   0
   5  10   1   28.36    1.61   0
  -5 -10  -1   40.75    1.26   0
   5 -10   1   32.53    1.08   0
   5 -10   1   30.52    1.11   0
   5  10   1   34.17    1.81   0
  -6  10  -1   11.51    1.25   0
   6 -10   1   11.85    0.97   0
   6 -10   1   15.33    0.93   0
   6  10   1   11.43    1.45   0
  -6  10  -1    9.71    0.99   0
   6  10   1   12.99    2.16   0
  -6 -10  -1   16.00    1.01   0
   6  10   1   13.49    1.84   0
   7 -10   1   13.82    0.95   0
   7 -10   1   11.45    1.32   0
  -7  10  -1   10.45    1.31   0
  -7  10  -1   10.60    0.93   0
  -7 -10  -1   14.32    1.32   0
   7  10   1   10.26    1.42   0
   8  10   1    8.86    1.37   0
  -8 -10  -1    9.10    1.29   0
  -8  10  -1    8.06    1.33   0
   8 -10   1    8.24    1.35   0
  -8  10  -1    8.33    0.87   0
   8 -10   1    9.23    0.94   0
  -9  10  -1   14.80    0.93   0
  -9 -10  -1   19.48    1.33   0
   9  10   1   14.53    1.06   0
   9 -10   1   13.94    1.28   0
   9 -10   1   16.14    0.96   0
  -9  10  -1   14.06    1.29   0
 -10 -10  -1    0.91    1.15   0
  10 -10   1    0.40    0.86   0
  10 -10   1    0.19    0.85   0
 -10  10  -1   -0.23    1.26   0
  10  10   1    1.77    1.20   0
 -10  10  -1    0.40    1.15   0
  11 -10   1   -1.32    0.90   0
 -11 -10  -1    0.35    0.83   0
  11 -10   1   -0.60    0.84   0
  11  10   1    0.26    0.90   0
 -11  10  -1    2.31    1.19   0
 -11  10  -1   -1.31    0.88   0
 -12 -10  -1    0.49    1.26   0
 -12  10  -1    2.95    1.28   0
 -12  10  -1    1.49    1.20   0
  12 -10   1   -0.02    1.26   0
  12  10   1   -0.57    1.29   0
  12 -10   1   -0.96    1.24   0
 -13  10  -1    0.54    0.93   0
 -13  10  -1   -0.06    1.25   0
  13 -10   1    1.30    0.91   0
  13 -10   1   -0.19    0.92   0
  13  10   1    0.48    1.32   0
 -13 -10  -1    0.03    1.31   0
 -14  10  -1    0.53    0.98   0
 -14 -10  -1    0.07    0.99   0
  14  10   1    0.91    1.41   0
  14 -10   1   -0.01    0.99   0
 -14  10  -1   -1.22    1.42   0
  14 -10   1    0.29    1.37   0
 -14 -11   1   -0.22    1.30   0
  14 -11  -1    0.67    0.93   0
  14  11  -1    0.29    1.28   0
 -14  11   1    1.15    0.99   0
 -14  11   1   -0.47    0.96   0
  14 -11  -1    0.51    0.94   0
 -13  11   1    2.50    1.24   0
 -13  11   1   -0.48    0.90   0
  13  11  -1    0.58    1.25   0
  13 -11  -1   -0.12    0.87   0
 -13 -11   1    0.13    1.27   0
  13 -11  -1   -0.67    0.90   0
 -12  11   1    0.28    0.89   0
  12  11  -1    0.74    0.86   0
  12 -11  -1    0.88    1.20   0
 -12 -11   1   -0.74    1.23   0
 -12  11   1    0.26    1.26   0
  12 -11  -1    0.68    0.83   0
  11 -11  -1   -0.28    0.86   0
  11  11  -1    0.89    1.20   0
 -11  11   1    0.06    0.87   0
 -11 -11   1   -0.04    1.20   0
 -11  11   1    1.28    0.85   0
  11 -11  -1    0.36    1.16   0
 -10  11   1    0.54    0.87   0
  10 -11  -1    0.40    0.80   0
  10  11  -1    0.43    1.08   0
 -10 -11   1   -0.38    1.23   0
 -10  11   1    0.77    0.80   0
  10 -11  -1   -1.07    1.14   0
  -9 -11   1    9.83    1.35   0
   9  11  -1   11.97    1.28   0
  -9  11   1    8.35    1.28   0
  -9  11   1    8.43    0.92   0
   9 -11  -1   11.95    0.92   0
   9 -11  -1   13.78    1.26   0
   8 -11  -1   16.22    0.92   0
   8  11  -1   17.95    1.35   0
  -8 -11   1   14.04    1.35   0
  -8  11   1   12.35    0.99   0
   8 -11  -1   16.55    1.00   0
  -8  11   1   12.18    0.90   0
  -7 -11   1   18.75    1.49   0
   7 -11  -1   20.77    1.30   0
   7  11  -1   24.01    1.67   0
  -7  11   1   16.12    1.26   0
   7 -11  -1   25.18    1.23   0
  -7  11   1   15.30    1.33   0
  -6  11   1    8.85    0.94   0
   6 -11  -1   12.52    1.26   0
  -6 -11   1   14.09    2.02   0
   6 -11  -1   16.24    0.89   0
  -6  11   1   12.96    1.29   0
   5  11  -1   30.16    1.88   0
   5 -11  -1   30.81    1.01   0
  -5  11   1   22.94    1.07   0
  -5 -11   1   27.49    1.68   0
   5 -11  -1   25.70    1.02   0
  -5  11   1   19.71    1.03   0
  -4 -11   1   23.41    1.49   0
   4 -11  -1   28.15    1.34   0
  -4  11   1   24.19    1.35   0
   4 -11  -1   31.63    1.25   0
  -4  11   1   19.40    1.39   0
   4  11  -1   25.69    1.49   0
   3 -11  -1    6.41    0.78   0
  -3 -11   1    4.03    0.96   0
   3 -11  -1    4.94    0.85   0
  -3  11   1    6.14    1.25   0
   3  11  -1    4.31    1.29   0
  -3  11   1    3.55    0.92   0
  -2  11   1    3.01    0.85   0
   2  11  -1    2.78    0.97   0
   2 -11  -1    4.12    0.85   0
   2 -11  -1    2.65    0.82   0
  -2  11   1    3.40    0.93   0
  -2 -11   1    2.83    0.97   0
  -1 -11   1   50.76    1.31   0
  -1  11   1   69.75    1.54   0
  -1 -11   1   75.30    2.15   0
  -1  11   1   56.05    1.47   0
   1 -11  -1   74.10    1.51   0
   1  11  -1   61.70    2.11   0
   1 -11  -1   73.61    1.48   0
   1  11  -1   52.48    1.34   0
   0  11  -1    0.23    1.34   0
   0 -11  -1    0.97    0.80   0
   0  11   1    0.77    1.20   0
   0 -11   1    0.89    0.81   0
   0  11   1    1.02    1.23   0
   0 -11   1    0.71    1.24   0
   0  11  -1    0.95    0.90   0
  -1 -11  -1    5.15    0.86   0
   1  11   1    4.89    0.84   0
   1  11   1    2.73    1.34   0
   1 -11   1    5.55    1.33   0
   1 -11   1    3.69    1.25   0
  -1  11  -1    3.09    0.97   0
  -1  11  -1    4.66    1.21   0
  -2  11  -1   11.21    1.11   0
   2  11   1   17.99    1.32   0
   2 -11   1   15.38    1.40   0
   2  11   1   12.85    1.45   0
   2  11   1   16.64    1.40   0
  -2 -11  -1   18.46    1.30   0
  -2  11  -1   11.21    0.98   0
   2 -11   1   11.24    1.00   0
   3  11   1    3.83    1.27   0
  -3  11  -1    3.92    0.91   0
   3  11   1    3.53    1.00   0
  -3 -11  -1    4.79    1.14   0
   3 -11   1    3.46    1.38   0
  -3  11  -1    1.45    1.00   0
   3 -11   1    4.51    1.30   0
   4 -11   1    2.39    1.28   0
  -4  11  -1    1.26    1.34   0
   4  11   1    1.54    1.31   0
   4  11   1    1.61    1.29   0
   4 -11   1    1.11    1.29   0
  -4  11  -1    1.56    0.90   0
  -4 -11  -1    2.41    1.04   0
  -5  11  -1   13.73    1.31   0
  -5  11  -1   13.34    1.38   0
   5  11   1   16.92    1.57   0
   5  11   1   11.70    1.53   0
   5 -11   1   14.78    0.98   0
   5 -11   1   10.99    0.97   0
   5  11   1   10.25    1.44   0
  -6  11  -1    7.48    1.27   0
   6 -11   1    5.77    0.98   0
  -6 -11  -1    8.19    0.90   0
   6 -11   1    6.32    0.88   0
   6  11   1    5.48    1.74   0
   6  11   1    5.19    1.41   0
  -6  11  -1    5.20    0.88   0
   6  11   1    7.52    1.63   0
   7 -11   1   -0.17    0.83   0
  -7  11  -1    1.91    1.26   0
   7 -11   1    1.03    0.93   0
  -7  11  -1    0.83    1.28   0
  -7 -11  -1    1.03    1.16   0
   7  11   1    1.86    1.35   0
  -8  11  -1   12.06    0.95   0
  -8 -11  -1   14.99    0.96   0
  -8  11  -1   12.89    1.28   0
   8 -11   1   16.84    0.95   0
   8 -11   1   14.94    1.33   0
   8  11   1   11.97    1.38   0
  -9  11  -1    1.10    1.23   0
   9 -11   1    2.75    0.81   0
   9 -11   1    1.63    1.21   0
  -9  11  -1    1.42    1.15   0
  -9 -11  -1    1.91    0.81   0
   9  11   1    1.31    0.87   0
  10 -11   1    5.57    1.21   0
 -10  11  -1    4.66    0.87   0
  10  11   1    4.79    0.96   0
 -10 -11  -1    4.47    0.89   0
  10 -11   1    3.96    1.24   0
 -10  11  -1    5.02    0.93   0
  11 -11   1    1.91    0.80   0
 -11 -11  -1   -0.53    1.28   0
  11 -11   1    0.34    0.87   0
 -11  11  -1    1.52    0.88   0
 -11  11  -1    0.76    0.77   0
  11  11   1    0.72    1.32   0
 -12 -11  -1   -0.03    0.85   0
 -12  11  -1    1.01    1.30   0
  12  11   1    0.12    1.22   0
 -12  11  -1    0.95    0.85   0
  12 -11   1    0.62    0.82   0
  12 -11   1   -1.66    1.27   0
 -13 -11  -1    0.19    0.91   0
 -13  11  -1    0.80    0.95   0
  13 -11   1    0.31    0.93   0
  13 -11   1    0.39    1.31   0
 -13  11  -1    1.23    0.95   0
  13  11   1    0.19    0.94   0
  14  12  -1   -0.07    1.38   0
  14 -12  -1   -0.39    1.33   0
 -14  12   1   -0.67    1.01   0
  14 -12  -1    0.34    0.92   0
 -14  12   1   -0.46    0.92   0
 -14 -12   1   -0.24    1.37   0
 -13  12   1    0.67    0.93   0
 -13  12   1    1.30    0.93   0
  13  12  -1    1.39    1.23   0
  13 -12  -1    0.26    0.94   0
  13 -12  -1    1.91    0.87   0
 -13 -12   1    0.96    1.27   0
 -12  12   1   -1.59    1.30   0
 -12 -12   1   -0.56    1.24   0
 -12  12   1    0.84    1.24   0
  12 -12  -1    0.70    1.22   0
  12 -12  -1    0.24    0.84   0
  12  12  -1    0.19    1.20   0
 -11  12   1    5.42    0.94   0
 -11  12   1    5.99    0.90   0
 -11 -12   1    5.14    1.25   0
  11 -12  -1    6.71    0.86   0
  11 -12  -1    7.58    1.22   0
  11  12  -1    7.02    1.24   0
  10 -12  -1    0.62    1.19   0
  10 -12  -1    1.10    0.85   0
 -10  12   1   -0.27    0.88   0
  10  12  -1   -0.04    1.16   0
 -10  12   1    2.04    1.21   0
 -10 -12   1    0.50    0.82   0
  -9 -12   1    0.46    1.17   0
  -9  12   1    0.27    0.86   0
   9 -12  -1   -0.47    0.86   0
  -9  12   1    1.14    0.88   0
   9  12  -1    0.63    1.11   0
   9 -12  -1    2.27    1.10   0
   8  12  -1    2.55    1.10   0
   8 -12  -1    2.85    0.77   0
   8 -12  -1    1.56    1.21   0
  -8  12   1    3.25    0.90   0
  -8  12   1   -0.18    0.89   0
  -8 -12   1    1.96    1.19   0
   7  12  -1   39.32    2.20   0
  -7  12   1   25.92    1.05   0
   7 -12  -1   35.24    1.08   0
   7 -12  -1   39.98    1.02   0
  -7 -12   1   34.42    2.03   0
  -7  12   1   24.00    1.44   0
  -6  12   1    5.38    1.27   0
   6 -12  -1    6.71    0.91   0
   6 -12  -1    5.19    1.06   0
  -6  12   1    3.88    0.94   0
  -5 -12   1   22.62    1.59   0
  -5  12   1   15.83    1.00   0
   5 -12  -1   21.64    1.34   0
  -5  12   1   19.42    1.45   0
   5  12  -1   22.86    1.59   0
   5 -12  -1   21.93    0.94   0
  -4  12   1    1.02    0.87   0
  -4 -12   1    1.60    1.27   0
   4 -12  -1    1.38    0.88   0
   4  12  -1    0.53    1.20   0
  -4  12   1    0.69    0.94   0
   4 -12  -1    0.86    0.77   0
   3 -12  -1    9.86    0.85   0
   3 -12  -1    9.00    1.23   0
  -3  12   1    7.42    0.95   0
  -3 -12   1    7.74    1.42   0
  -3  12   1    9.21    1.29   0
   3  12  -1    7.24    1.38   0
   2 -12  -1    7.19    1.13   0
   2 -12  -1    6.70    1.19   0
   2  12  -1    5.96    1.34   0
  -2 -12   1    4.79    1.40   0
  -2  12   1    5.82    1.27   0
  -2  12   1    4.85    1.29   0
  -1  12   1    2.77    1.31   0
   1 -12  -1    3.58    1.14   0
  -1  12   1    0.78    0.89   0
  -1 -12   1    2.63    1.07   0
   1  12  -1    1.62    1.43   0
   1 -12  -1    2.53    0.77   0
   1  12  -1    1.76    1.23   0
  -1 -12   1    1.24    0.99   0
   0 -12   1    7.13    1.29   0
   0  12   1    9.96    1.33   0
   0  12  -1    9.38    1.37   0
   0  12   1   11.51    0.99   0
   0  12  -1    8.88    0.95   0
   0 -12  -1   12.27    1.23   0
   0 -12   1   11.24    1.01   0
   1 -12   1    2.38    0.90   0
   1  12   1    2.01    1.34   0
  -1 -12  -1    2.05    1.19   0
  -1  12  -1    2.00    1.37   0
  -1  12  -1    0.87    1.25   0
   1 -12   1    2.15    1.29   0
   1  12   1    2.07    0.83   0
  -2  12  -1    1.63    1.40   0
   2 -12   1    2.15    0.93   0
   2  12   1    3.04    1.06   0
   2  12   1    2.17    1.01   0
   2  12   1    2.41    1.11   0
  -2 -12  -1    2.96    0.80   0
   2 -12   1    2.47    0.97   0
  -2  12  -1    1.41    0.91   0
   3 -12   1    0.53    1.31   0
  -3  12  -1    1.19    0.92   0
   3  12   1    0.19    1.23   0
   3  12   1    0.50    0.99   0
   3 -12   1   -0.56    1.23   0
  -3  12  -1   -0.44    1.32   0
   3  12   1    0.67    1.28   0
  -3 -12  -1   -0.19    1.02   0
  -4 -12  -1    5.46    1.08   0
  -4  12  -1    3.04    0.98   0
   4  12   1    3.13    0.99   0
  -4  12  -1    2.70    0.91   0
   4  12   1    3.63    1.73   0
   4 -12   1    4.77    0.96   0
   4 -12   1    3.76    0.94   0
   5  12   1    1.93    1.38   0
  -5  12  -1    1.98    0.86   0
   5 -12   1    0.79    0.83   0
  -5  12  -1    1.65    1.25   0
   5  12   1    1.50    1.39   0
   5  12   1    2.23    1.39   0
   5 -12   1    2.16    1.28   0
   6  12   1    0.45    1.64   0
   6  12   1    0.33    1.35   0
  -6  12  -1    0.17    1.24   0
  -6  12  -1    0.42    0.83   0
   6 -12   1    0.87    0.79   0
   6 -12   1    1.28    1.30   0
   6  12   1    0.57    1.59   0
   7 -12   1    2.55    0.93   0
   7  12   1    2.37    1.30   0
  -7  12  -1    1.50    0.89   0
  -7  12  -1    3.38    1.24   0
   7 -12   1    1.24    1.18   0
  -7 -12  -1    2.48    1.11   0
   8 -12   1    1.38    0.86   0
  -8  12  -1    1.17    0.88   0
   8  12   1    0.73    1.23   0
   8 -12   1    2.58    1.14   0
  -8 -12  -1    0.59    0.82   0
  -8  12  -1   -0.33    0.86   0
   9 -12   1    3.16    1.22   0
  -9 -12  -1    2.78    1.14   0
  -9  12  -1    2.31    0.90   0
   9  12   1    1.99    1.22   0
   9 -12   1    3.57    1.20   0
  -9  12  -1    2.50    1.18   0
  10 -12   1    8.51    0.84   0
 -10 -12  -1    6.30    1.23   0
 -10  12  -1    5.40    0.85   0
  10  12   1    6.92    1.30   0
  10 -12   1    8.21    1.27   0
 -10  12  -1    5.75    0.86   0
  11 -12   1   -0.14    0.85   0
 -11  12  -1    0.53    0.82   0
  11  12   1    0.39    0.93   0
 -11  12  -1    1.37    0.83   0
  11 -12   1   -0.49    1.28   0
 -11 -12  -1    0.31    0.87   0
 -12  12  -1   -0.14    1.29   0
 -12  12  -1   -0.37    0.90   0
  12 -12   1    0.39    1.25   0
 -12 -12  -1    0.10    0.90   0
  12  12   1    0.97    1.36   0
  12 -12   1    0.58    0.86   0
  13  12   1    1.46    1.39   0
 -13  12  -1   -0.24    0.92   0
  13 -12   1    1.07    0.92   0
 -13  12  -1   -0.92    0.94   0
 -13 -12  -1    1.00    1.37   0
  13 -12   1    0.55    0.99   0
 -14  13   1    2.88    1.39   0
  14 -13  -1   -0.33    0.91   0
  14  13  -1    0.77    1.31   0
 -14  13   1    0.03    0.92   0
  14 -13  -1   -0.12    1.35   0
 -14 -13   1    0.03    1.41   0
 -13  13   1    0.85    0.89   0
  13 -13  -1    1.60    1.29   0
  13 -13  -1    1.28    1.27   0
 -13  13   1   -0.40    1.32   0
  13  13  -1    0.55    1.32   0
 -13 -13   1    0.61    1.36   0
  12 -13  -1    0.76    0.87   0
  12  13  -1    0.59    1.23   0
  12 -13  -1    1.21    0.88   0
 -12 -13   1    0.78    1.25   0
 -12  13   1   -0.14    0.89   0
 -12  13   1    0.12    0.90   0
  11 -13  -1   -0.05    0.84   0
 -11  13   1    2.51    1.25   0
  11  13  -1    0.81    1.17   0
  11 -13  -1    2.03    1.16   0
 -11  13   1    1.00    1.25   0
 -11 -13   1    1.54    1.21   0
  10 -13  -1   -2.28    1.19   0
  10  13  -1    1.16    1.16   0
 -10 -13   1    1.07    1.19   0
 -10  13   1   -0.39    0.88   0
  10 -13  -1    1.54    1.15   0
 -10  13   1    0.65    0.85   0
   9  13  -1    4.38    1.16   0
   9 -13  -1    3.42    0.83   0
   9 -13  -1    3.68    1.21   0
  -9 -13   1    3.32    1.23   0
  -9  13   1    1.93    0.88   0
  -9  13   1    3.21    0.89   0
  -8 -13   1    5.94    1.54   0
  -8  13   1    4.88    1.25   0
  -8  13   1    6.81    1.21   0
   8 -13  -1    7.03    1.13   0
   8  13  -1    6.92    1.70   0
   8 -13  -1    6.80    0.89   0
   7 -13  -1    2.88    1.23   0
   7 -13  -1    2.17    1.08   0
  -7  13   1    0.59    0.84   0
  -7  13   1    0.62    1.31   0
  -6  13   1    0.48    1.29   0
  -6  13   1    1.11    1.30   0
   6 -13  -1    1.71    0.82   0
   6 -13  -1    4.43    1.22   0
  -5  13   1   11.99    1.33   0
  -5 -13   1   16.62    1.47   0
   5  13  -1   16.03    1.67   0
  -5  13   1   12.58    1.03   0
   5 -13  -1   15.14    0.92   0
   5 -13  -1   19.17    1.27   0
  -4  13   1   20.26    1.37   0
  -4  13   1   24.18    1.10   0
   4 -13  -1   33.85    1.33   0
  -4 -13   1   28.06    1.51   0
   4  13  -1   27.55    1.48   0
   4 -13  -1   28.71    1.01   0
  -3  13   1   27.26    1.44   0
   3  13  -1   24.64    1.40   0
   3 -13  -1   33.91    1.34   0
   3 -13  -1   28.70    1.08   0
  -3  13   1   21.47    1.03   0
  -3 -13   1   23.70    1.14   0
  -2 -13   1    5.97    0.98   0
   2 -13  -1    7.32    0.86   0
   2 -13  -1    7.70    0.83   0
   2  13  -1    5.73    0.98   0
  -2  13   1    7.70    0.98   0
  -2  13   1    5.16    1.30   0
  -1 -13   1   12.18    1.37   0
  -1  13   1   12.57    1.38   0
   1 -13  -1   14.67    0.94   0
  -1 -13   1   14.86    1.52   0
  -1  13   1   10.06    0.94   0
   1  13  -1   11.67    1.37   0
   1  13  -1   11.76    1.39   0
   1 -13  -1   16.10    1.16   0
   0  13  -1    3.29    0.93   0
   0 -13  -1    5.75    1.16   0
   0  13  -1    4.13    1.33   0
   0 -13   1    4.06    0.98   0
   0  13   1    5.66    1.23   0
   0  13   1    3.40    0.99   0
   0 -13   1    5.67    0.88   0
   1 -13   1    0.05    1.21   0
   1 -13   1   -0.31    0.88   0
  -1  13  -1    0.64    1.31   0
  -1  13  -1    0.41    0.90   0
   1  13   1    0.95    1.13   0
  -1 -13  -1    0.39    0.82   0
   1  13   1   -0.29    1.35   0
  -2 -13  -1    1.59    0.79   0
   2 -13   1    1.27    0.90   0
   2  13   1    1.23    1.35   0
   2  13   1    1.20    1.11   0
   2  13   1    1.13    1.11   0
  -2  13  -1    1.80    1.00   0
   2 -13   1    1.95    1.24   0
  -2  13  -1    1.60    0.89   0
   3  13   1   33.90    1.71   0
   3  13   1   30.88    1.58   0
   3 -13   1   32.12    1.40   0
  -3  13  -1   28.26    1.50   0
  -3  13  -1   29.22    1.07   0
  -3 -13  -1   45.70    1.48   0
   3  13   1   46.43    1.72   0
   3 -13   1   42.05    1.50   0
  -4 -13  -1   43.45    1.54   0
  -4  13  -1   26.37    1.53   0
   4 -13   1   27.33    1.08   0
  -4  13  -1   25.82    1.03   0
   4  13   1   25.44    1.70   0
   4 -13   1   35.17    1.17   0
   4  13   1   43.23    1.85   0
   4  13   1   26.72    1.64   0
   5  13   1    8.39    1.42   0
   5 -13   1    8.47    0.95   0
  -5  13  -1    8.80    1.41   0
  -5  13  -1    7.78    0.96   0
   5  13   1    8.86    1.72   0
   5 -13   1   13.32    1.34   0
   6 -13   1    7.71    0.93   0
   6  13   1    6.21    1.65   0
  -6  13  -1    6.46    1.28   0
   6  13   1    9.67    1.73   0
   6  13   1    6.19    1.38   0
   6 -13   1    9.71    0.90   0
  -6  13  -1    7.57    0.96   0
  -7  13  -1    0.47    0.87   0
  -7  13  -1    0.69    0.85   0
   7 -13   1    0.53    1.17   0
   7  13   1    1.21    1.25   0
   7 -13   1   -0.42    1.21   0
   8 -13   1    0.47    0.88   0
   8  13   1    0.21    1.27   0
  -8  13  -1    1.68    0.83   0
  -8 -13  -1    1.00    1.06   0
   8 -13   1    0.71    0.80   0
  -8  13  -1    1.20    0.83   0
   9  13   1    0.48    1.22   0
  -9  13  -1    0.60    1.20   0
   9 -13   1   -0.46    0.79   0
  -9  13  -1    0.26    0.86   0
  -9 -13  -1    0.54    0.83   0
   9 -13   1    0.50    1.20   0
 -10  13  -1    1.22    0.88   0
 -10 -13  -1    0.22    1.15   0
 -10  13  -1    0.35    0.86   0
  10  13   1    0.06    1.25   0
  10 -13   1    2.20    1.21   0
  10 -13   1    0.70    1.15   0
 -11  13  -1    0.13    1.27   0
  11  13   1    0.72    0.91   0
  11 -13   1    0.99    1.24   0
 -11  13  -1    1.39    1.22   0
  11 -13   1    1.52    1.25   0
 -11 -13  -1    0.42    1.22   0
  12 -13   1   -0.38    0.89   0
 -12 -13  -1   -0.10    1.28   0
  12 -13   1    1.12    1.27   0
 -12  13  -1    1.17    0.92   0
  12  13   1    0.18    1.30   0
 -12  13  -1    1.62    1.22   0
 -13 -13  -1   -0.00    1.35   0
 -13  13  -1   -1.29    1.30   0
  13  13   1   -0.44    1.39   0
 -13  13  -1    1.93    0.95   0
  13 -13   1    1.75    1.42   0
  13 -13   1    0.63    1.34   0
  13 -14  -1    0.44    0.96   0
 -13 -14   1    0.70    1.32   0
  13 -14  -1   -0.11    1.31   0
 -13  14   1    0.65    1.40   0
  13  14  -1    0.65    1.32   0
 -13  14   1   -0.54    0.93   0
  12  14  -1    0.21    1.24   0
 -12  14   1    1.16    1.27   0
  12 -14  -1   -0.14    0.87   0
  12 -14  -1    0.60    0.86   0
 -12  14   1    1.08    1.26   0
 -12 -14   1    0.70    1.27   0
 -11  14   1    0.34    0.88   0
  11 -14  -1    0.46    0.83   0
 -11 -14   1    0.79    1.51   0
  11  14  -1    0.58    1.49   0
  11 -14  -1   -0.12    0.84   0
 -11  14   1    1.12    0.86   0
 -10 -14   1   13.68    1.66   0
  10 -14  -1   14.26    0.94   0
 -10  14   1    9.10    0.95   0
  10  14  -1   16.19    1.65   0
 -10  14   1    9.32    0.93   0
  10 -14  -1   15.65    0.91   0
   9 -14  -1    0.95    0.87   0
   9 -14  -1    1.47    0.81   0
  -9  14   1    1.83    1.22   0
  -9 -14   1    1.22    1.61   0
  -9  14   1    1.17    0.86   0
  -8  14   1   16.14    1.36   0
   8 -14  -1   20.19    1.26   0
   8 -14  -1   16.12    0.93   0
  -8  14   1   12.27    1.26   0
   7 -14  -1    0.82    0.84   0
  -7  14   1    1.18    1.23   0
  -7  14   1    0.73    0.84   0
   7 -14  -1    1.53    0.81   0
   6  14  -1    0.44    1.65   0
  -6  14   1    0.78    1.23   0
  -6  14   1   -0.07    1.32   0
  -6 -14   1    0.65    1.44   0
   6 -14  -1    1.42    1.10   0
   6 -14  -1    0.53    0.87   0
   5  14  -1    0.37    1.16   0
  -5  14   1   -0.62    0.92   0
   5 -14  -1   -1.38    1.23   0
  -5  14   1   -0.74    0.92   0
  -5 -14   1    0.32    1.14   0
   5 -14  -1    0.51    0.77   0
  -4 -14   1    5.62    1.29   0
   4 -14  -1    6.46    1.25   0
  -4  14   1    5.12    1.33   0
  -4  14   1    4.21    0.93   0
   4 -14  -1    5.75    1.13   0
   4  14  -1    4.87    1.26   0
   3 -14  -1   38.44    1.33   0
   3  14  -1   30.33    1.22   0
  -3  14   1   33.54    1.43   0
  -3 -14   1   33.96    1.55   0
  -3  14   1   27.80    1.37   0
   3 -14  -1   42.35    1.13   0
  -2  14   1    2.27    0.89   0
   2 -14  -1    3.18    0.75   0
   2  14  -1    2.59    0.92   0
  -2 -14   1    2.12    1.28   0
  -2  14   1    2.37    1.27   0
   2 -14  -1    3.78    1.19   0
  -1 -14   1   11.59    1.53   0
  -1  14   1    7.11    0.93   0
   1 -14  -1   11.08    0.85   0
   1  14  -1    7.18    1.32   0
   1 -14  -1    9.51    0.85   0
  -1  14   1   10.15    1.34   0
  -1 -14   1    8.44    0.99   0
   1  14  -1    9.01    1.40   0
   0  14  -1    0.56    1.25   0
   0 -14   1    0.57    1.30   0
   0  14   1    0.51    1.22   0
   0 -14  -1    0.69    0.82   0
   0  14  -1   -0.14    1.31   0
   0 -14   1    1.13    1.11   0
   0  14   1    2.14    1.36   0
   1 -14   1    4.02    1.18   0
  -1 -14  -1    3.36    0.82   0
   1 -14   1    2.38    1.37   0
  -1  14  -1    2.28    1.30   0
   1  14   1    2.01    1.35   0
   1  14   1    2.35    1.22   0
  -1  14  -1    1.18    0.88   0
  -2  14  -1   -0.85    1.21   0
  -2 -14  -1    1.66    1.06   0
  -2  14  -1    0.37    0.91   0
   2 -14   1    0.45    0.81   0
   2  14   1    0.31    1.18   0
   2  14   1   -0.24    1.19   0
   2  14   1    0.54    1.28   0
   2 -14   1    0.31    0.88   0
   3 -14   1    0.10    0.83   0
   3  14   1   -0.29    1.34   0
  -3  14  -1    0.71    0.98   0
   3  14   1    0.12    1.31   0
  -3 -14  -1    0.28    0.71   0
   3 -14   1    0.07    1.19   0
  -3  14  -1    1.14    1.21   0
   3  14   1    0.33    1.12   0
   4  14   1    0.15    1.32   0
   4  14   1    0.30    1.02   0
   4 -14   1    0.55    0.90   0
  -4  14  -1    1.00    1.25   0
   4 -14   1    0.37    1.23   0
   4  14   1    0.80    1.57   0
  -4 -14  -1    0.54    1.05   0
  -4  14  -1    0.66    1.37   0
   5 -14   1    4.35    0.87   0
  -5  14  -1    3.19    1.00   0
   5  14   1    3.01    1.32   0
   5 -14   1    3.20    1.35   0
  -5  14  -1    2.40    0.91   0
  -5 -14  -1    3.64    1.29   0
   5  14   1    2.16    1.28   0
   5  14   1    4.06    1.11   0
   6 -14   1    0.08    1.24   0
   6  14   1    0.33    1.23   0
  -6  14  -1   -0.05    0.89   0
   6 -14   1    0.78    0.85   0
   6  14   1   -0.39    1.55   0
  -6  14  -1    0.12    0.85   0
   6  14   1    0.05    1.35   0
   7 -14   1    1.20    0.86   0
  -7  14  -1    1.27    0.82   0
   7  14   1    0.80    1.28   0
  -7  14  -1    0.39    0.85   0
   7 -14   1    1.67    1.20   0
  -8  14  -1    0.68    0.88   0
   8  14   1    0.54    1.30   0
   8 -14   1   -0.05    0.86   0
  -8  14  -1    3.72    1.25   0
   8 -14   1    1.05    0.82   0
  -9  14  -1    1.16    1.18   0
  -9  14  -1    0.49    1.24   0
   9 -14   1    1.34    0.86   0
   9 -14   1    0.91    0.83   0
   9  14   1    0.37    1.20   0
 -10 -14  -1    1.68    1.23   0
  10 -14   1    3.37    1.29   0
  10  14   1    1.86    1.28   0
  10 -14   1    2.36    0.86   0
 -10  14  -1    1.15    0.89   0
 -10  14  -1    1.86    1.23   0
  11 -14   1    0.29    0.86   0
  11 -14   1    0.66    0.87   0
 -11 -14  -1    1.12    0.88   0
  11  14   1    1.12    1.33   0
 -11  14  -1    0.60    1.21   0
 -11  14  -1    1.24    0.87   0
  12 -14   1   -1.40    0.90   0
 -12 -14  -1    0.17    1.36   0
 -12  14  -1    0.42    1.31   0
  12 -14   1   -0.69    0.94   0
 -12  14  -1    0.70    0.95   0
  12  14   1    0.47    1.38   0
  13  15  -1    0.18    1.37   0
 -13  15   1    0.91    0.91   0
 -13  15   1    1.40    1.00   0
  13 -15  -1    0.26    0.92   0
  13 -15  -1   -0.80    0.97   0
 -13 -15   1   -0.06    1.32   0
  12  15  -1    0.29    1.29   0
  12 -15  -1    0.92    1.24   0
  12 -15  -1    0.60    0.93   0
 -12 -15   1    0.34    1.59   0
 -12  15   1   -0.02    0.88   0
 -12  15   1    1.03    0.90   0
 -11  15   1    0.99    0.91   0
  11  15  -1    0.16    1.47   0
  11 -15  -1    0.96    0.84   0
  11 -15  -1   -1.63    1.26   0
 -11  15   1    0.56    1.26   0
 -11 -15   1    0.39    1.49   0
  10 -15  -1    0.73    1.19   0
 -10  15   1    0.39    0.86   0
 -10  15   1    0.56    1.25   0
  10 -15  -1    2.04    0.87   0
  -9  15   1   15.83    1.28   0
  -9  15   1   14.91    0.96   0
   9 -15  -1   22.86    1.01   0
   9 -15  -1   27.90    1.27   0
  -8  15   1    3.16    1.24   0
   8 -15  -1    2.83    0.82   0
   8 -15  -1    2.08    0.86   0
  -8  15   1    1.32    0.90   0
  -7  15   1    0.10    0.83   0
   7 -15  -1    0.43    0.82   0
   7 -15  -1    1.40    1.10   0
  -7  15   1   -0.53    1.21   0
  -6 -15   1    2.02    1.56   0
   6 -15  -1    2.48    0.88   0
   6 -15  -1    1.41    0.79   0
  -6  15   1    1.57    0.89   0
  -6  15   1    3.14    1.24   0
   6  15  -1    1.75    1.41   0
  -5  15   1   -1.34    0.96   0
   5 -15  -1    0.90    0.88   0
   5  15  -1    1.22    1.13   0
  -5 -15   1    0.62    1.13   0
  -5  15   1    1.88    1.29   0
   5 -15  -1    1.74    1.11   0
   4  15  -1   24.84    1.43   0
  -4  15   1   23.89    1.39   0
   4 -15  -1   25.70    0.95   0
  -4  15   1   19.71    1.03   0
  -4 -15   1   26.38    1.48   0
   4 -15  -1   30.77    1.07   0
   3  15  -1    0.76    1.26   0
  -3 -15   1   -0.09    0.93   0
   3 -15  -1   -0.04    1.09   0
  -3  15   1    0.97    0.85   0
   3 -15  -1   -0.66    0.75   0
  -3  15   1    0.00    1.23   0
  -2  15   1   14.22    1.07   0
  -2 -15   1   14.88    1.09   0
   2  15  -1   13.88    1.00   0
   2 -15  -1   18.20    0.97   0
   2 -15  -1   20.62    1.20   0
  -2  15   1   11.91    0.94   0
  -1 -15   1    5.73    1.19   0
   1  15  -1    3.91    0.96   0
  -1  15   1    2.73    1.39   0
   1 -15  -1    5.56    0.91   0
   1  15  -1    4.48    1.61   0
  -1 -15   1    5.22    1.31   0
  -1  15   1    5.17    0.97   0
   0 -15  -1   37.42    1.40   0
   0  15   1   21.46    1.12   0
   0 -15   1   41.54    1.60   0
   0  15  -1   29.70    1.64   0
   0  15  -1   27.04    1.14   0
   0 -15   1   29.28    1.52   0
   0  15   1   35.17    1.58   0
   1  15   1    0.50    1.25   0
   1 -15   1    0.49    1.20   0
   1 -15   1    1.68    1.16   0
  -1  15  -1    2.16    1.38   0
  -1  15  -1    1.37    0.93   0
   1  15   1   -0.93    0.95   0
  -1 -15  -1    0.19    0.76   0
  -2 -15  -1    0.25    0.80   0
   2 -15   1   -0.44    0.80   0
   2  15   1   -0.03    1.17   0
  -2  15  -1   -0.11    0.94   0
   2  15   1   -0.05    1.24   0
  -2  15  -1    0.52    0.84   0
   2  15   1    0.10    1.31   0
   2 -15   1    0.00    1.16   0
   3  15   1    3.88    1.00   0
  -3 -15  -1    5.50    0.82   0
   3 -15   1    4.61    0.92   0
   3 -15   1    6.96    1.25   0
   3  15   1    4.63    1.30   0
  -3  15  -1    4.88    0.94   0
   3  15   1    5.96    1.25   0
  -3  15  -1    5.73    0.91   0
   4  15   1    0.56    1.28   0
   4 -15   1   -0.54    1.27   0
   4  15   1    0.34    1.09   0
  -4 -15  -1    0.45    0.73   0
   4 -15   1    0.97    0.81   0
   4  15   1    0.67    1.54   0
  -4  15  -1    1.19    0.88   0
  -4  15  -1    0.54    0.93   0
   5  15   1    0.95    1.33   0
   5  15   1    1.32    1.58   0
  -5  15  -1    0.27    0.88   0
   5  15   1    2.27    1.32   0
   5 -15   1    2.86    1.15   0
  -5 -15  -1    2.32    1.06   0
   5 -15   1    2.02    0.88   0
  -5  15  -1    2.23    1.21   0
   6  15   1    1.94    1.39   0
  -6  15  -1    0.79    0.87   0
   6 -15   1    1.81    0.87   0
   6  15   1    1.26    1.63   0
  -6  15  -1    0.70    0.88   0
   6  15   1    1.41    1.13   0
   6 -15   1    1.18    0.82   0
   6  15   1    1.12    1.55   0
   7 -15   1    5.18    0.91   0
   7 -15   1    6.76    1.23   0
   7  15   1    5.26    1.30   0
  -7  15  -1    4.65    1.26   0
  -7  15  -1    4.84    0.87   0
   8 -15   1    0.85    1.21   0
  -8  15  -1    0.27    0.86   0
  -8  15  -1    2.47    0.86   0
   8  15   1    0.66    1.55   0
   8 -15   1    0.50    0.86   0
   9 -15   1    0.85    0.88   0
  -9  15  -1   -0.61    0.94   0
   9  15   1   -0.15    1.58   0
   9 -15   1    1.16    1.24   0
  -9  15  -1   -0.16    1.21   0
  10 -15   1    0.72    1.23   0
 -10  15  -1    1.44    0.85   0
  10  15   1    0.14    1.27   0
  10 -15   1    0.24    1.23   0
 -10  15  -1   -0.04    0.88   0
 -11  15  -1    1.42    0.86   0
  11 -15   1   -0.06    0.88   0
 -11  15  -1    1.35    0.93   0
  11  15   1    1.73    1.35   0
  11 -15   1    3.13    1.28   0
  12  15   1   -0.53    1.44   0
 -12  15  -1    0.03    1.36   0
 -12 -15  -1    0.42    0.93   0
 -12  15  -1    0.69    1.36   0
  12 -15   1    1.61    0.95   0
  12 -15   1   -0.25    1.34   0
 -13 -16   1    0.48    1.71   0
 -13  16   1    1.38    1.38   0
  12 -16  -1    2.28    1.32   0
 -12  16   1   -0.56    1.29   0
  12 -16  -1    0.59    0.92   0
 -12  16   1    1.46    0.97   0
  11 -16  -1    2.07    1.26   0
 -11  16   1   -0.18    0.93   0
  11 -16  -1    1.11    0.90   0
 -11  16   1   -0.21    1.30   0
  10 -16  -1    4.08    0.90   0
 -10  16   1    4.12    1.21   0
 -10  16   1    3.18    0.92   0
  10 -16  -1    3.91    1.18   0
  -9  16   1    1.50    1.27   0
   9 -16  -1    0.17    0.86   0
   9 -16  -1    0.73    0.80   0
  -9  16   1    0.90    0.87   0
  -8  16   1   10.74    0.97   0
   8 -16  -1   20.83    1.25   0
  -8  16   1   14.49    1.30   0
   8 -16  -1   16.88    0.97   0
  -7  16   1    2.21    1.24   0
   7 -16  -1    3.21    1.22   0
  -7  16   1    3.96    1.29   0
   7 -16  -1    3.00    0.81   0
   6 -16  -1    4.94    0.82   0
   6  16  -1    4.65    1.49   0
   6 -16  -1    6.11    1.18   0
  -6 -16   1    5.35    1.44   0
  -6  16   1    3.04    1.28   0
  -6  16   1    3.36    0.90   0
  -5 -16   1   19.79    1.38   0
  -5  16   1   12.77    1.31   0
   5 -16  -1   22.44    1.21   0
   5 -16  -1   18.62    0.96   0
  -5  16   1   12.24    0.97   0
   5  16  -1   17.64    1.41   0
   4  16  -1    3.28    1.25   0
  -4  16   1    3.29    0.89   0
  -4 -16   1    4.89    1.24   0
  -4  16   1    2.91    0.86   0
   4 -16  -1    4.49    0.87   0
   4 -16  -1    4.18    0.81   0
   3 -16  -1    0.38    0.78   0
  -3  16   1    0.38    0.87   0
   3 -16  -1   -0.53    0.79   0
  -3 -16   1    1.11    1.18   0
  -3  16   1    1.53    0.86   0
   3  16  -1    0.55    0.85   0
  -2 -16   1    1.14    1.18   0
  -2  16   1    0.65    0.95   0
   2  16  -1    0.23    1.19   0
  -2  16   1    0.74    1.23   0
   2 -16  -1    0.34    0.85   0
   2 -16  -1    0.73    1.12   0
  -1 -16   1   25.96    1.44   0
  -1  16   1   25.54    1.17   0
  -1 -16   1   29.58    1.62   0
  -1  16   1   21.81    1.40   0
   1  16  -1   29.06    1.94   0
   1 -16  -1   32.27    1.40   0
   1  16  -1   24.12    1.46   0
   0  16   1    1.22    1.29   0
   0 -16  -1   -0.28    0.92   0
   0 -16   1    1.94    1.33   0
   0 -16   1    0.53    1.07   0
   0  16  -1   -0.06    1.28   0
   0  16   1   -0.58    1.00   0
   0  16  -1    0.92    1.34   0
   1  16   1   15.01    1.48   0
   1  16   1   11.70    1.34   0
  -1  16  -1   13.43    1.36   0
   1 -16   1   11.97    1.28   0
  -1 -16  -1   17.89    0.91   0
   1 -16   1   17.20    1.35   0
  -1  16  -1   11.26    1.05   0
   2  16   1    2.20    1.03   0
   2 -16   1    3.67    1.28   0
   2  16   1    3.48    1.26   0
  -2 -16  -1    4.80    0.88   0
   2  16   1    4.03    1.45   0
  -2  16  -1    3.61    1.38   0
  -2  16  -1    4.95    1.23   0
   2 -16   1    3.26    0.84   0
  -3 -16  -1    3.58    1.11   0
   3  16   1    2.23    1.50   0
   3 -16   1    3.67    0.92   0
  -3  16  -1    4.68    1.29   0
  -3  16  -1    1.83    1.17   0
   3 -16   1    4.22    1.16   0
   3  16   1    3.52    1.50   0
   3  16   1    1.28    1.40   0
  -4 -16  -1    3.05    1.08   0
   4  16   1    2.90    1.50   0
   4 -16   1    3.69    0.89   0
  -4  16  -1    2.77    1.20   0
   4 -16   1    3.77    0.89   0
  -4  16  -1    2.03    0.90   0
   4  16   1    1.91    1.89   0
   4  16   1    1.81    1.29   0
   5  16   1    6.72    1.40   0
   5  16   1    7.99    1.94   0
  -5  16  -1    7.37    0.95   0
  -5 -16  -1   12.52    1.27   0
   5 -16   1    8.03    1.23   0
  -5  16  -1    7.18    0.87   0
   5 -16   1   11.21    0.94   0
   5  16   1   11.28    1.66   0
  -6  16  -1    2.82    1.22   0
   6  16   1    2.60    1.54   0
   6 -16   1    3.16    1.22   0
   6 -16   1    4.04    1.23   0
  -6  16  -1    2.94    0.92   0
   6  16   1    3.21    1.53   0
   6  16   1    4.22    1.41   0
   6  16   1    3.76    1.43   0
   7 -16   1    0.93    1.15   0
   7 -16   1   -0.38    1.23   0
   7  16   1   -0.16    1.47   0
  -7  16  -1    0.26    1.19   0
  -7  16  -1    0.65    0.85   0
   7  16   1    0.29    1.29   0
   8 -16   1   -0.38    1.22   0
   8 -16   1    0.08    1.21   0
  -8  16  -1    1.07    0.81   0
  -8  16  -1   -1.87    1.25   0
   8  16   1    0.91    1.49   0
   9 -16   1    1.07    0.90   0
  -9  16  -1    1.36    0.87   0
  -9  16  -1    2.57    1.22   0
   9  16   1    0.51    1.24   0
   9 -16   1    0.90    0.90   0
  10  16   1    0.38    1.30   0
  10 -16   1    1.32    1.29   0
 -10  16  -1   -0.39    0.88   0
 -10  16  -1   -2.36    1.30   0
  10 -16   1    1.31    0.87   0
 -11  16  -1   -0.33    0.95   0
  11  16   1   -0.02    1.36   0
  11 -16   1   -0.86    0.94   0
  11 -16   1   -0.36    0.92   0
 -11  16  -1   -0.39    0.93   0
  12 -16   1    1.51    0.99   0
  12  16   1    1.33    1.41   0
 -12  16  -1   -0.12    1.37   0
 -12  16  -1    1.12    0.93   0
  12 -16   1    0.89    1.00   0
  12 -17  -1    0.93    0.97   0
  12 -17  -1    0.99    1.36   0
 -12  17   1    0.54    1.38   0
 -12  17   1    1.37    0.97   0
 -11  17   1    1.68    0.88   0
  11 -17  -1    1.36    1.24   0
 -11  17   1   -1.14    1.31   0
  11 -17  -1    0.47    1.31   0
  10 -17  -1    1.72    0.88   0
 -10  17   1    1.47    0.90   0
 -10  17   1    0.27    1.30   0
  10 -17  -1    1.09    0.89   0
   9 -17  -1    2.16    0.88   0
  -9  17   1    0.13    1.30   0
  -9  17   1    1.50    0.89   0
   9 -17  -1    2.22    1.21   0
  -8  17   1    0.74    1.27   0
   8 -17  -1    2.06    0.84   0
   8 -17  -1    0.69    1.22   0
  -8  17   1    2.10    0.87   0
  -7  17   1   -0.18    1.22   0
   7 -17  -1   -1.27    1.25   0
   7 -17  -1    0.74    1.12   0
  -7  17   1    0.79    1.26   0
  -6  17   1    6.35    0.90   0
  -6 -17   1    8.96    1.51   0
   6 -17  -1    7.59    1.21   0
  -6  17   1    6.02    0.90   0
   6  17  -1    8.30    1.54   0
   6 -17  -1    9.46    1.17   0
   5  17  -1    2.97    1.25   0
  -5  17   1    2.39    0.85   0
   5 -17  -1    4.31    1.13   0
   5 -17  -1    3.70    0.84   0
  -5  17   1    2.45    1.22   0
  -5 -17   1    3.13    1.24   0
   4  17  -1   -0.40    1.14   0
  -4  17   1    1.20    0.90   0
   4 -17  -1    0.45    0.83   0
  -4 -17   1    0.25    1.11   0
  -4  17   1   -0.78    1.23   0
   4 -17  -1    0.80    0.78   0
  -3  17   1    0.47    0.91   0
  -3 -17   1    1.43    1.20   0
  -3  17   1    0.11    1.24   0
   3 -17  -1    1.08    0.71   0
   3  17  -1    1.74    1.22   0
   3 -17  -1    2.03    0.79   0
   2 -17  -1    4.94    1.11   0
   2 -17  -1    4.20    0.85   0
  -2  17   1    2.98    0.96   0
  -2 -17   1    4.80    1.28   0
   2  17  -1    3.04    0.89   0
  -2  17   1    3.14    0.89   0
  -1  17   1    7.93    1.38   0
  -1 -17   1   10.20    1.30   0
   1  17  -1   10.04    0.93   0
   1  17  -1   10.10    1.64   0
   1 -17  -1   11.37    0.91   0
  -1  17   1    8.19    0.97   0
   0  17   1   47.30    1.23   0
   0  17  -1   59.62    1.85   0
   0 -17   1   82.38    1.95   0
   0  17  -1   53.66    1.23   0
   0  17   1   61.60    1.84   0
   0 -17   1   61.77    1.28   0
   0 -17  -1   79.57    1.62   0
  -1  17  -1    0.88    0.92   0
   1 -17   1    1.86    1.21   0
  -1  17  -1    1.43    1.31   0
   1  17   1    0.90    1.25   0
   1 -17   1    3.92    1.25   0
   1  17   1   -0.13    1.29   0
  -1 -17  -1    2.89    1.16   0
   2  17   1    4.19    1.46   0
   2  17   1    3.89    1.28   0
  -2 -17  -1    3.59    0.86   0
   2 -17   1    4.19    0.88   0
   2 -17   1    4.92    0.87   0
  -2  17  -1    3.25    1.33   0
  -2  17  -1    2.94    0.85   0
   2  17   1    2.69    1.33   0
  -3  17  -1    1.26    1.26   0
   3 -17   1    1.52    1.19   0
  -3  17  -1    1.53    0.85   0
   3  17   1    0.48    1.22   0
   3  17   1    0.89    1.82   0
  -3 -17  -1    1.19    1.10   0
   3  17   1    0.77    1.57   0
   3 -17   1    0.75    1.19   0
   4 -17   1    5.83    1.16   0
   4  17   1    3.55    2.29   0
  -4  17  -1    4.91    1.33   0
   4 -17   1    3.31    0.83   0
   4  17   1    3.66    1.32   0
  -4  17  -1    3.87    0.80   0
   4  17   1    4.56    2.43   0
  -4 -17  -1    6.12    1.11   0
   5 -17   1    2.82    1.19   0
  -5  17  -1    2.57    1.16   0
  -5  17  -1    1.13    0.93   0
   5  17   1    1.58    1.27   0
  -5 -17  -1    1.64    1.13   0
   5 -17   1    2.21    0.82   0
   6  17   1    0.36    1.20   0
  -6  17  -1    1.14    0.87   0
   6  17   1    0.13    1.33   0
   6 -17   1   -0.18    0.86   0
   6 -17   1    0.38    1.18   0
  -6  17  -1    0.55    1.26   0
  -7  17  -1    0.75    0.85   0
  -7  17  -1    0.63    0.84   0
   7 -17   1   -0.09    0.84   0
   7 -17   1   -0.27    1.12   0
   7  17   1    0.07    1.93   0
   7  17   1    0.09    2.02   0
   8 -17   1    1.07    1.17   0
  -8  17  -1   -0.25    1.23   0
  -8  17  -1    1.06    0.90   0
   8  17   1    0.17    1.65   0
   8  17   1   -0.05    1.53   0
   8 -17   1    1.16    0.85   0
   9  17   1   -0.17    1.54   0
   9 -17   1    0.58    0.85   0
   9 -17   1    0.19    0.87   0
  -9  17  -1    1.60    0.89   0
  -9  17  -1    0.64    0.87   0
 -10  17  -1    0.79    0.94   0
 -10  17  -1    0.81    1.26   0
  10 -17   1    0.58    1.29   0
  10 -17   1   -0.31    1.27   0
  10  17   1   -0.11    1.65   0
 -11  17  -1    1.27    0.93   0
  11 -17   1    1.66    0.99   0
  11 -17   1    0.74    1.31   0
 -11  17  -1    0.68    0.96   0
  11  17   1    1.35    1.66   0
 -12  18   1   -0.12    1.39   0
 -11  18   1    0.92    1.37   0
  11 -18  -1    0.10    0.91   0
 -11  18   1    1.19    1.33   0
  11 -18  -1    0.17    0.92   0
  10 -18  -1   -0.69    1.23   0
  10 -18  -1   -0.02    0.91   0
 -10  18   1    0.69    0.93   0
 -10  18   1    2.20    1.34   0
  -9  18   1   -0.22    1.25   0
   9 -18  -1   -0.96    0.80   0
   9 -18  -1   -0.01    0.85   0
  -9  18   1   -0.08    0.87   0
   8 -18  -1    0.43    0.86   0
   8 -18  -1   -0.35    1.22   0
  -8  18   1    0.58    0.86   0
  -8  18   1    0.89    0.90   0
  -7  18   1    1.47    0.90   0
   7 -18  -1    2.52    0.87   0
   7 -18  -1    2.13    1.10   0
  -7  18   1    1.26    0.88   0
   6 -18  -1   -0.81    1.13   0
   6 -18  -1   -0.01    0.84   0
  -6  18   1   -0.17    0.86   0
   6  18  -1    0.49    1.42   0
  -6 -18   1    0.59    1.35   0
  -6  18   1   -0.82    0.90   0
  -5  18   1    0.91    0.83   0
  -5  18   1    0.31    1.26   0
   5 -18  -1    0.31    0.76   0
  -5 -18   1    0.27    1.20   0
   5 -18  -1    1.03    0.78   0
   5  18  -1   -0.46    1.22   0
  -4  18   1   -1.15    0.94   0
  -4  18   1    1.14    0.86   0
   4 -18  -1    0.05    0.81   0
  -4 -18   1    0.38    1.12   0
   4 -18  -1    1.67    1.12   0
   4  18  -1    0.72    1.17   0
   3  18  -1    0.83    1.25   0
  -3  18   1   -0.34    0.86   0
  -3 -18   1   -0.50    1.17   0
   3 -18  -1    1.54    0.76   0
  -3  18   1    0.46    1.31   0
   3 -18  -1   -0.36    0.84   0
   2 -18  -1    0.65    1.02   0
  -2  18   1   -0.06    1.27   0
  -2  18   1    0.79    1.27   0
  -2 -18   1    0.75    1.24   0
   2 -18  -1    1.67    1.15   0
   2  18  -1    0.81    1.24   0
  -1  18   1    3.68    0.93   0
  -1 -18   1    5.09    1.29   0
   1  18  -1    4.51    0.88   0
  -1  18   1    3.87    1.24   0
   1 -18  -1    6.27    0.88   0
   1  18  -1    4.11    1.60   0
   0  18   1    0.64    0.92   0
   0 -18   1    1.29    0.86   0
   0  18  -1   -0.10    1.36   0
   0  18  -1   -0.46    0.90   0
   0 -18  -1    0.10    0.83   0
   0  18   1    0.53    1.24   0
   0 -18   1    0.29    1.15   0
   1  18   1    1.50    1.29   0
   1 -18   1    0.82    1.23   0
   1  18   1    0.43    0.99   0
   1  18   1    0.85    1.17   0
  -1  18  -1    0.72    1.21   0
  -1 -18  -1    0.69    0.84   0
   1 -18   1    1.13    1.10   0
  -1  18  -1    0.67    0.88   0
   2  18   1    1.91    1.55   0
  -2  18  -1    2.66    0.81   0
  -2 -18  -1    3.24    1.18   0
   2 -18   1    1.89    1.20   0
   2 -18   1    2.63    1.12   0
  -2  18  -1    1.37    1.27   0
   2  18   1    1.72    0.91   0
   2  18   1    2.39    1.46   0
   3 -18   1    1.13    0.85   0
  -3 -18  -1    0.53    1.05   0
   3 -18   1    2.16    1.17   0
  -3  18  -1   -0.53    0.91   0
   3  18   1    0.73    1.95   0
  -3  18  -1    1.30    1.15   0
   3  18   1    1.06    1.95   0
   3  18   1    0.99    0.86   0
   4 -18   1    0.60    1.14   0
  -4  18  -1   -0.78    0.78   0
  -4  18  -1    1.25    1.25   0
   4 -18   1    1.21    1.18   0
  -4 -18  -1    0.98    1.08   0
   4  18   1    0.04    1.30   0
  -5  18  -1   -0.11    0.85   0
  -5  18  -1   -0.57    0.92   0
   5 -18   1    0.71    0.84   0
   5  18   1    0.29    1.19   0
  -5 -18  -1    0.62    1.12   0
   5 -18   1   -0.17    1.23   0
   6  18   1    2.49    1.45   0
   6 -18   1    3.19    0.86   0
   6 -18   1    3.23    0.89   0
  -6  18  -1    1.60    1.20   0
   6  18   1    1.78    1.57   0
  -6  18  -1    2.05    0.91   0
   7 -18   1   -0.89    0.83   0
  -7  18  -1   -0.54    1.17   0
  -7  18  -1    1.21    0.85   0
   7 -18   1    0.87    1.21   0
  -8  18  -1    2.01    1.25   0
   8 -18   1    2.04    0.89   0
   8 -18   1    2.79    1.29   0
  -8  18  -1    2.40    1.30   0
   9 -18   1   -0.03    0.82   0
   9 -18   1   -0.88    0.90   0
  -9  18  -1    0.02    1.24   0
  -9  18  -1   -0.40    0.86   0
  10  18   1   -0.07    2.01   0
 -10  18  -1    0.58    0.93   0
  10 -18   1   -0.50    1.35   0
 -10  18  -1    1.01    0.92   0
  10 -18   1    0.42    1.28   0
  10  18   1    0.57    2.04   0
 -11  18  -1   -1.32    1.40   0
  11 -18   1    1.92    0.97   0
 -11  18  -1   -0.62    0.94   0
  11 -18   1    0.79    1.00   0
  11  18   1    0.23    2.01   0
  11 -19  -1    0.77    0.98   0
 -11  19   1    0.64    1.38   0
  11 -19  -1    2.35    1.38   0
 -11  19   1    1.50    1.40   0
 -10  19   1   -0.21    1.31   0
  10 -19  -1   -0.34    0.93   0
  10 -19  -1    0.32    0.90   0
 -10  19   1    0.04    1.32   0
   9 -19  -1    4.49    1.19   0
   9 -19  -1    4.41    1.26   0
  -9  19   1    1.16    0.98   0
  -9  19   1    2.65    0.91   0
   8 -19  -1    0.89    0.86   0
   8 -19  -1    1.47    1.23   0
  -8  19   1   -1.42    0.95   0
  -8  19   1    0.24    0.89   0
   7 -19  -1    1.70    0.84   0
  -7  19   1    0.94    0.87   0
  -7  19   1    1.06    1.29   0
   7 -19  -1   -0.03    0.86   0
   6 -19  -1    0.51    0.76   0
  -6 -19   1    0.15    1.12   0
   6 -19  -1    0.92    0.78   0
   6  19  -1    0.11    1.46   0
  -6  19   1   -0.32    1.25   0
  -6  19   1   -0.55    0.97   0
   5 -19  -1    2.43    0.81   0
  -5  19   1    1.28    1.29   0
   5 -19  -1    2.27    0.86   0
   5  19  -1    2.96    1.19   0
  -5 -19   1    2.68    1.16   0
  -5  19   1    3.36    1.23   0
   4 -19  -1    1.86    1.15   0
   4  19  -1    2.08    1.20   0
  -4 -19   1    1.68    0.82   0
  -4  19   1    2.64    1.22   0
   4 -19  -1    2.92    0.78   0
  -4  19   1    2.11    0.89   0
  -3  19   1    0.47    1.24   0
  -3  19   1    2.66    1.20   0
   3 -19  -1    0.88    0.79   0
  -3 -19   1    1.10    1.19   0
   3  19  -1    0.72    1.22   0
   3 -19  -1    0.28    0.84   0
   2 -19  -1    2.68    0.82   0
   2  19  -1    3.12    1.30   0
  -2  19   1    2.70    1.24   0
   2 -19  -1    4.17    1.14   0
  -2  19   1    2.66    0.89   0
  -2 -19   1    3.10    1.19   0
  -1  19   1    3.11    1.27   0
   1  19  -1    2.99    1.22   0
   1  19  -1    3.92    1.72   0
   1 -19  -1    3.89    0.86   0
  -1  19   1    1.89    0.92   0
  -1 -19   1    3.15    1.26   0
   0  19   1    4.13    0.92   0
   0  19   1    5.66    1.37   0
   0 -19   1    7.07    1.21   0
   0  19  -1    4.85    0.85   0
   0 -19   1    8.09    1.25   0
   0  19  -1    6.59    1.31   0
   0 -19  -1    6.86    0.90   0
  -1  19  -1    6.15    1.25   0
   1 -19   1    9.90    1.28   0
  -1 -19  -1   10.42    0.93   0
   1  19   1   10.46    1.27   0
   1  19   1    6.96    1.71   0
  -1  19  -1    6.65    1.34   0
   1  19   1    5.10    1.00   0
   1 -19   1   11.16    1.25   0
  -2  19  -1    0.84    0.88   0
   2 -19   1    1.29    1.19   0
   2  19   1    0.63    1.45   0
  -2 -19  -1    1.57    0.75   0
   2  19   1    0.70    1.53   0
   2 -19   1    0.60    0.76   0
  -2  19  -1    1.67    0.83   0
   2  19   1    1.57    1.28   0
   3 -19   1    0.14    0.80   0
  -3 -19  -1   -0.52    1.11   0
   3 -19   1   -0.54    0.82   0
  -3  19  -1   -0.03    1.14   0
  -3  19  -1    0.46    1.23   0
   3  19   1    0.43    1.25   0
   4 -19   1    0.66    0.83   0
  -4  19  -1   -0.04    0.88   0
   4 -19   1    0.43    0.81   0
   4  19   1    0.75    0.88   0
  -4  19  -1   -0.24    1.15   0
  -4 -19  -1   -0.19    0.76   0
  -5 -19  -1    0.00    1.10   0
   5 -19   1   -0.21    0.86   0
  -5  19  -1    0.65    0.84   0
  -5  19  -1    0.95    0.86   0
   5  19   1    0.11    1.25   0
   5 -19   1   -0.64    1.15   0
   6 -19   1    0.67    1.19   0
  -6  19  -1   -0.30    0.91   0
  -6  19  -1    0.36    0.81   0
   6  19   1    0.05    1.40   0
   6 -19   1    1.78    1.19   0
   6  19   1   -0.18    1.53   0
  -7  19  -1    3.39    0.92   0
  -7  19  -1    2.72    0.92   0
   7 -19   1    3.66    1.25   0
   7 -19   1    1.48    0.86   0
   8 -19   1    0.32    0.90   0
  -8  19  -1    0.03    1.35   0
   8 -19   1    2.31    1.28   0
  -8  19  -1    1.84    0.89   0
  -9  19  -1    0.58    0.88   0
  -9  19  -1   -1.19    0.96   0
   9 -19   1    0.22    1.28   0
   9 -19   1   -0.55    1.33   0
  10 -19   1    1.38    1.34   0
 -10  19  -1    0.63    0.94   0
 -10  19  -1    1.02    0.95   0
  10 -19   1   -0.62    0.95   0
  10 -20  -1    0.80    1.32   0
 -10  20   1    0.60    0.95   0
  10 -20  -1    1.89    0.96   0
 -10  20   1    0.05    1.35   0
  -9  20   1   -0.31    0.93   0
   9 -20  -1   -0.86    0.91   0
   9 -20  -1    0.62    1.28   0
  -9  20   1    0.48    0.94   0
   8 -20  -1    2.86    0.91   0
  -8  20   1    0.96    1.26   0
  -8  20   1    1.68    1.29   0
   8 -20  -1    3.72    0.89   0
   7 -20  -1    1.27    0.82   0
   7 -20  -1    0.11    0.87   0
  -7  20   1    0.97    0.87   0
  -7  20   1   -0.26    0.95   0
   6  20  -1   -0.01    1.19   0
  -6 -20   1   -0.11    1.16   0
   6 -20  -1    0.08    0.81   0
  -6  20   1    0.83    1.29   0
   6 -20  -1   -1.23    0.85   0
  -6  20   1   -0.09    0.86   0
   5  20  -1    1.50    1.17   0
  -5  20   1    1.53    0.92   0
   5 -20  -1    1.76    1.14   0
  -5 -20   1    1.04    1.13   0
   5 -20  -1    1.65    0.81   0
  -5  20   1    1.48    0.97   0
  -4  20   1    0.70    0.84   0
   4  20  -1   -0.20    1.20   0
   4 -20  -1    0.34    1.16   0
   4 -20  -1    0.33    0.77   0
  -4 -20   1   -0.46    0.77   0
  -4  20   1   -0.18    0.90   0
   3  20  -1   -0.76    0.89   0
   3 -20  -1    0.83    1.10   0
  -3 -20   1   -0.61    1.26   0
  -3  20   1    1.11    0.93   0
   3 -20  -1    0.38    0.78   0
  -3  20   1    0.20    0.85   0
  -2  20   1    2.33    1.31   0
   2  20  -1    0.84    1.24   0
  -2 -20   1    2.31    1.16   0
  -2  20   1    2.02    0.88   0
   2 -20  -1    3.23    1.15   0
  -1 -20   1    0.29    1.19   0
  -1  20   1    1.24    0.86   0
   1  20  -1    0.42    1.22   0
  -1  20   1    0.72    0.91   0
   1 -20  -1    0.29    0.79   0
   0  20  -1    0.70    1.23   0
   0 -20   1    0.48    1.23   0
   0 -20  -1    0.30    0.81   0
   0  20   1   -0.09    1.29   0
   0 -20   1    0.35    1.35   0
   0  20   1    0.29    0.85   0
   0  20  -1    0.38    1.21   0
  -1  20  -1    1.48    1.20   0
   1 -20   1    1.86    0.82   0
   1  20   1    1.93    0.86   0
   1  20   1    0.91    1.28   0
   1  20   1    1.19    1.12   0
  -1 -20  -1    2.87    1.13   0
  -1  20  -1    1.14    1.25   0
   1 -20   1    1.71    1.12   0
  -2  20  -1   -0.10    0.86   0
   2 -20   1    1.23    0.80   0
  -2 -20  -1    0.93    1.14   0
  -2  20  -1    1.54    1.17   0
   2  20   1   -0.14    1.79   0
   2  20   1    0.52    1.65   0
   2  20   1    0.32    1.27   0
   2 -20   1    0.91    1.17   0
   3  20   1    1.70    0.98   0
  -3  20  -1    3.47    0.88   0
  -3 -20  -1    5.42    1.15   0
   3 -20   1    3.23    0.87   0
  -3  20  -1    2.29    1.25   0
   3 -20   1    4.18    0.85   0
   4 -20   1    0.76    1.17   0
   4 -20   1    0.21    0.83   0
  -4 -20  -1   -0.14    0.77   0
  -4  20  -1    0.36    0.84   0
  -4  20  -1   -1.11    1.28   0
   4  20   1    0.09    1.25   0
  -5  20  -1    0.42    1.13   0
   5  20   1    0.41    1.58   0
   5 -20   1    1.14    0.86   0
   5 -20   1    0.79    0.87   0
  -5  20  -1    0.19    1.26   0
  -5 -20  -1    0.92    1.12   0
   6  20   1    1.01    1.58   0
  -6  20  -1    1.77    0.98   0
   6 -20   1    2.02    0.89   0
   6 -20   1    2.22    1.28   0
  -6  20  -1    2.52    0.85   0
  -7  20  -1    0.75    0.93   0
   7 -20   1    1.32    0.91   0
  -7  20  -1    1.09    1.23   0
   7 -20   1    0.61    0.90   0
  -8  20  -1    3.15    1.28   0
  -8  20  -1    1.96    1.37   0
   8 -20   1    0.46    1.31   0
   8 -20   1    1.97    1.33   0
   9 -20   1    0.76    1.35   0
  -9  20  -1    0.42    0.95   0
  -9  20  -1    2.26    1.36   0
   9 -20   1    0.09    1.29   0
   9 -21  -1    0.23    0.93   0
  -9  21   1    1.71    1.33   0
   9 -21  -1    0.15    0.88   0
  -9  21   1   -0.04    1.00   0
   8 -21  -1   -0.21    0.91   0
  -8  21   1   -0.75    0.94   0
  -8  21   1    1.77    1.29   0
   8 -21  -1    0.12    0.86   0
  -7  21   1    2.44    1.35   0
   7 -21  -1   -0.13    0.90   0
  -7  21   1    1.64    0.92   0
   7 -21  -1    1.12    0.90   0
  -6  21   1   -0.08    1.29   0
  -6  21   1   -0.49    0.86   0
   6  21  -1    0.52    1.47   0
  -6 -21   1    0.01    1.21   0
   6 -21  -1    1.23    0.81   0
   6 -21  -1   -0.25    0.83   0
   5 -21  -1    0.62    1.19   0
  -5 -21   1   -0.16    1.21   0
   5  21  -1    0.34    1.23   0
   5 -21  -1    1.60    1.20   0
  -5  21   1   -0.83    0.87   0
  -5  21   1   -0.04    0.97   0
  -4  21   1    1.06    1.30   0
   4 -21  -1    1.66    1.17   0
  -4 -21   1    1.90    1.19   0
  -4  21   1    1.14    1.32   0
   4 -21  -1    2.73    1.19   0
   4  21  -1    1.40    0.92   0
  -3  21   1    1.73    1.28   0
   3 -21  -1    1.16    1.16   0
  -3  21   1    1.14    0.94   0
   3  21  -1    0.81    0.86   0
   3 -21  -1    2.35    0.87   0
  -3 -21   1    2.25    1.26   0
  -2  21   1    0.61    1.27   0
  -2 -21   1    1.14    1.17   0
  -2  21   1    0.17    1.23   0
   2  21  -1   -0.93    1.18   0
   2 -21  -1    0.90    1.17   0
  -1  21   1    0.46    1.26   0
  -1 -21   1    1.88    1.18   0
   1  21  -1    0.68    1.24   0
  -1  21   1    1.46    1.27   0
   1 -21  -1    0.26    0.78   0
   0 -21  -1    2.06    0.80   0
   0  21  -1    0.44    1.28   0
   0  21  -1    1.31    1.52   0
   0 -21   1   -0.84    1.30   0
   0  21   1    1.12    1.27   0
   0  21   1    0.32    0.94   0
   1 -21   1    0.21    1.10   0
  -1  21  -1   -0.18    1.23   0
   1 -21   1    0.44    0.91   0
   1  21   1    0.30    1.59   0
  -1 -21  -1    0.46    1.13   0
   1  21   1    0.53    1.20   0
  -1  21  -1    1.46    1.16   0
   1  21   1    0.61    0.85   0
  -2 -21  -1    3.01    1.14   0
  -2  21  -1    2.63    1.25   0
  -2  21  -1    3.12    1.25   0
   2 -21   1    2.45    0.87   0
   2  21   1    2.90    1.29   0
   2 -21   1    2.91    1.15   0
   3 -21   1    0.14    1.20   0
  -3  21  -1    0.33    0.85   0
   3  21   1    1.01    0.91   0
  -3 -21  -1   -0.10    1.14   0
  -3  21  -1    0.77    0.86   0
   3 -21   1    0.08    1.17   0
  -4 -21  -1    0.56    0.78   0
   4 -21   1    0.08    0.89   0
   4 -21   1    1.18    0.90   0
  -4  21  -1    0.91    0.89   0
   4  21   1    0.54    1.25   0
  -4  21  -1    0.31    0.79   0
   5 -21   1    0.58    0.87   0
  -5 -21  -1    0.26    1.18   0
  -5  21  -1    0.38    0.89   0
   5 -21   1    0.27    1.25   0
  -5  21  -1   -0.79    0.87   0
   5  21   1    0.45    1.27   0
  -6  21  -1   -0.65    1.37   0
   6  21   1    0.08    1.59   0
  -6  21  -1    2.92    1.25   0
   6 -21   1   -1.15    1.25   0
   6 -21   1   -0.34    0.92   0
   7 -21   1    0.13    0.89   0
  -7  21  -1    0.43    1.41   0
  -7  21  -1    0.26    0.88   0
   7 -21   1    0.28    0.88   0
  -8  21  -1   -1.53    1.43   0
   8 -21   1    0.60    0.98   0
  -8  21  -1    0.78    0.93   0
   8 -21   1   -0.32    0.93   0
   9 -21   1    0.54    1.33   0
  -9  21  -1   -0.20    1.02   0
  -9  21  -1   -0.90    0.97   0
  -9  22   1    0.61    1.00   0
   9 -22  -1   -0.35    0.99   0
  -9  22   1   -0.91    1.01   0
   9 -22  -1    0.66    1.37   0
   8 -22  -1   -0.33    0.91   0
  -8  22   1    0.20    1.39   0
  -8  22   1    1.43    1.42   0
   8 -22  -1    0.85    0.94   0
   7 -22  -1    0.63    0.88   0
   7 -22  -1    0.75    0.91   0
  -7  22   1   -0.22    1.24   0
  -7  22   1    0.21    0.93   0
   6 -22  -1   -0.45    1.25   0
   6  22  -1    0.13    1.25   0
  -6 -22   1    0.34    1.50   0
   6 -22  -1   -0.74    0.84   0
  -6  22   1    1.73    1.29   0
  -6  22   1   -0.24    0.96   0
  -5 -22   1    0.40    1.19   0
   5  22  -1    0.14    0.86   0
  -5  22   1   -0.50    0.96   0
  -5  22   1    0.64    1.29   0
   5 -22  -1   -0.18    0.85   0
   5 -22  -1    0.09    1.20   0
   4  22  -1    1.02    1.28   0
  -4 -22   1    2.12    1.28   0
  -4  22   1    2.47    1.29   0
   4 -22  -1    1.86    1.22   0
   4 -22  -1    2.21    1.18   0
  -4  22   1   -0.04    0.92   0
   3  22  -1    0.58    0.89   0
  -3  22   1    0.76    0.90   0
   3 -22  -1    1.41    0.81   0
  -3 -22   1    0.50    1.19   0
  -3  22   1    1.79    1.25   0
  -2  22   1    0.77    0.88   0
   2  22  -1   -0.63    1.26   0
  -2  22   1    0.65    1.33   0
  -2 -22   1    0.60    1.24   0
   2 -22  -1   -0.66    1.14   0
  -1  22   1    0.74    1.23   0
   1  22  -1    0.36    1.23   0
  -1  22   1    0.86    1.31   0
   1 -22  -1    0.68    0.77   0
  -1 -22   1    0.71    1.22   0
   0 -22  -1    0.14    0.83   0
   0  22   1    0.64    0.90   0
   0 -22   1   -1.74    1.25   0
   0  22  -1    0.11    1.25   0
   0  22  -1    1.17    1.24   0
   0  22   1   -0.34    1.27   0
  -1  22  -1    0.37    1.27   0
  -1 -22  -1    2.15    1.17   0
   1  22   1    0.71    1.56   0
   1 -22   1    1.73    0.86   0
   1  22   1    0.90    1.52   0
  -1  22  -1    2.14    1.23   0
   1  22   1    0.56    0.88   0
   1 -22   1    0.45    1.18   0
  -2  22  -1    1.66    1.22   0
  -2  22  -1    0.21    1.25   0
   2 -22   1    1.71    0.88   0
   2  22   1    0.81    0.88   0
   2 -22   1    0.94    0.86   0
  -2 -22  -1    0.71    0.82   0
  -3  22  -1    0.44    0.90   0
   3 -22   1    1.08    0.87   0
  -3  22  -1    1.25    0.86   0
  -3 -22  -1    0.29    0.82   0
   3 -22   1    0.34    1.19   0
   3  22   1    0.30    1.26   0
  -4 -22  -1    1.28    1.22   0
   4 -22   1    0.76    0.89   0
  -4  22  -1    1.09    0.95   0
   4  22   1    0.64    1.30   0
  -4  22  -1    0.26    0.87   0
   4 -22   1    1.03    0.90   0
   5 -22   1    0.59    0.90   0
   5  22   1    0.29    1.30   0
   5 -22   1    0.56    1.27   0
  -5  22  -1    1.44    0.87   0
  -5 -22  -1    0.38    1.19   0
  -5  22  -1   -0.91    1.39   0
   6 -22   1    0.11    0.87   0
  -6  22  -1    2.02    1.29   0
  -6  22  -1   -0.11    0.94   0
   6  22   1    0.32    1.62   0
   6 -22   1   -1.02    1.30   0
  -7  22  -1    1.14    1.41   0
   7 -22   1   -0.51    1.37   0
   7 -22   1    1.53    1.34   0
  -7  22  -1    1.19    0.92   0
  -8  22  -1   -0.02    0.95   0
   8 -22   1   -0.73    0.97   0
   8 -22   1    0.06    1.00   0
  -8  22  -1    1.39    0.98   0
   8 -23  -1    0.42    0.98   0
  -8  23   1    0.60    1.08   0
  -8  23   1    0.42    0.97   0
   8 -23  -1   -0.25    0.97   0
   7 -23  -1   -0.16    0.96   0
  -7  23   1   -0.40    0.99   0
  -7  23   1    0.17    1.31   0
   7 -23  -1   -0.29    0.88   0
   6  23  -1   -0.28    1.66   0
  -6  23   1   -0.28    0.96   0
  -6 -23   1   -0.15    1.29   0
   6 -23  -1    0.63    1.28   0
   6 -23  -1    0.39    0.90   0
  -6  23   1   -1.16    1.31   0
   5 -23  -1   -0.62    0.88   0
  -5  23   1    0.68    0.91   0
  -5  23   1    1.32    1.37   0
   5  23  -1    0.04    1.28   0
   5 -23  -1   -0.19    0.92   0
  -5 -23   1    0.19    0.91   0
   4  23  -1    1.25    1.29   0
   4 -23  -1    0.97    0.88   0
  -4  23   1    0.08    0.92   0
  -4  23   1   -0.98    1.31   0
   4 -23  -1    1.44    0.82   0
  -4 -23   1    0.61    1.27   0
   3  23  -1   -0.48    0.88   0
  -3  23   1    0.86    0.90   0
  -3  23   1    0.77    0.84   0
  -3 -23   1   -0.07    1.20   0
   3 -23  -1    0.55    0.90   0
  -2 -23   1    0.22    1.27   0
   2  23  -1    0.23    1.27   0
  -2  23   1    0.58    0.87   0
   2 -23  -1    0.98    0.90   0
  -2  23   1    0.14    1.38   0
  -1 -23   1    0.40    1.25   0
  -1  23   1    0.43    1.38   0
  -1  23   1   -0.29    0.93   0
   1 -23  -1    0.62    0.83   0
   1  23  -1   -0.83    1.29   0
   0  23   1    2.26    0.90   0
   0 -23   1    2.56    0.94   0
   0  23  -1    3.32    0.91   0
   0  23  -1    2.62    1.58   0
   0  23   1    3.03    1.27   0
   0 -23  -1    2.42    0.96   0
   0  23   1    1.98    1.35   0
   1 -23   1    6.30    1.26   0
  -1  23  -1    5.30    1.27   0
  -1 -23  -1    7.14    1.22   0
  -1  23  -1    4.81    1.33   0
   1 -23   1    7.13    1.27   0
   1  23   1    3.80    1.95   0
   1  23   1    5.44    1.93   0
   1  23   1    3.61    0.92   0
   2 -23   1   -0.63    1.25   0
  -2  23  -1    1.02    1.32   0
  -2  23  -1    1.16    1.29   0
   2  23   1   -0.02    0.88   0
   2 -23   1    1.14    1.22   0
  -2 -23  -1    0.52    0.90   0
  -3  23  -1    1.27    0.90   0
   3  23   1    0.36    1.30   0
   3 -23   1    0.49    0.89   0
  -3 -23  -1   -0.07    1.25   0
  -3  23  -1   -0.17    1.35   0
   3 -23   1   -0.00    0.88   0
  -4 -23  -1    0.07    0.89   0
  -4  23  -1    0.79    0.98   0
   4 -23   1    2.82    1.27   0
   4  23   1    0.17    1.33   0
  -4  23  -1    0.35    0.86   0
   4 -23   1    0.66    0.91   0
  -5  23  -1    0.91    1.32   0
  -5  23  -1   -1.04    0.95   0
   5 -23   1    1.16    0.89   0
  -5 -23  -1    0.09    1.28   0
   5  23   1    0.00    1.35   0
   5 -23   1   -0.35    0.98   0
   6  23   1   -0.24    1.69   0
  -6  23  -1    0.87    0.98   0
  -6  23  -1    1.11    1.41   0
   6 -23   1    0.84    1.38   0
   6 -23   1    0.29    0.93   0
   7 -23   1    0.54    0.99   0
  -7  23  -1    0.48    1.04   0
   7 -23   1    1.74    0.98   0
  -7  23  -1    1.38    0.96   0
   6 -24  -1    0.26    1.36   0
  -6  24   1   -0.37    1.04   0
  -6 -24   1    0.46    1.61   0
  -6  24   1    0.50    0.94   0
   6 -24  -1    0.58    1.33   0
   6  24  -1   -0.16    1.39   0
   5 -24  -1    0.38    0.90   0
   5  24  -1    0.43    1.34   0
  -5  24   1    0.51    0.96   0
  -5 -24   1    0.26    1.30   0
   5 -24  -1    0.31    0.94   0
  -5  24   1    0.15    1.37   0
   4 -24  -1    0.31    1.29   0
  -4  24   1    0.34    1.38   0
  -4 -24   1   -0.49    1.30   0
  -4  24   1    0.91    0.94   0
   4 -24  -1   -0.88    0.90   0
   4  24  -1    0.24    0.96   0
  -3 -24   1    0.82    1.26   0
  -3  24   1    1.53    1.34   0
  -3  24   1    0.16    1.33   0
   3  24  -1    0.37    0.96   0
   3 -24  -1   -0.50    0.89   0
  -2 -24   1    1.14    1.29   0
  -2  24   1    0.03    1.35   0
  -2  24   1   -0.11    1.32   0
   2  24  -1    1.34    1.29   0
   2 -24  -1    0.30    0.84   0
   1 -24  -1    0.52    0.92   0
   1  24  -1    0.56    0.93   0
  -1  24   1    0.12    1.34   0
  -1 -24   1    0.70    1.30   0
  -1  24   1    0.67    0.95   0
   0 -24  -1    1.46    0.91   0
   0  24  -1    1.00    0.93   0
   0  24  -1    0.43    2.25   0
   0  24   1    0.65    1.31   0
   0 -24   1    0.50    0.94   0
   0  24   1    1.13    1.66   0
   0  24   1   -0.71    0.97   0
   1  24   1    3.05    0.98   0
   1 -24   1    4.98    1.33   0
  -1 -24  -1    4.48    1.32   0
  -1  24  -1    3.57    1.36   0
  -1  24  -1    3.45    1.43   0
   2 -24   1    0.50    1.34   0
  -2  24  -1    0.34    0.96   0
   2 -24   1    1.99    0.93   0
  -2 -24  -1    0.97    0.90   0
  -2  24  -1    0.67    1.28   0
   2  24   1    1.39    0.97   0
  -3 -24  -1    1.72    1.28   0
   3  24   1   -0.05    1.36   0
  -3  24  -1    0.63    1.35   0
   3 -24   1    3.90    1.33   0
  -3  24  -1    1.53    0.91   0
   3 -24   1    1.41    1.27   0
  -4 -24  -1   -0.01    1.29   0
  -4  24  -1    0.90    0.94   0
   4  24   1    0.60    1.43   0
  -4  24  -1   -0.12    0.92   0
   4 -24   1   -0.17    0.92   0
   4 -24   1    0.19    0.88   0
  -5  24  -1   -1.11    0.98   0
   5  24   1    0.12    1.35   0
  -5  24  -1    0.48    1.40   0
  -5 -24  -1    0.80    1.25   0
   5 -24   1    0.45    0.94   0
   5 -24   1    0.69    0.89   0
  -5 -25   1    0.13    1.36   0
  -5  25   1   -0.34    1.00   0
   5 -25  -1   -0.62    1.33   0
  -5  25   1    0.64    1.00   0
   5 -25  -1    0.08    0.90   0
   5  25  -1    0.01    1.41   0
  -4 -25   1    0.61    1.36   0
   4  25  -1    0.51    1.38   0
   4 -25  -1   -0.39    0.93   0
  -4  25   1    0.37    1.01   0
  -4  25   1    0.73    1.36   0
  -3  25   1    0.07    1.45   0
  -3 -25   1   -0.07    0.93   0
   3  25  -1    0.58    1.37   0
  -3  25   1   -0.37    0.95   0
   3 -25  -1   -0.65    1.31   0
  -2  25   1    0.05    1.43   0
   2  25  -1    1.86    1.34   0
  -2 -25   1    1.50    0.97   0
  -2  25   1    0.47    1.34   0
   2 -25  -1    1.77    0.96   0
   1 -25  -1   -0.89    1.29   0
   1  25  -1   -0.50    0.91   0
  -1 -25   1   -0.28    0.93   0
  -1  25   1   -0.40    1.00   0
  -1  25   1    0.10    1.41   0
   0 -25  -1   -0.10    0.96   0
   0  25   1   -0.16    1.40   0
   0  25   1    0.15    1.62   0
   0  25  -1    0.35    0.91   0
   0  25   1    0.50    1.69   0
   0 -25   1    0.83    0.91   0
  -1  25  -1    0.04    1.35   0
   1  25   1    0.70    1.00   0
  -1 -25  -1    0.07    1.30   0
  -1  25  -1    0.16    1.68   0
   1 -25   1    0.47    0.94   0
  -2 -25  -1   -0.26    0.95   0
   2 -25   1   -0.35    0.93   0
   2  25   1   -0.66    1.01   0
  -2  25  -1    0.75    1.35   0
   2 -25   1   -0.14    1.26   0
  -2  25  -1    0.57    0.99   0
  -3  25  -1    1.00    1.40   0
  -3  25  -1    0.30    0.99   0
   3  25   1    0.15    0.99   0
   3 -25   1   -0.01    0.98   0
   3 -25   1   -0.35    1.37   0
  -3 -25  -1    0.91    1.36   0
  -4 -25  -1    0.16    1.36   0
   4 -25   1    1.68    1.40   0
  -4  25  -1   -0.06    0.97   0
  -4  25  -1    0.70    1.43   0
   4  25   1    0.90    0.99   0
   4 -25   1    0.41    1.39   0
  -2  26   1   -0.53    1.46   0
   2  26  -1    0.62    1.03   0
   2 -26  -1    1.18    1.37   0
  -2  26   1   -0.01    1.03   0
  -2 -26   1   -0.14    0.96   0
  -1  26   1    1.12    1.49   0
  -1  26   1    0.38    1.44   0
   1  26  -1    0.56    1.37   0
  -1 -26   1    0.24    0.99   0
   1 -26  -1    0.24    1.35   0
   0  26   1    0.10    2.24   0
   0  26   1   -0.80    1.43   0
   0  26   1    0.34    2.42   0
   0 -26   1    0.11    1.39   0
   0  26  -1    1.15    1.40   0
   0 -26  -1   -0.39    1.38   0
  -1  26  -1    1.58    1.76   0
   1  26   1    0.45    0.99   0
  -1  26  -1    1.91    0.96   0
  -1 -26  -1    1.43    0.96   0
   1 -26   1    1.23    0.99   0
 -16   0   2    0.65    0.99   0
 -16   0   2    0.92    1.37   0
  16   0  -2    1.09    0.95   0
  16   0  -2    1.29    1.30   0
 -15   0   2    0.87    0.93   0
  15   0  -2    1.13    0.89   0
  15   0  -2    0.70    1.27   0
 -15   0   2    2.68    1.24   0
  14   0  -2    1.36    0.83   0
 -14   0   2    1.72    1.20   0
  14   0  -2    0.18    1.16   0
 -14   0   2    0.19    0.86   0
  13   0  -2    3.86    1.22   0
  13   0  -2    3.16    0.83   0
 -13   0   2    0.76    0.83   0
 -13   0   2    2.59    0.90   0
 -12   0   2    0.14    0.81   0
  12   0  -2    0.16    1.13   0
  12   0  -2    0.65    0.85   0
 -12   0   2   -0.23    1.25   0
 -11   0   2    0.48    1.21   0
 -11   0   2   -0.55    0.88   0
  11   0  -2    0.52    0.83   0
  11   0  -2    1.01    0.80   0
 -10   0   2    1.10    1.18   0
  10   0  -2    0.62    1.08   0
 -10   0   2    1.61    1.25   0
  10   0  -2    0.72    0.71   0
  -9   0   2   -0.03    0.88   0
  -9   0   2    0.38    0.82   0
   9   0  -2    0.93    0.78   0
   9   0  -2    1.00    0.76   0
  -8   0   2   10.23    1.24   0
  -8   0   2    7.19    1.01   0
   8   0  -2   10.40    0.94   0
   8   0  -2   10.92    0.85   0
  -7   0   2   42.84    1.59   0
  -7   0   2   44.29    1.11   0
   7   0  -2   50.44    1.28   0
   7   0  -2   50.59    1.11   0
  -6   0   2  290.85    2.68   0
   6   0  -2  322.38    2.79   0
   6   0  -2  342.97    2.61   0
  -6   0   2  298.81    2.37   0
  -5   0   2  213.69    2.44   0
  -5   0   2  210.65    2.17   0
   5   0  -2  189.89    2.15   0
   5   0  -2  225.40    2.31   0
   4   0  -2   78.66    1.54   0
  -4   0   2   78.45    1.54   0
  -4   0   2   78.80    1.60   0
   4   0  -2   81.88    1.74   0
  -3   0   2    1.22    1.20   0
   3   0  -2    0.76    0.87   0
   3   0  -2    0.73    0.85   0
  -3   0   2    0.50    1.21   0
   2   0  -2 2367.51    7.73   0
  -2   0   2 2377.55    7.74   0
  -1   0   2 1295.24    5.63   0
  -1   0   2 1417.92    5.94   0
   0   0   2 9701.16   15.37   0
   0   0  -2 8899.87   14.61   0
   0   0   2 9999.99   15.76   0
  -1   0  -2  338.11    2.91   0
  -1   0  -2  314.99    2.80   0
   1   0   2  323.88    3.04   0
   1   0   2  282.94    2.72   0
  -2   0  -2    1.81    0.91   0
   2   0   2    2.18    0.98   0
   2   0   2    1.98    1.47   0
  -2   0  -2    2.46    1.35   0
  -3   0  -2   68.99    1.42   0
   3   0   2   61.10    1.68   0
  -3   0  -2   79.79    1.52   0
   3   0   2   69.14    1.47   0
  -4   0  -2  448.43    3.07   0
  -4   0  -2  380.93    2.71   0
   4   0   2  316.47    2.41   0
   4   0   2  364.94    2.75   0
  -5   0  -2   94.69    1.57   0
  -5   0  -2   80.93    1.61   0
   5   0   2   72.73    1.49   0
   5   0   2   65.16    1.33   0
  -6   0  -2   78.99    1.35   0
   6   0   2   58.34    1.25   0
  -6   0  -2   70.65    1.56   0
   6   0   2   62.59    1.62   0
  -7   0  -2   14.32    1.31   0
  -7   0  -2   15.33    0.93   0
   7   0   2   12.18    1.01   0
   7   0   2   11.22    1.38   0
  -8   0  -2   96.10    1.50   0
   8   0   2   67.27    1.22   0
   8   0   2   65.86    1.43   0
  -8   0  -2   77.46    1.25   0
  -9   0  -2   33.67    1.42   0
  -9   0  -2   28.05    1.04   0
   9   0   2   24.38    1.30   0
   9   0   2   23.09    1.11   0
  10   0   2   13.76    1.02   0
 -10   0  -2   18.27    1.35   0
  10   0   2   16.22    0.96   0
 -10   0  -2   15.53    0.93   0
  11   0   2    4.74    0.93   0
  11   0   2    4.47    0.88   0
 -11   0  -2    6.04    1.18   0
 -11   0  -2    7.40    1.18   0
 -12   0  -2    0.16    1.18   0
  12   0   2   -1.33    1.29   0
 -12   0  -2   -0.34    0.85   0
  12   0   2    0.49    1.26   0
  13   0   2    1.34    1.26   0
  13   0   2    0.71    0.98   0
 -13   0  -2    1.23    0.90   0
 -13   0  -2    2.05    0.91   0
 -14   0  -2    0.79    0.93   0
 -14   0  -2    2.04    1.28   0
  14   0   2    2.11    0.96   0
  14   0   2    0.83    1.38   0
 -16   1   2    1.00    1.31   0
  16   1  -2    0.80    1.30   0
 -16  -1   2   -0.16    0.95   0
  16  -1  -2    0.51    0.99   0
 -16   1   2   -0.25    1.38   0
  16   1  -2    0.27    1.31   0
  16  -1  -2    1.37    0.96   0
 -16  -1   2    0.59    1.38   0
  15  -1  -2    0.40    0.85   0
  15   1  -2    0.83    1.21   0
 -15  -1   2    0.38    1.30   0
 -15   1   2    1.38    1.26   0
 -15  -1   2   -0.27    1.28   0
  15  -1  -2   -0.28    1.22   0
  15   1  -2   -1.22    1.21   0
 -15   1   2   -0.28    0.92   0
  14   1  -2    1.27    1.25   0
 -14   1   2    0.70    1.26   0
  14   1  -2    2.08    0.86   0
 -14  -1   2    0.48    1.19   0
  14  -1  -2    2.86    1.23   0
 -14   1   2    0.43    1.23   0
  14  -1  -2    0.89    0.80   0
 -14  -1   2    1.48    0.90   0
  13   1  -2    1.41    0.81   0
  13  -1  -2    1.03    1.13   0
 -13   1   2    0.49    1.22   0
 -13  -1   2    0.66    0.85   0
 -13  -1   2    2.00    1.29   0
  13   1  -2    0.86    1.15   0
  13  -1  -2    0.94    0.85   0
 -13   1   2    1.39    1.28   0
 -12   1   2   20.32    0.97   0
  12   1  -2   35.63    1.41   0
 -12  -1   2   22.15    1.04   0
 -12  -1   2   19.98    1.07   0
  12  -1  -2   31.17    1.00   0
  12   1  -2   35.45    1.35   0
 -12   1   2   19.40    1.31   0
  12  -1  -2   30.25    1.11   0
  11  -1  -2   -0.07    0.83   0
 -11   1   2    0.73    1.14   0
 -11  -1   2    1.11    0.85   0
  11   1  -2    0.42    1.11   0
  11  -1  -2    1.06    1.14   0
  11   1  -2    0.30    1.13   0
 -11  -1   2    0.19    1.26   0
 -11   1   2    0.96    1.21   0
 -10   1   2    0.10    0.84   0
 -10  -1   2    0.51    0.83   0
 -10  -1   2    1.01    1.22   0
  10   1  -2    1.18    1.11   0
  10  -1  -2    2.32    0.80   0
  10  -1  -2    1.28    1.13   0
  10   1  -2    0.58    1.10   0
 -10   1   2    0.40    0.89   0
  -9   1   2    1.97    0.93   0
  -9  -1   2    2.20    0.89   0
   9  -1  -2    2.27    1.11   0
   9   1  -2    2.35    0.78   0
  -9   1   2    2.47    1.15   0
   9   1  -2    3.21    0.87   0
   9  -1  -2    3.82    1.09   0
  -9  -1   2    1.86    0.93   0
   8  -1  -2   24.12    1.23   0
  -8   1   2   17.43    1.07   0
   8  -1  -2   22.67    1.29   0
   8   1  -2   21.15    0.91   0
  -8  -1   2   16.78    1.44   0
   8   1  -2   23.38    1.34   0
  -8  -1   2   16.88    0.96   0
  -8   1   2   17.12    1.00   0
   7  -1  -2   29.26    1.10   0
  -7   1   2   25.05    1.27   0
  -7  -1   2   24.26    1.14   0
   7   1  -2   30.17    1.11   0
   7  -1  -2   27.81    0.98   0
  -7   1   2   23.56    1.07   0
   7   1  -2   28.14    0.97   0
  -7  -1   2   26.62    1.31   0
   6  -1  -2  379.15    2.96   0
  -6  -1   2  348.46    3.19   0
   6  -1  -2  376.66    2.53   0
  -6   1   2  338.32    2.45   0
  -6   1   2  330.86    2.83   0
  -6  -1   2  350.55    2.70   0
   6   1  -2  379.22    3.26   0
   6   1  -2  385.52    2.76   0
  -5   1   2  135.34    1.88   0
   5   1  -2  139.27    2.17   0
  -5   1   2  124.90    1.79   0
  -5  -1   2  134.71    1.81   0
   5  -1  -2  137.69    1.82   0
   5  -1  -2  141.96    1.88   0
   5   1  -2  142.88    1.82   0
  -5  -1   2  136.79    2.16   0
  -4  -1   2    0.82    1.15   0
  -4  -1   2    0.47    0.82   0
   4  -1  -2    0.44    0.80   0
   4   1  -2    0.21    1.08   0
   4   1  -2    0.54    0.79   0
   4  -1  -2    0.38    0.81   0
  -4   1   2    0.27    0.87   0
  -4   1   2    0.08    0.85   0
  -3  -1   2   30.61    1.47   0
  -3  -1   2   33.26    1.47   0
   3  -1  -2   31.99    1.22   0
   3   1  -2   31.16    1.24   0
  -3   1   2   31.71    1.44   0
  -3   1   2   29.30    1.45   0
   3  -1  -2   29.28    1.42   0
  -2   1   2 1337.63    5.67   0
   2  -1  -2 1312.12    5.61   0
  -2  -1   2 1296.64    5.78   0
  -2   1   2 1284.78    5.57   0
  -1  -1   2 3078.49    8.81   0
  -1  -1   2 3021.07    8.99   0
   1  -1  -2 3180.75    8.71   0
  -1   1   2 3200.49    8.78   0
   0  -1   2   64.00    1.71   0
   0   1   2   63.00    1.58   0
   0   1  -2   70.04    1.71   0
   0  -1   2   66.87    1.68   0
   0   1   2   75.13    1.93   0
   0   1  -2   67.27    1.70   0
   0   1   2   68.93    1.69   0
  -1  -1  -2  343.24    3.07   0
  -1   1  -2  315.02    2.77   0
   1  -1   2  298.58    2.87   0
   1   1   2  321.09    3.01   0
   1  -1   2  267.71    2.67   0
  -1   1  -2  296.70    2.76   0
   1   1   2  282.18    2.69   0
  -1  -1  -2  306.11    2.80   0
   2   1   2    6.08    1.08   0
  -2  -1  -2    7.53    0.97   0
   2  -1   2    6.57    1.03   0
   2  -1   2    5.77    1.13   0
   2   1   2    7.02    1.00   0
  -2   1  -2    6.69    0.98   0
  -2  -1  -2    6.59    1.04   0
  -2   1  -2    7.02    1.03   0
   3   1   2   62.76    1.39   0
  -3  -1  -2   87.66    1.71   0
  -3   1  -2   81.64    1.72   0
  -3   1  -2   70.98    1.41   0
   3  -1   2   58.63    1.33   0
  -3  -1  -2   74.40    1.46   0
   3   1   2   75.06    1.51   0
   3  -1   2   70.28    1.48   0
  -4   1  -2   65.41    1.34   0
   4  -1   2   61.05    1.35   0
  -4  -1  -2   68.78    1.32   0
  -4   1  -2   78.18    1.59   0
   4  -1   2   52.15    1.27   0
  -4  -1  -2   81.42    1.74   0
   4   1   2   56.34    1.28   0
   4   1   2   65.88    1.41   0
  -5  -1  -2  182.22    1.80   0
   5  -1   2  142.24    1.70   0
  -5  -1  -2  221.22    2.41   0
  -5   1  -2  182.55    2.03   0
  -5   1  -2  180.75    1.92   0
   5   1   2  153.78    1.96   0
   5   1   2  164.38    2.02   0
   5  -1   2  153.22    1.86   0
  -6   1  -2   34.79    1.40   0
  -6   1  -2   34.43    1.08   0
  -6  -1  -2   35.40    1.39   0
  -6  -1  -2   40.25    1.45   0
   6  -1   2   27.49    1.47   0
   6   1   2   29.38    1.14   0
   6  -1   2   27.82    1.13   0
   6   1   2   25.58    1.09   0
  -7  -1  -2   14.92    0.97   0
  -7   1  -2   17.27    1.32   0
   7   1   2   15.22    1.33   0
   7   1   2   11.87    1.43   0
   7  -1   2   11.62    1.00   0
   7  -1   2   12.42    1.05   0
  -7   1  -2   15.37    1.01   0
  -7  -1  -2   20.13    1.28   0
  -8  -1  -2   14.85    0.91   0
   8   1   2   12.06    0.92   0
   8  -1   2   11.20    1.44   0
  -8  -1  -2   14.33    1.21   0
   8  -1   2   10.34    0.93   0
  -8   1  -2   12.77    0.98   0
   8   1   2   10.51    1.42   0
  -8   1  -2   14.22    1.28   0
   9   1   2    8.53    0.93   0
  -9   1  -2    7.95    0.87   0
  -9  -1  -2    7.52    0.90   0
  -9   1  -2    7.12    0.95   0
   9  -1   2    6.58    1.31   0
  -9  -1  -2   10.03    1.26   0
   9   1   2    6.09    1.35   0
   9  -1   2    6.80    1.00   0
  10   1   2   16.20    1.42   0
  10  -1   2   18.55    1.50   0
 -10  -1  -2   19.08    1.28   0
  10  -1   2   14.83    0.96   0
 -10   1  -2   22.06    1.07   0
 -10  -1  -2   22.39    1.11   0
  10   1   2   19.67    1.32   0
 -10   1  -2   18.64    1.24   0
 -11  -1  -2    0.60    1.15   0
  11  -1   2    0.17    0.86   0
  11   1   2    1.09    1.26   0
  11  -1   2    0.73    0.89   0
 -11   1  -2    0.12    0.84   0
 -11   1  -2    0.23    1.13   0
  11   1   2   -0.58    0.87   0
 -11  -1  -2    0.70    0.80   0
  12  -1   2   -0.20    1.28   0
  12   1   2    1.60    1.30   0
 -12  -1  -2    0.93    0.87   0
  12   1   2    1.45    0.86   0
 -12  -1  -2    1.91    1.24   0
  12  -1   2    1.28    0.90   0
 -12   1  -2    1.24    0.84   0
 -12   1  -2    0.30    0.83   0
 -13  -1  -2    0.16    1.22   0
 -13  -1  -2    0.97    0.91   0
 -13   1  -2    0.78    0.89   0
 -13   1  -2   -0.32    0.89   0
  13  -1   2    0.43    0.95   0
  13   1   2    1.15    0.91   0
  13   1   2    0.89    1.33   0
  13  -1   2    0.17    0.89   0
 -14   1  -2   -0.17    1.29   0
 -14  -1  -2    0.29    0.98   0
 -14   1  -2   -0.48    0.96   0
  14   1   2    0.30    1.41   0
  14   1   2    0.39    0.98   0
  14  -1   2   -0.22    0.95   0
  14  -1   2    0.99    1.31   0
 -14  -1  -2    1.06    1.35   0
  16   2  -2    0.98    1.36   0
 -16   2   2    1.39    0.97   0
  16  -2  -2    0.81    1.33   0
  16   2  -2   -0.62    0.93   0
 -16   2   2    0.36    0.94   0
  16  -2  -2   -0.21    0.91   0
 -16  -2   2    1.18    1.34   0
 -16  -2   2    0.15    1.39   0
 -15  -2   2   -0.11    1.28   0
  15  -2  -2    0.82    1.23   0
 -15  -2   2    0.14    1.29   0
 -15   2   2    0.26    1.31   0
 -15   2   2    0.40    0.90   0
  15   2  -2    0.29    0.90   0
  15  -2  -2   -0.91    0.87   0
  15   2  -2   -0.28    1.26   0
  14  -2  -2    0.98    1.22   0
  14   2  -2    1.30    0.82   0
 -14  -2   2    2.52    1.27   0
  14  -2  -2    1.88    0.78   0
 -14   2   2    1.09    0.89   0
 -14  -2   2    0.42    1.24   0
  14   2  -2    1.20    1.17   0
 -14   2   2    1.05    0.88   0
 -13  -2   2    0.76    0.93   0
 -13   2   2    0.25    0.83   0
 -13  -2   2   -0.20    0.83   0
  13  -2  -2   -0.68    0.83   0
  13  -2  -2    1.03    1.19   0
  13   2  -2    0.26    1.11   0
 -13   2   2    0.42    1.25   0
  13   2  -2    0.30    1.13   0
 -12   2   2    5.56    1.25   0
  12  -2  -2    8.24    1.21   0
  12  -2  -2    7.87    0.84   0
 -12  -2   2    3.27    0.87   0
 -12  -2   2    4.68    0.91   0
  12   2  -2    6.77    0.88   0
  12   2  -2    8.39    1.21   0
 -12   2   2    5.14    1.27   0
  11   2  -2    4.05    0.82   0
 -11   2   2    4.08    0.85   0
 -11  -2   2    3.24    1.23   0
  11  -2  -2    4.86    1.12   0
  11   2  -2    4.66    0.80   0
 -11  -2   2    3.07    1.24   0
 -11   2   2    3.24    0.90   0
  11  -2  -2    4.13    1.15   0
 -10   2   2    1.11    0.86   0
  10  -2  -2    0.92    0.72   0
 -10  -2   2   -0.25    0.90   0
  10   2  -2   -0.07    1.13   0
 -10  -2   2    0.62    1.24   0
 -10   2   2    0.18    0.82   0
  10   2  -2    0.81    0.79   0
  10  -2  -2   -0.24    0.81   0
  -9   2   2    4.97    1.33   0
   9  -2  -2    6.94    0.86   0
  -9  -2   2    4.49    0.92   0
   9   2  -2    6.96    0.87   0
  -9   2   2    5.13    0.85   0
  -9  -2   2    5.44    1.28   0
   9  -2  -2    7.53    0.80   0
   9   2  -2    7.25    1.13   0
   8  -2  -2   29.56    1.26   0
   8  -2  -2   30.70    1.35   0
  -8   2   2   17.97    1.06   0
  -8  -2   2   21.66    1.10   0
  -8   2   2   23.38    1.30   0
   8   2  -2   27.20    1.07   0
   8   2  -2   28.75    1.30   0
  -8  -2   2   22.41    1.01   0
   7   2  -2   24.75    0.98   0
  -7  -2   2   19.49    0.97   0
   7   2  -2   24.13    1.32   0
  -7   2   2   21.11    1.26   0
  -7  -2   2   20.12    1.45   0
   7  -2  -2   25.19    1.21   0
   7  -2  -2   26.24    1.21   0
  -7   2   2   18.31    1.33   0
   6  -2  -2   27.04    1.28   0
   6   2  -2   27.07    1.42   0
   6   2  -2   27.72    1.02   0
  -6  -2   2   26.96    1.45   0
  -6   2   2   22.88    1.02   0
  -6   2   2   25.65    1.01   0
  -6  -2   2   23.99    1.07   0
   6  -2  -2   26.14    0.97   0
  -5   2   2    2.15    0.80   0
  -5  -2   2    2.24    0.82   0
   5   2  -2    2.33    1.12   0
   5  -2  -2    2.52    1.09   0
  -5   2   2    1.96    1.17   0
   5  -2  -2    2.67    1.05   0
   5   2  -2    2.14    0.75   0
  -5  -2   2    2.57    0.79   0
   4  -2  -2    0.69    0.78   0
   4   2  -2    0.37    0.76   0
  -4   2   2    0.37    0.82   0
  -4  -2   2    0.74    1.11   0
   4  -2  -2    0.99    0.82   0
  -4  -2   2    0.59    1.13   0
  -4   2   2    0.73    0.86   0
   4   2  -2    1.31    1.12   0
   3  -2  -2    1.83    1.18   0
  -3   2   2    0.14    1.26   0
  -3  -2   2    0.79    0.83   0
   3  -2  -2    0.45    0.87   0
  -3  -2   2    1.35    0.86   0
  -3   2   2    0.96    1.22   0
  -2   2   2   14.48    1.38   0
   2  -2  -2   13.13    1.05   0
  -2   2   2   13.30    1.36   0
  -2  -2   2   12.83    1.09   0
  -2  -2   2   12.84    1.03   0
   1  -2  -2  772.90    4.29   0
  -1  -2   2  737.54    4.64   0
  -1   2   2  783.40    4.37   0
   1   2  -2  744.39    4.39   0
  -1  -2   2  743.25    4.43   0
   0  -2   2  187.51    2.52   0
   0   2  -2  185.43    2.25   0
   0   2   2  187.42    2.31   0
   0  -2  -2  205.80    2.38   0
   0   2  -2  176.49    2.28   0
   0   2   2  205.50    2.35   0
   0  -2   2  177.83    2.35   0
  -1   2  -2   18.34    1.58   0
   1   2   2   22.00    1.47   0
   1   2   2   17.84    1.20   0
   1  -2   2   16.15    1.66   0
  -1   2  -2   19.48    1.51   0
  -1  -2  -2   18.82    1.15   0
   1   2   2   21.43    1.38   0
   1  -2   2   15.68    1.18   0
  -2  -2  -2   18.24    1.05   0
  -2   2  -2   14.30    1.11   0
   2   2   2   15.06    1.13   0
  -2  -2  -2   16.16    1.07   0
  -2   2  -2   18.04    1.38   0
   2  -2   2   14.42    1.17   0
   2  -2   2   15.28    1.43   0
   2   2   2   16.63    1.08   0
  -3  -2  -2   17.87    1.22   0
  -3   2  -2   16.12    1.02   0
  -3   2  -2   14.06    1.31   0
   3  -2   2   10.83    0.99   0
   3  -2   2   12.69    1.06   0
  -3  -2  -2   15.05    1.29   0
   3   2   2   12.43    1.44   0
   3   2   2   15.48    1.27   0
  -4  -2  -2    0.43    0.80   0
   4   2   2    1.55    0.87   0
  -4   2  -2    0.42    1.12   0
   4  -2   2    1.18    0.95   0
   4  -2   2    0.81    1.21   0
   4   2   2    0.48    1.17   0
  -4   2  -2    0.58    0.88   0
  -4  -2  -2    0.62    0.81   0
  -5   2  -2   15.82    0.93   0
  -5   2  -2   14.58    1.38   0
   5   2   2   13.52    1.39   0
   5  -2   2   11.41    0.93   0
  -5  -2  -2   14.83    1.25   0
   5  -2   2   10.66    1.39   0
   5   2   2   12.28    0.99   0
  -5  -2  -2   17.02    1.29   0
  -6  -2  -2    0.46    0.83   0
  -6   2  -2    0.59    0.87   0
   6   2   2    1.59    1.31   0
  -6   2  -2    0.26    0.79   0
   6  -2   2    0.25    0.90   0
   6   2   2    0.81    1.38   0
  -6  -2  -2    1.13    0.83   0
   6  -2   2    0.97    0.88   0
   7   2   2    2.16    1.34   0
  -7  -2  -2    5.92    1.15   0
   7  -2   2    2.97    0.94   0
  -7   2  -2    4.43    0.91   0
  -7   2  -2    5.00    0.87   0
  -7  -2  -2    5.33    0.91   0
   7   2   2    3.67    0.97   0
   7  -2   2    4.14    0.97   0
  -8  -2  -2    3.70    0.86   0
   8   2   2    3.79    0.85   0
  -8  -2  -2    2.27    1.14   0
   8  -2   2    2.14    0.94   0
   8   2   2    2.92    1.30   0
  -8   2  -2    4.06    0.93   0
  -8   2  -2    5.49    1.24   0
   8  -2   2    3.16    1.39   0
  -9  -2  -2    8.47    0.87   0
   9   2   2    6.28    0.95   0
  -9   2  -2    6.16    1.24   0
   9  -2   2    4.75    1.00   0
  -9  -2  -2    5.81    0.88   0
  -9   2  -2    6.78    0.94   0
   9  -2   2    8.08    0.96   0
   9   2   2    6.39    1.38   0
  10   2   2   -1.14    1.32   0
  10  -2   2   -0.25    1.21   0
  10  -2   2    1.04    1.32   0
 -10   2  -2   -0.23    1.20   0
 -10   2  -2    1.46    1.13   0
 -10  -2  -2    0.91    0.86   0
  10   2   2   -0.49    0.84   0
 -10  -2  -2    1.01    1.12   0
 -11   2  -2    3.14    0.90   0
 -11  -2  -2    3.28    1.21   0
  11   2   2    2.40    0.91   0
  11  -2   2    2.72    1.21   0
  11  -2   2    2.65    1.33   0
 -11   2  -2    3.43    0.83   0
 -11  -2  -2    3.33    0.80   0
  11   2   2    3.35    1.21   0
  12   2   2    0.37    1.28   0
 -12  -2  -2    0.78    0.85   0
  12  -2   2    1.64    1.28   0
  12   2   2    0.60    1.27   0
  12  -2   2    1.13    1.21   0
 -12  -2  -2    1.11    0.85   0
 -12   2  -2    1.68    1.20   0
 -12   2  -2    0.87    0.86   0
 -13   2  -2    0.19    1.23   0
 -13  -2  -2    0.11    1.27   0
 -13   2  -2    0.72    0.84   0
  13   2   2    0.75    1.27   0
  13  -2   2    0.06    0.89   0
  13  -2   2    0.59    1.33   0
  13   2   2   -0.61    0.88   0
 -13  -2  -2    2.60    1.23   0
  14   2   2   -0.81    1.42   0
 -14  -2  -2    0.26    0.94   0
 -14   2  -2   -0.18    1.39   0
 -14  -2  -2   -0.09    1.32   0
  14   2   2    0.19    0.91   0
  14  -2   2   -0.76    0.95   0
 -14   2  -2   -0.70    0.95   0
  14  -2   2   -0.21    1.02   0
  16   3  -2   -0.37    0.96   0
 -16   3   2    0.39    1.37   0
 -16  -3   2    0.37    1.39   0
 -16  -3   2    0.72    1.38   0
  16   3  -2    0.15    1.31   0
  16  -3  -2   -0.47    0.95   0
  16  -3  -2   -0.40    1.42   0
 -16   3   2    0.64    0.95   0
  15  -3  -2    0.86    1.25   0
  15   3  -2    0.52    1.23   0
  15  -3  -2    1.25    0.89   0
  15   3  -2   -0.25    1.27   0
 -15  -3   2    0.02    1.26   0
 -15  -3   2   -0.09    1.31   0
 -15   3   2   -0.50    1.30   0
 -15   3   2    0.56    1.25   0
  14   3  -2    0.59    1.21   0
  14  -3  -2   -0.39    1.23   0
 -14   3   2    0.45    1.22   0
 -14  -3   2    2.26    1.26   0
 -14  -3   2    0.23    1.25   0
 -14   3   2    0.45    0.90   0
  14  -3  -2   -0.29    0.81   0
  14   3  -2    0.91    0.80   0
  13   3  -2    1.42    0.81   0
 -13  -3   2    2.09    1.26   0
 -13   3   2    0.99    1.29   0
 -13   3   2    2.30    1.21   0
  13  -3  -2    1.56    0.90   0
 -13  -3   2    1.32    1.20   0
  13  -3  -2    2.27    0.76   0
  13   3  -2    1.74    0.82   0
 -12   3   2    1.32    0.80   0
  12  -3  -2    1.09    0.80   0
  12  -3  -2    0.38    1.17   0
  12   3  -2    0.46    1.14   0
 -12  -3   2    0.05    1.20   0
 -12  -3   2    0.54    0.90   0
  12   3  -2    0.26    0.77   0
 -12   3   2    0.70    0.89   0
  11  -3  -2    7.44    1.21   0
 -11  -3   2    4.62    1.26   0
  11   3  -2    7.55    1.18   0
 -11   3   2    4.49    1.31   0
  11  -3  -2    6.99    1.12   0
  11   3  -2    6.42    1.12   0
 -11  -3   2    3.58    0.91   0
 -11   3   2    5.55    1.23   0
 -10  -3   2    0.34    1.26   0
  10  -3  -2    0.67    0.75   0
 -10   3   2   -0.10    0.96   0
 -10  -3   2    0.37    0.89   0
  10   3  -2   -0.42    0.86   0
 -10   3   2    0.76    0.82   0
  10  -3  -2   -0.14    0.85   0
  10   3  -2    0.60    1.12   0
  -9  -3   2    0.88    1.29   0
   9   3  -2    0.84    1.08   0
  -9  -3   2   -0.03    1.30   0
  -9   3   2    0.70    0.92   0
  -9   3   2    1.07    0.89   0
   9  -3  -2    0.80    0.81   0
   9   3  -2    1.40    0.83   0
   9  -3  -2    1.01    1.15   0
  -8   3   2    7.03    1.22   0
   8   3  -2    8.48    0.88   0
   8   3  -2    9.04    1.14   0
  -8   3   2    7.82    1.21   0
  -8  -3   2    7.81    1.30   0
  -8  -3   2    7.28    1.32   0
   8  -3  -2    9.63    1.21   0
   8  -3  -2    9.23    0.89   0
  -7   3   2    9.24    0.88   0
   7  -3  -2   12.57    0.85   0
  -7  -3   2   11.70    1.36   0
   7   3  -2   12.74    0.94   0
  -7  -3   2   10.54    1.27   0
  -7   3   2   12.56    1.23   0
   7   3  -2   13.63    1.17   0
   7  -3  -2   12.90    0.85   0
   6  -3  -2   44.34    1.37   0
   6  -3  -2   45.39    1.14   0
  -6   3   2   42.66    1.42   0
   6   3  -2   44.90    1.21   0
  -6   3   2   36.90    1.09   0
   6   3  -2   46.59    1.53   0
  -6  -3   2   40.65    1.21   0
  -6  -3   2   42.01    1.64   0
  -5  -3   2  121.51    2.06   0
   5  -3  -2  110.38    1.57   0
  -5   3   2  127.15    1.64   0
  -5   3   2  125.14    1.89   0
  -5  -3   2  131.30    2.11   0
   5   3  -2  137.22    2.08   0
   5   3  -2  128.64    2.05   0
   5  -3  -2  133.57    1.65   0
  -4  -3   2    1.19    1.09   0
   4   3  -2    0.95    0.72   0
  -4  -3   2    0.70    0.78   0
  -4   3   2    0.62    0.87   0
   4  -3  -2    1.16    0.75   0
  -4  -3   2    0.43    1.03   0
  -4   3   2    0.63    1.11   0
   4  -3  -2    0.76    0.79   0
  -3  -3   2   28.12    1.44   0
  -3   3   2   29.30    1.36   0
  -3  -3   2   27.12    1.21   0
   3  -3  -2   27.71    1.10   0
   3  -3  -2   27.24    1.39   0
  -3  -3   2   27.57    1.44   0
  -3   3   2   27.47    1.45   0
  -2   3   2    0.57    1.20   0
   2   3  -2    0.36    0.91   0
  -2  -3   2   -0.29    0.93   0
   2  -3  -2    0.24    0.87   0
  -2   3   2    0.15    0.90   0
   1  -3  -2  244.19    2.49   0
   1   3  -2  232.38    2.56   0
  -1  -3   2  228.32    2.55   0
  -1  -3   2  224.60    2.86   0
  -1   3   2  246.02    2.50   0
   0   3   2   59.57    1.45   0
   0   3   2   52.88    1.47   0
   0   3  -2   55.86    1.75   0
   0  -3   2   49.23    1.54   0
   0  -3   2   50.97    1.46   0
   0  -3  -2   59.40    1.46   0
   0   3  -2   53.35    1.55   0
   1   3   2   19.38    1.53   0
  -1   3  -2   21.19    1.13   0
   1  -3   2   18.35    1.24   0
   1   3   2   21.74    1.08   0
  -1   3  -2   19.04    1.58   0
   1   3   2   21.45    1.42   0
   1  -3   2   17.65    1.16   0
   2  -3   2    7.57    1.38   0
   2   3   2   10.43    1.30   0
   2   3   2    8.84    1.45   0
  -2  -3  -2    9.52    1.00   0
  -2   3  -2    7.99    1.41   0
   2   3   2   10.29    0.91   0
   2  -3   2    7.05    1.05   0
  -2   3  -2    8.41    0.97   0
   3  -3   2   39.67    1.15   0
   3   3   2   40.94    1.26   0
  -3  -3  -2   50.39    1.26   0
  -3   3  -2   44.42    1.19   0
   3  -3   2   35.99    1.20   0
   3   3   2   50.91    1.30   0
  -3   3  -2   44.63    1.49   0
  -4  -3  -2   55.30    1.49   0
  -4   3  -2   52.44    1.21   0
   4   3   2   53.87    1.44   0
   4  -3   2   40.50    1.51   0
   4   3   2   43.59    1.20   0
  -4  -3  -2   62.67    1.46   0
   4  -3   2   44.58    1.50   0
  -4   3  -2   46.91    1.21   0
  -5  -3  -2    0.05    0.79   0
   5  -3   2    0.27    1.21   0
   5  -3   2    0.62    1.37   0
  -5  -3  -2   -0.52    0.79   0
   5   3   2    1.12    0.91   0
  -5   3  -2   -0.07    0.94   0
   5   3   2    1.12    1.28   0
  -5   3  -2    0.64    1.11   0
  -6   3  -2   37.86    1.51   0
  -6  -3  -2   50.18    1.56   0
  -6  -3  -2   43.18    1.44   0
   6  -3   2   33.26    1.17   0
   6   3   2   31.70    1.49   0
  -6   3  -2   44.89    1.12   0
   6  -3   2   32.51    1.16   0
   6   3   2   35.90    1.30   0
  -7  -3  -2   -0.74    1.18   0
  -7   3  -2    1.22    0.97   0
  -7  -3  -2    0.97    1.07   0
  -7   3  -2    0.30    1.16   0
   7  -3   2    0.29    1.34   0
   7   3   2    1.30    0.99   0
   7   3   2    0.93    0.93   0
   7  -3   2    1.85    1.32   0
   8  -3   2    1.53    0.95   0
  -8  -3  -2    0.78    1.27   0
  -8   3  -2    1.89    0.89   0
   8   3   2    0.80    1.32   0
  -8  -3  -2    1.24    1.01   0
   8  -3   2    0.62    0.95   0
  -8   3  -2    1.41    0.86   0
   8   3   2    0.84    1.31   0
  -9  -3  -2   43.41    1.23   0
  -9   3  -2   39.40    1.08   0
   9   3   2   31.44    1.44   0
  -9   3  -2   32.61    1.09   0
  -9  -3  -2   37.04    1.05   0
   9   3   2   28.24    1.19   0
   9  -3   2   32.05    1.08   0
   9  -3   2   29.58    1.12   0
 -10  -3  -2    0.26    1.07   0
 -10   3  -2    0.83    0.84   0
  10  -3   2   -0.00    0.86   0
  10   3   2    0.10    1.26   0
  10  -3   2   -0.74    0.86   0
  10   3   2    0.86    1.29   0
 -10  -3  -2   -0.22    0.86   0
 -10   3  -2    0.37    1.18   0
  11   3   2    0.18    1.31   0
 -11   3  -2    1.30    0.86   0
 -11  -3  -2    0.05    1.16   0
  11  -3   2   -0.06    0.88   0
 -11   3  -2    1.23    1.14   0
 -11  -3  -2   -0.07    0.82   0
  11  -3   2    1.10    0.88   0
  11   3   2    0.76    0.86   0
 -12  -3  -2    0.27    1.18   0
 -12   3  -2    0.53    0.82   0
  12   3   2    1.05    0.91   0
  12  -3   2    0.57    0.88   0
  12   3   2    0.52    1.20   0
  12  -3   2    0.57    0.92   0
 -12  -3  -2    1.39    1.20   0
 -12   3  -2    1.05    0.87   0
 -13  -3  -2    0.61    1.25   0
  13   3   2    0.33    1.32   0
 -13  -3  -2    0.61    0.91   0
  13  -3   2   -0.77    1.34   0
  13  -3   2    2.38    0.92   0
 -13   3  -2    0.62    0.90   0
  13   3   2   -0.27    1.18   0
 -13   3  -2   -0.06    0.90   0
 -14   3  -2    0.07    1.30   0
 -14  -3  -2   -1.31    0.97   0
 -14  -3  -2    0.40    1.33   0
  14   3   2    0.39    1.44   0
 -14   3  -2   -0.91    1.28   0
  14  -3   2    0.50    1.40   0
  14   3   2   -0.69    0.99   0
  14  -3   2    2.50    1.39   0
  16  -4  -2    0.75    0.97   0
 -16  -4   2   -0.12    1.38   0
 -16  -4   2    0.33    1.00   0
  16   4  -2   -0.55    1.41   0
 -16   4   2    0.41    1.01   0
  16   4  -2    0.28    1.68   0
 -16   4   2    0.77    1.41   0
  16  -4  -2    0.25    0.97   0
  15  -4  -2    0.96    0.86   0
  15   4  -2    0.26    1.29   0
  15  -4  -2    0.25    1.27   0
 -15  -4   2   -0.25    0.95   0
 -15  -4   2   -0.17    1.28   0
 -15   4   2   -0.56    0.92   0
  15   4  -2    0.87    1.30   0
 -15   4   2    1.53    1.32   0
  14  -4  -2   -0.36    0.90   0
  14  -4  -2    0.67    0.84   0
  14   4  -2    0.54    1.16   0
  14   4  -2    0.63    1.23   0
 -14   4   2   -0.27    0.84   0
 -14  -4   2   -0.00    1.23   0
 -14  -4   2   -0.80    0.95   0
 -14   4   2    0.44    0.90   0
  13  -4  -2    3.52    0.86   0
  13   4  -2    3.41    0.88   0
 -13  -4   2    2.86    1.25   0
 -13   4   2    2.14    0.86   0
  13   4  -2    3.63    1.17   0
 -13  -4   2    3.20    0.91   0
 -13   4   2    2.48    0.87   0
  13  -4  -2    4.05    0.85   0
  12  -4  -2    2.11    0.81   0
  12   4  -2    1.06    1.17   0
 -12  -4   2    1.83    1.20   0
 -12  -4   2    0.49    0.88   0
  12  -4  -2    1.55    0.79   0
 -12   4   2    1.00    0.85   0
 -12   4   2    1.24    0.86   0
  12   4  -2    2.20    1.15   0
 -11   4   2    2.55    1.23   0
  11  -4  -2    1.72    0.80   0
 -11  -4   2    1.16    0.88   0
 -11   4   2    1.94    1.23   0
  11   4  -2    3.92    1.15   0
 -11  -4   2    2.12    1.22   0
  11  -4  -2    2.41    0.82   0
  11   4  -2    3.38    1.11   0
 -10   4   2    3.97    0.95   0
  10   4  -2    7.35    0.91   0
 -10  -4   2    4.86    1.32   0
 -10  -4   2    5.83    1.24   0
 -10   4   2    6.92    0.92   0
  10   4  -2    7.79    1.17   0
  10  -4  -2    7.22    0.87   0
  10  -4  -2    8.66    0.88   0
  -9  -4   2   10.88    0.96   0
   9   4  -2   16.46    1.30   0
  -9   4   2   11.24    1.34   0
  -9   4   2   13.84    0.96   0
   9  -4  -2   18.96    1.22   0
  -9  -4   2   10.49    1.43   0
   9   4  -2   17.73    1.00   0
   9  -4  -2   15.61    0.98   0
  -8   4   2   10.99    1.27   0
  -8  -4   2   12.10    1.40   0
  -8   4   2   14.64    1.26   0
   8  -4  -2   17.82    1.17   0
   8   4  -2   16.63    0.95   0
   8  -4  -2   15.58    0.90   0
  -8  -4   2   11.62    0.97   0
   8   4  -2   14.71    0.98   0
  -7   4   2   -0.75    1.19   0
  -7   4   2    1.30    1.18   0
   7  -4  -2    0.09    0.77   0
   7  -4  -2   -0.26    0.78   0
  -7  -4   2    0.12    1.16   0
   7   4  -2    0.17    1.03   0
  -7  -4   2   -0.09    0.90   0
   7   4  -2    0.68    1.11   0
  -6   4   2    5.59    0.85   0
   6   4  -2    7.38    1.16   0
  -6   4   2    5.77    0.82   0
  -6  -4   2    7.64    1.20   0
   6  -4  -2    7.71    0.86   0
  -6  -4   2    6.92    1.25   0
   6   4  -2    7.83    1.15   0
   6  -4  -2    6.14    0.81   0
   5   4  -2    3.89    1.16   0
   5  -4  -2    3.70    1.10   0
  -5  -4   2    3.45    0.84   0
  -5   4   2    3.90    1.15   0
  -5   4   2    3.31    0.80   0
  -5  -4   2    3.54    1.17   0
   5  -4  -2    2.68    0.81   0
  -5  -4   2    3.46    1.14   0
   4  -4  -2    4.71    1.04   0
   4  -4  -2    3.72    0.81   0
  -4  -4   2    4.13    0.85   0
  -4  -4   2    5.03    1.17   0
  -4  -4   2    4.04    1.12   0
  -4   4   2    3.01    0.85   0
  -4   4   2    4.49    0.80   0
  -3   4   2  139.41    1.82   0
  -3  -4   2  141.99    2.18   0
  -3  -4   2  144.60    2.29   0
   3  -4  -2  151.08    1.86   0
  -3   4   2  151.85    2.02   0
  -3  -4   2  143.77    2.27   0
   3  -4  -2  147.84    2.01   0
  -2  -4   2  370.96    3.58   0
   2   4  -2  368.15    3.20   0
   2  -4  -2  389.05    3.01   0
  -2  -4   2  353.42    3.26   0
  -2   4   2  388.53    3.02   0
  -2   4   2  383.91    2.96   0
   1  -4  -2   43.60    1.51   0
  -1  -4   2   37.53    1.44   0
  -1  -4   2   36.41    1.35   0
  -1   4   2   38.46    1.23   0
   1   4  -2   38.49    1.33   0
   0   4   2  136.96    2.09   0
   0   4  -2  119.29    1.84   0
   0  -4   2  111.53    2.05   0
   0  -4   2  104.60    1.97   0
   0  -4  -2  138.85    1.95   0
   0   4  -2  119.95    2.27   0
   1   4   2   33.80    1.41   0
  -1   4  -2   26.37    1.15   0
   1   4   2   28.53    1.23   0
   1  -4   2   24.10    1.66   0
  -1   4  -2   27.99    1.60   0
   1  -4   2   25.73    1.55   0
  -1  -4  -2   31.55    1.17   0
   2  -4   2   93.39    1.54   0
   2   4   2  121.43    1.81   0
  -2   4  -2  108.91    1.61   0
  -2   4  -2  102.83    1.87   0
   2   4   2  105.54    1.74   0
   2  -4   2   91.20    1.86   0
  -2  -4  -2  117.69    1.77   0
   2   4   2  131.57    2.03   0
  -3   4  -2  230.33    2.04   0
  -3  -4  -2  252.13    2.46   0
   3  -4   2  185.56    1.92   0
   3   4   2  210.70    2.17   0
  -3   4  -2  212.65    2.23   0
   3   4   2  262.25    2.77   0
   3  -4   2  178.21    1.92   0
   3   4   2  273.22    2.69   0
   4   4   2   24.44    1.13   0
  -4  -4  -2   23.76    1.02   0
   4   4   2   19.87    1.32   0
  -4   4  -2   21.24    1.38   0
  -4   4  -2   22.65    1.00   0
   4   4   2   28.89    1.11   0
   4  -4   2   16.90    1.02   0
   4  -4   2   18.51    1.05   0
   5  -4   2    0.96    0.87   0
  -5  -4  -2    0.38    1.12   0
   5   4   2   -0.31    0.85   0
  -5  -4  -2   -0.26    1.09   0
  -5   4  -2    1.61    1.31   0
   5   4   2    0.34    0.88   0
  -5   4  -2    0.43    0.83   0
   5  -4   2    0.83    1.33   0
   6  -4   2    3.64    1.35   0
  -6  -4  -2    4.90    1.14   0
  -6   4  -2    3.32    0.83   0
   6   4   2    4.00    0.95   0
  -6  -4  -2    4.66    1.19   0
  -6   4  -2    2.90    1.32   0
   6  -4   2    4.20    1.28   0
   6   4   2    4.13    1.28   0
  -7  -4  -2   -0.12    0.74   0
  -7  -4  -2    0.44    0.79   0
   7  -4   2    1.13    0.97   0
  -7   4  -2   -0.84    0.86   0
   7   4   2    0.33    0.91   0
  -7   4  -2    0.65    0.84   0
   7   4   2   -0.75    0.98   0
   7  -4   2    0.05    1.37   0
  -8   4  -2   16.48    1.24   0
  -8  -4  -2   18.88    1.28   0
  -8   4  -2   12.14    1.01   0
  -8  -4  -2   14.00    0.94   0
   8  -4   2   12.77    1.05   0
   8  -4   2   10.58    1.01   0
   8   4   2   11.69    1.06   0
   8   4   2   12.84    1.03   0
   9  -4   2    5.10    0.96   0
  -9   4  -2    7.99    0.91   0
  -9  -4  -2    8.24    0.92   0
  -9  -4  -2    8.81    0.88   0
  -9   4  -2    8.46    1.21   0
   9  -4   2    6.40    1.30   0
   9   4   2    7.25    0.93   0
   9   4   2    5.40    1.32   0
 -10  -4  -2   -0.07    0.86   0
  10  -4   2    0.73    0.88   0
 -10   4  -2   -0.80    1.21   0
 -10  -4  -2    0.09    0.80   0
  10   4   2   -0.11    1.23   0
  10  -4   2    0.57    0.87   0
 -10   4  -2    0.89    0.85   0
  10   4   2   -0.01    0.94   0
  11   4   2   -0.21    0.83   0
  11  -4   2    0.48    1.34   0
 -11  -4  -2    0.90    1.07   0
 -11   4  -2   -0.54    1.20   0
 -11  -4  -2    0.76    0.79   0
  11  -4   2    1.13    0.88   0
 -11   4  -2    0.90    1.19   0
  11   4   2   -0.14    1.20   0
 -12  -4  -2   -0.04    0.81   0
  12  -4   2   -0.28    0.91   0
  12  -4   2   -0.21    0.88   0
  12   4   2    0.13    0.90   0
 -12  -4  -2    0.02    0.82   0
 -12   4  -2   -0.43    0.89   0
 -12   4  -2    0.40    0.85   0
  12   4   2    0.36    1.25   0
 -13  -4  -2   -0.49    0.87   0
 -13   4  -2    0.82    1.27   0
  13   4   2   -0.17    1.27   0
  13  -4   2    0.69    0.93   0
 -13   4  -2   -1.03    0.93   0
  13   4   2   -0.16    1.33   0
 -13  -4  -2    0.72    1.22   0
  13  -4   2    2.23    1.26   0
 -14  -4  -2    0.74    1.35   0
 -14   4  -2    2.04    1.35   0
 -14  -4  -2    0.65    1.33   0
  14   4   2    0.51    1.39   0
  14  -4   2    0.96    0.90   0
  14   4   2    0.95    0.97   0
 -14   4  -2    0.68    0.99   0
  14  -4   2    1.96    1.43   0
  16  -5  -2    1.07    1.40   0
 -16  -5   2    0.09    1.96   0
 -16  -5   2   -0.31    1.44   0
  16   5  -2    1.07    1.41   0
 -16  -5   2    0.29    2.22   0
 -16   5   2    0.52    1.46   0
 -16   5   2    1.20    1.39   0
  16  -5  -2    0.98    0.94   0
  15  -5  -2    0.82    1.30   0
 -15  -5   2    1.26    0.99   0
 -15   5   2    1.16    1.22   0
 -15   5   2    0.26    1.31   0
  15   5  -2    0.20    1.58   0
 -15  -5   2   -0.00    1.58   0
  15  -5  -2    1.93    0.89   0
  15   5  -2   -0.52    1.38   0
 -14  -5   2    0.69    0.89   0
  14  -5  -2    1.49    1.17   0
 -14   5   2    0.69    0.89   0
  14   5  -2    1.29    1.48   0
 -14  -5   2    0.92    1.51   0
 -14   5   2    1.01    1.35   0
  14  -5  -2    1.45    0.82   0
  14   5  -2    0.46    1.24   0
 -13  -5   2    0.45    1.46   0
  13   5  -2    0.23    0.86   0
 -13   5   2    0.70    1.28   0
  13  -5  -2    1.30    1.10   0
 -13  -5   2    0.81    1.30   0
  13   5  -2    0.60    1.42   0
 -13   5   2    0.31    0.82   0
  13  -5  -2    1.69    0.80   0
  12   5  -2    8.85    1.44   0
 -12  -5   2    5.34    1.24   0
 -12   5   2    5.12    1.26   0
  12  -5  -2    8.99    1.19   0
 -12  -5   2    5.93    1.31   0
  12  -5  -2    7.53    0.84   0
  12   5  -2    7.78    1.18   0
 -12   5   2    6.01    1.26   0
 -11   5   2    2.76    1.25   0
 -11  -5   2    2.94    1.48   0
 -11  -5   2    2.87    0.89   0
 -11   5   2    1.99    0.90   0
  11   5  -2    3.80    1.13   0
  11   5  -2    2.95    0.83   0
  11  -5  -2    4.78    1.17   0
  11  -5  -2    2.83    0.78   0
 -10   5   2    0.80    1.33   0
  10   5  -2    0.24    1.03   0
 -10  -5   2    0.27    0.88   0
 -10   5   2    0.30    0.88   0
  10   5  -2    0.34    1.16   0
  10  -5  -2    0.23    0.84   0
  10  -5  -2    0.44    0.83   0
 -10  -5   2    0.30    1.25   0
  -9  -5   2   -0.07    1.58   0
  -9   5   2    0.16    0.89   0
   9  -5  -2    0.97    1.22   0
  -9   5   2    1.07    0.83   0
   9   5  -2    0.24    1.07   0
  -9  -5   2   -0.15    0.88   0
   9  -5  -2   -0.12    0.84   0
   9   5  -2    0.21    0.82   0
  -8   5   2    2.20    1.29   0
  -8  -5   2    1.50    1.21   0
  -8  -5   2    1.34    0.91   0
  -8   5   2    0.69    0.86   0
   8   5  -2    1.81    0.80   0
   8   5  -2    1.52    1.05   0
   8  -5  -2    1.85    1.26   0
   8  -5  -2    1.49    0.75   0
  -7  -5   2   76.58    2.01   0
  -7   5   2   68.56    1.29   0
   7  -5  -2   79.60    1.29   0
  -7   5   2   61.50    1.26   0
   7   5  -2   83.78    1.76   0
   7  -5  -2   83.57    1.56   0
  -7  -5   2   62.89    1.44   0
  -7  -5   2   80.56    1.99   0
   6   5  -2    0.45    1.11   0
  -6  -5   2    0.56    1.07   0
  -6  -5   2    1.13    0.87   0
   6  -5  -2    0.23    1.09   0
  -6   5   2    1.07    0.83   0
  -6   5   2    0.64    0.82   0
   6  -5  -2    1.03    0.77   0
  -6  -5   2    0.97    0.72   0
  -5  -5   2    0.77    0.76   0
  -5   5   2    1.05    1.18   0
  -5   5   2    0.88    0.78   0
   5  -5  -2    1.56    0.79   0
   5   5  -2    0.91    1.07   0
  -5  -5   2    1.02    0.84   0
   5  -5  -2    1.67    1.06   0
  -5  -5   2    1.01    1.06   0
  -4  -5   2   13.30    1.28   0
  -4  -5   2   14.07    1.28   0
   4  -5  -2   13.71    1.17   0
  -4   5   2   14.22    1.16   0
  -4   5   2   11.81    0.93   0
   4  -5  -2   13.40    0.87   0
  -4  -5   2   13.41    1.20   0
   3  -5  -2   83.21    1.65   0
  -3  -5   2   75.83    1.75   0
  -3  -5   2   75.41    1.88   0
   3   5  -2   77.13    1.68   0
  -3   5   2   79.22    1.46   0
   3  -5  -2   80.75    1.59   0
  -3   5   2   75.33    1.43   0
   2   5  -2  190.19    2.47   0
  -2  -5   2  182.47    2.64   0
   2  -5  -2  202.80    2.12   0
  -2  -5   2  168.43    2.22   0
  -2   5   2  197.91    2.25   0
  -2   5   2  200.17    2.27   0
   1   5  -2   75.51    1.82   0
  -1  -5   2   68.63    1.72   0
   1   5  -2   75.57    1.74   0
  -1  -5   2   66.46    1.56   0
  -1   5   2   81.42    1.55   0
  -1   5   2   79.65    1.54   0
   1  -5  -2   83.36    1.53   0
   0  -5   2   62.86    1.91   0
   0  -5  -2   83.23    1.58   0
   0   5  -2   74.24    1.77   0
   0  -5   2   66.55    1.80   0
   0   5   2   83.99    1.78   0
   0   5  -2   72.24    1.89   0
   1   5   2    0.25    1.09   0
  -1   5  -2    0.34    0.95   0
  -1   5  -2    0.62    0.89   0
   1  -5   2    0.85    1.00   0
   1   5   2    1.50    1.20   0
   1  -5   2    0.63    1.30   0
  -1  -5  -2    0.64    1.05   0
  -2   5  -2   56.11    1.62   0
   2   5   2   73.80    1.46   0
   2   5   2   63.57    1.39   0
   2  -5   2   48.02    1.31   0
   2  -5   2   50.04    1.27   0
   2   5   2   65.37    1.40   0
  -2  -5  -2   69.62    1.59   0
  -2   5  -2   61.31    1.54   0
  -3  -5  -2    3.73    0.81   0
  -3   5  -2    3.09    1.22   0
   3   5   2    3.22    1.10   0
   3  -5   2    1.87    0.88   0
  -3   5  -2    3.02    0.86   0
   3  -5   2    2.22    1.27   0
   3   5   2    3.53    1.17   0
   3   5   2    3.05    1.21   0
  -4   5  -2    1.61    0.82   0
   4   5   2    2.01    0.88   0
   4  -5   2    0.99    1.28   0
   4   5   2    1.33    1.11   0
  -4  -5  -2    1.32    0.75   0
   4  -5   2    2.04    1.23   0
  -4   5  -2    1.33    0.91   0
   4   5   2    1.89    1.23   0
   5   5   2    1.53    0.89   0
   5   5   2    2.76    0.74   0
  -5   5  -2    2.28    0.83   0
   5  -5   2    3.21    1.36   0
  -5   5  -2    1.73    1.33   0
  -5  -5  -2    2.23    0.80   0
   5  -5   2    1.81    1.29   0
   5   5   2    2.08    0.87   0
   6   5   2    1.25    0.94   0
  -6  -5  -2   -0.00    1.18   0
   6  -5   2   -0.24    0.94   0
  -6   5  -2    0.44    1.17   0
   6   5   2    0.56    0.90   0
  -6   5  -2    1.43    1.29   0
   6   5   2    0.11    0.74   0
   6  -5   2   -0.34    1.32   0
   7   5   2    3.89    0.96   0
   7  -5   2    3.68    0.92   0
  -7  -5  -2    4.42    0.93   0
  -7   5  -2    5.30    0.82   0
   7  -5   2    6.40    1.27   0
   7   5   2    3.30    1.43   0
  -7   5  -2    4.61    0.88   0
  -8  -5  -2   28.00    1.37   0
  -8   5  -2   19.45    1.02   0
  -8   5  -2   23.57    0.91   0
   8   5   2   19.90    1.45   0
   8  -5   2   22.42    1.40   0
  -8  -5  -2   24.52    1.35   0
   8  -5   2   18.41    1.33   0
   8   5   2   17.69    1.10   0
  -9   5  -2    2.17    0.86   0
  -9  -5  -2    4.51    1.10   0
  -9   5  -2    4.40    1.25   0
  -9  -5  -2    4.01    1.21   0
   9   5   2    2.18    0.91   0
   9  -5   2    5.08    1.24   0
   9  -5   2    2.55    0.92   0
   9   5   2    2.48    0.93   0
  10   5   2    0.90    1.36   0
 -10   5  -2    1.74    0.79   0
  10  -5   2    2.61    1.24   0
 -10  -5  -2    2.84    1.07   0
 -10  -5  -2    2.75    0.86   0
 -10   5  -2    2.75    0.87   0
  10   5   2    2.93    0.88   0
  10  -5   2    1.69    0.93   0
 -11   5  -2   -0.38    0.87   0
 -11  -5  -2    0.26    0.93   0
  11  -5   2   -0.51    0.88   0
  11   5   2   -0.08    1.25   0
 -11   5  -2   -0.16    1.23   0
 -11  -5  -2   -0.31    1.15   0
  11   5   2   -0.15    0.83   0
  11  -5   2    0.58    0.98   0
 -12   5  -2    1.38    1.27   0
 -12  -5  -2    1.12    0.93   0
  12   5   2    0.06    1.29   0
 -12   5  -2    1.16    1.25   0
  12   5   2    0.50    1.24   0
  12  -5   2   -0.24    1.36   0
 -12  -5  -2    0.80    1.19   0
  12  -5   2    0.43    1.29   0
  13   5   2    0.57    1.30   0
  13  -5   2    0.12    0.94   0
 -13  -5  -2    1.69    1.26   0
 -13   5  -2    0.11    0.95   0
  13   5   2    1.79    0.95   0
  13  -5   2   -0.31    0.95   0
 -13   5  -2    1.77    1.26   0
 -14   5  -2    0.46    1.01   0
  14   5   2    0.40    1.64   0
 -14   5  -2    0.53    1.35   0
  14   5   2    0.12    0.95   0
  14  -5   2    0.04    1.38   0
  14   5   2    0.17    1.39   0
  14  -5   2    0.06    1.43   0
 -14  -5  -2    1.73    1.39   0
 -16  -6   2    1.44    1.41   0
 -16   6   2   -0.84    0.92   0
 -16   6   2   -0.39    0.99   0
 -15  -6   2   -0.20    1.39   0
 -15   6   2    3.41    1.32   0
  15  -6  -2   -0.29    0.88   0
 -15   6   2   -0.19    0.99   0
  15   6  -2    0.35    1.34   0
  15  -6  -2    0.55    0.89   0
  14  -6  -2    3.42    1.28   0
 -14  -6   2    1.67    1.32   0
 -14  -6   2    2.08    2.14   0
 -14  -6   2    1.96    2.12   0
 -14   6   2    2.76    1.26   0
  14  -6  -2    2.67    1.22   0
  14   6  -2    2.16    0.86   0
 -14   6   2    1.13    1.27   0
 -13  -6   2    0.17    1.62   0
 -13   6   2    3.25    1.20   0
 -13  -6   2    0.78    1.25   0
 -13  -6   2   -0.23    1.68   0
  13   6  -2    0.24    1.20   0
  13  -6  -2    0.36    0.80   0
 -13   6   2    1.86    1.29   0
  13  -6  -2    0.30    0.86   0
  12   6  -2    0.70    0.83   0
 -12  -6   2    0.34    1.35   0
 -12   6   2    0.10    1.26   0
 -12  -6   2    0.83    1.23   0
 -12  -6   2    0.15    1.41   0
  12  -6  -2    1.86    1.16   0
 -12   6   2    0.54    0.83   0
  12  -6  -2    1.52    1.14   0
  11   6  -2    0.49    1.17   0
 -11  -6   2    0.72    1.34   0
 -11  -6   2   -0.08    0.91   0
  11  -6  -2    0.59    0.80   0
 -11   6   2    1.11    0.86   0
 -11  -6   2    0.57    1.53   0
  11  -6  -2   -0.62    1.16   0
 -11   6   2    0.74    0.87   0
  10  -6  -2   22.98    0.96   0
 -10  -6   2   24.91    1.70   0
 -10   6   2   14.86    0.97   0
 -10   6   2   18.54    1.03   0
 -10  -6   2   16.13    1.38   0
 -10  -6   2   14.96    1.73   0
  10  -6  -2   26.80    1.28   0
  10   6  -2   24.56    1.03   0
  -9  -6   2    0.21    1.56   0
  -9  -6   2   -0.20    1.29   0
  -9   6   2    0.44    0.93   0
  -9  -6   2    0.30    1.07   0
   9  -6  -2    0.09    1.21   0
  -9   6   2   -0.92    0.86   0
   9  -6  -2   -0.26    0.81   0
   9   6  -2    0.87    1.16   0
  -8  -6   2   17.76    1.38   0
  -8   6   2   11.16    0.96   0
  -8  -6   2   12.55    1.48   0
  -8  -6   2   12.87    1.39   0
  -8   6   2   13.69    0.96   0
   8  -6  -2   16.64    1.25   0
   8  -6  -2   19.41    0.89   0
   8   6  -2   18.30    1.24   0
  -7   6   2   -0.44    1.22   0
  -7  -6   2    0.81    1.28   0
  -7  -6   2   -0.28    0.99   0
  -7  -6   2   -0.38    1.09   0
  -7   6   2    1.71    1.25   0
   7  -6  -2   -1.08    0.81   0
   7  -6  -2    1.14    0.80   0
   7   6  -2   -0.05    1.13   0
  -6  -6   2   29.86    1.47   0
  -6  -6   2   26.99    1.46   0
  -6   6   2   22.93    1.02   0
  -6  -6   2   30.57    1.48   0
  -6   6   2   29.48    1.33   0
   6  -6  -2   31.07    1.03   0
   6  -6  -2   29.94    1.23   0
   6   6  -2   31.22    1.16   0
  -5   6   2    1.53    0.78   0
  -5  -6   2    0.82    0.87   0
  -5  -6   2    0.92    1.14   0
  -5  -6   2    0.82    0.99   0
   5  -6  -2    0.62    0.74   0
  -5   6   2    1.19    0.83   0
   5  -6  -2    1.12    0.79   0
  -4   6   2    2.91    0.77   0
  -4  -6   2    1.88    1.20   0
  -4  -6   2    2.58    0.76   0
  -4   6   2    2.13    0.80   0
   4  -6  -2    2.13    1.11   0
  -4  -6   2    2.66    1.13   0
   4  -6  -2    1.99    0.71   0
  -3  -6   2   15.67    1.07   0
   3  -6  -2   14.90    0.90   0
  -3   6   2   14.85    0.91   0
  -3   6   2   14.39    0.95   0
  -3  -6   2   13.40    1.03   0
   3  -6  -2   15.19    0.88   0
   3   6  -2   15.07    1.33   0
   2  -6  -2   56.06    1.27   0
  -2  -6   2   50.33    1.80   0
  -2   6   2   53.84    1.28   0
  -2  -6   2   43.96    1.33   0
  -2   6   2   58.00    1.53   0
   2   6  -2   50.81    1.34   0
  -1   6   2  287.84    2.69   0
   1   6  -2  252.82    2.48   0
   1   6  -2  259.68    2.91   0
  -1  -6   2  218.15    2.56   0
   1  -6  -2  293.66    2.58   0
  -1  -6   2  223.79    2.88   0
  -1   6   2  283.26    2.60   0
   0   6   2   16.04    1.00   0
   0   6  -2   14.23    1.06   0
   0  -6   2   13.45    1.05   0
   0  -6   2   11.09    1.43   0
   0  -6  -2   15.70    1.27   0
   0   6  -2   13.72    1.03   0
  -1  -6  -2   16.02    1.15   0
   1   6   2   12.66    0.94   0
   1   6   2   13.87    1.17   0
   1  -6   2    9.66    1.43   0
   1  -6   2   10.59    0.98   0
  -1   6  -2   12.29    1.32   0
  -1   6  -2   12.28    0.96   0
   2  -6   2  102.81    1.54   0
   2   6   2  138.58    2.11   0
  -2  -6  -2  154.24    2.08   0
  -2   6  -2  113.73    1.70   0
  -2   6  -2  123.17    1.61   0
   2   6   2  158.49    2.21   0
   2  -6   2   97.87    1.62   0
   3   6   2   57.96    1.66   0
   3   6   2   74.89    1.80   0
   3  -6   2   47.48    1.26   0
   3   6   2   73.90    1.54   0
  -3   6  -2   59.68    1.34   0
   3  -6   2   49.51    1.33   0
  -3  -6  -2   69.77    1.63   0
  -3   6  -2   55.38    1.27   0
  -4   6  -2   31.42    1.03   0
  -4   6  -2   30.94    1.08   0
   4   6   2   39.90    1.45   0
   4  -6   2   26.72    1.06   0
   4   6   2   38.16    1.52   0
   4   6   2   30.09    1.47   0
   4  -6   2   27.77    1.42   0
  -4  -6  -2   35.75    1.13   0
   5   6   2   30.29    1.21   0
  -5  -6  -2   39.41    1.13   0
   5  -6   2   28.81    1.13   0
  -5   6  -2   34.75    1.48   0
   5   6   2   38.20    1.25   0
   5   6   2   47.03    1.49   0
  -5   6  -2   34.15    1.07   0
   5  -6   2   29.85    1.13   0
  -6  -6  -2    8.02    0.91   0
   6   6   2    9.36    1.13   0
  -6   6  -2    6.60    0.88   0
   6   6   2    6.48    0.96   0
   6   6   2    5.67    0.97   0
   6  -6   2    4.08    0.93   0
   6  -6   2    4.87    1.01   0
  -6   6  -2    4.56    1.35   0
   7   6   2   14.94    1.25   0
  -7  -6  -2   11.85    0.97   0
   7   6   2    9.00    1.01   0
   7   6   2    9.93    1.41   0
  -7   6  -2    9.82    1.14   0
   7  -6   2    9.16    0.97   0
  -7   6  -2    9.37    0.92   0
   7  -6   2    8.12    1.25   0
  -8  -6  -2    1.08    0.90   0
   8   6   2    0.79    0.97   0
  -8   6  -2    2.07    1.30   0
  -8   6  -2    1.48    0.81   0
   8  -6   2    0.91    0.93   0
   8   6   2    0.34    1.08   0
   8   6   2    0.79    1.29   0
   8  -6   2   -0.31    0.89   0
   9   6   2    9.51    1.25   0
   9  -6   2    4.65    0.93   0
   9   6   2    5.55    0.93   0
  -9  -6  -2    7.41    0.89   0
  -9   6  -2    8.30    0.88   0
  -9   6  -2    7.12    0.87   0
   9  -6   2    6.27    0.88   0
   9   6   2    5.50    1.32   0
  10  -6   2    8.87    1.28   0
 -10  -6  -2    9.95    1.22   0
 -10   6  -2   10.55    1.27   0
 -10   6  -2   11.66    1.21   0
  10   6   2   13.20    1.26   0
  10   6   2    9.45    0.96   0
  10   6   2    8.14    1.34   0
  10  -6   2    9.69    1.26   0
  11  -6   2    1.35    0.93   0
  11   6   2    0.85    1.26   0
 -11   6  -2    0.81    0.81   0
  11   6   2    0.98    0.94   0
  11  -6   2    1.26    0.86   0
 -11   6  -2   -0.32    0.86   0
 -11  -6  -2    0.91    0.81   0
  11   6   2    1.00    1.14   0
  12  -6   2    0.52    0.92   0
 -12   6  -2    0.42    0.85   0
 -12  -6  -2    0.36    0.90   0
 -12   6  -2    0.51    0.87   0
  12   6   2    0.74    1.45   0
  12   6   2    0.82    1.28   0
  12   6   2    1.41    1.31   0
  12  -6   2    0.51    1.24   0
 -13  -6  -2    1.65    1.33   0
  13  -6   2   -0.21    1.32   0
  13  -6   2    0.84    0.92   0
  13   6   2    0.60    0.97   0
 -13   6  -2    0.97    0.88   0
 -13   6  -2    0.43    0.97   0
  13   6   2    0.32    1.32   0
  13   6   2    0.18    1.25   0
 -14   6  -2    0.17    0.94   0
  14  -6   2   -0.42    0.99   0
 -14   6  -2    1.33    1.30   0
  14   6   2    0.24    1.31   0
 -14  -6  -2    1.21    1.34   0
  14   6   2   -0.09    1.38   0
  14  -6   2    0.57    0.94   0
  14   6   2   -1.27    1.46   0
  15  -7  -2    0.50    0.96   0
 -15  -7   2   -0.82    1.30   0
 -15   7   2    0.88    0.91   0
 -15   7   2    0.47    0.89   0
  15  -7  -2    1.91    1.29   0
  15   7  -2    0.87    0.94   0
  14  -7  -2    0.86    0.84   0
 -14  -7   2    0.70    0.91   0
 -14   7   2    0.84    0.88   0
 -14   7   2    0.06    1.28   0
  14   7  -2    0.43    0.91   0
  14  -7  -2    0.22    1.26   0
 -13   7   2    1.33    1.25   0
  13  -7  -2   -0.35    0.81   0
 -13   7   2    1.75    1.24   0
 -13  -7   2   -0.01    0.83   0
  13  -7  -2   -0.23    0.82   0
  13   7  -2    0.10    1.16   0
 -12  -7   2    0.72    0.86   0
 -12   7   2    0.77    1.25   0
  12  -7  -2    2.14    0.80   0
  12  -7  -2   -0.07    1.12   0
  12   7  -2    1.31    1.15   0
 -12   7   2    0.32    0.84   0
 -11   7   2   12.55    0.93   0
 -11  -7   2   15.55    1.44   0
 -11   7   2   16.11    1.24   0
  11  -7  -2   21.83    1.23   0
  11  -7  -2   18.13    0.91   0
  11   7  -2   21.48    1.07   0
 -10  -7   2   37.53    2.71   0
  10  -7  -2   38.38    1.03   0
 -10  -7   2   26.86    1.15   0
 -10   7   2   25.86    1.33   0
 -10   7   2   28.09    1.04   0
 -10  -7   2   28.91    2.64   0
  10   7  -2   39.85    1.19   0
  10  -7  -2   41.34    1.06   0
  -9   7   2   10.37    1.20   0
   9   7  -2   13.73    0.99   0
  -9  -7   2   10.57    1.02   0
  -9  -7   2   13.10    1.68   0
  -9   7   2   12.81    1.35   0
   9  -7  -2   13.81    1.16   0
   9  -7  -2   15.35    1.24   0
  -9  -7   2    8.52    1.95   0
  -8  -7   2   45.12    2.31   0
  -8  -7   2   43.50    1.64   0
  -8   7   2   42.03    1.10   0
  -8   7   2   50.64    1.41   0
   8   7  -2   66.23    1.65   0
   8  -7  -2   63.22    1.43   0
   8  -7  -2   66.87    1.41   0
  -8  -7   2   58.70    2.33   0
  -7  -7   2    9.48    1.43   0
  -7   7   2    9.28    0.93   0
  -7  -7   2   11.19    1.33   0
   7  -7  -2   11.80    1.15   0
  -7  -7   2   11.37    1.36   0
  -7   7   2   10.43    0.92   0
   7  -7  -2   12.24    0.89   0
   7   7  -2   12.60    0.92   0
  -6  -7   2   41.37    1.61   0
   6   7  -2   50.72    1.61   0
  -6  -7   2   44.59    1.69   0
  -6   7   2   33.51    1.06   0
  -6   7   2   50.56    1.43   0
   6  -7  -2   47.51    1.15   0
   6  -7  -2   50.52    1.11   0
  -6  -7   2   49.59    1.72   0
  -5   7   2   67.87    1.57   0
  -5  -7   2   82.82    1.98   0
  -5  -7   2   77.16    1.96   0
   5  -7  -2   82.98    1.58   0
   5  -7  -2   83.22    1.50   0
  -5  -7   2   66.05    1.69   0
  -5   7   2   76.28    1.32   0
   4   7  -2    9.89    1.24   0
  -4   7   2    9.85    1.16   0
  -4  -7   2    9.52    1.26   0
  -4   7   2    7.61    0.95   0
  -4  -7   2    7.87    1.27   0
   4  -7  -2   10.27    0.90   0
   4  -7  -2   10.77    1.08   0
  -3  -7   2   31.90    1.54   0
   3  -7  -2   31.47    1.00   0
   3  -7  -2   31.60    1.08   0
  -3  -7   2   28.95    1.57   0
   3   7  -2   29.40    1.48   0
  -3   7   2   27.17    1.00   0
  -3   7   2   33.26    1.05   0
  -3  -7   2   24.81    1.53   0
   2   7  -2   13.15    1.34   0
  -2  -7   2   11.97    1.36   0
  -2   7   2   13.76    1.24   0
   2  -7  -2   15.29    1.17   0
  -2  -7   2   11.16    0.96   0
  -2   7   2   14.13    1.17   0
  -1  -7   2   55.94    1.84   0
  -1   7   2   76.31    1.57   0
   1  -7  -2   79.01    1.59   0
   1   7  -2   65.35    1.38   0
   1   7  -2   72.77    1.91   0
  -1  -7   2   54.84    1.61   0
  -1   7   2   71.66    1.38   0
   0   7  -2  249.03    2.29   0
   0  -7   2  206.81    2.70   0
   0  -7   2  210.20    2.11   0
   0   7   2  292.46    2.48   0
   0   7  -2  258.21    2.68   0
   0  -7  -2  305.75    2.52   0
   1   7   2   39.32    1.42   0
   1  -7   2   27.26    1.48   0
  -1  -7  -2   40.18    1.15   0
  -1   7  -2   31.37    1.07   0
   1  -7   2   26.89    1.40   0
   1   7   2   37.17    1.44   0
  -1   7  -2   31.89    1.49   0
   2  -7   2    1.53    0.93   0
   2   7   2    1.17    0.84   0
   2   7   2    0.95    0.80   0
  -2   7  -2    2.76    0.87   0
   2  -7   2    1.37    1.26   0
  -2  -7  -2    1.72    0.75   0
  -2   7  -2    2.48    1.21   0
   3  -7   2  108.14    1.59   0
   3   7   2  169.75    2.17   0
  -3   7  -2  129.15    1.66   0
   3  -7   2  113.32    1.59   0
   3   7   2  177.98    2.37   0
  -3   7  -2  138.31    1.63   0
   3   7   2  140.20    1.91   0
   4   7   2   -0.05    1.32   0
   4  -7   2   -2.09    1.28   0
   4   7   2    0.54    1.14   0
  -4   7  -2    0.26    1.28   0
  -4   7  -2    1.39    1.23   0
   4  -7   2    0.47    0.90   0
   4   7   2    0.05    1.09   0
  -4  -7  -2    1.06    0.83   0
  -5  -7  -2    1.24    0.84   0
   5   7   2    1.50    1.01   0
   5  -7   2    1.63    0.96   0
   5   7   2    0.86    0.95   0
  -5   7  -2    1.73    0.90   0
  -5   7  -2    1.70    0.93   0
   5  -7   2    1.27    0.98   0
   5   7   2    1.62    1.14   0
   6   7   2    1.02    1.21   0
   6   7   2    1.38    1.02   0
  -6   7  -2    1.07    0.94   0
  -6   7  -2    2.15    1.17   0
   6   7   2    2.35    1.35   0
   6  -7   2    0.22    0.89   0
  -6  -7  -2    1.59    1.18   0
   6  -7   2    1.46    0.92   0
   7   7   2    1.70    1.33   0
   7   7   2    2.55    1.29   0
  -7   7  -2    1.41    0.95   0
  -7   7  -2    2.68    0.78   0
   7  -7   2    2.96    0.94   0
   7  -7   2    1.12    0.88   0
   7   7   2    2.54    1.12   0
  -7  -7  -2    2.37    1.18   0
  -8  -7  -2   11.57    0.91   0
  -8   7  -2    9.96    1.01   0
   8  -7   2    8.48    1.31   0
  -8   7  -2   11.59    0.87   0
   8   7   2    9.28    1.03   0
   8   7   2    8.39    1.37   0
   8   7   2   14.58    1.23   0
   8  -7   2    9.68    1.33   0
   9   7   2    5.37    1.15   0
   9  -7   2    5.75    1.18   0
  -9   7  -2    4.29    0.89   0
  -9   7  -2    3.28    0.90   0
   9   7   2    2.84    0.89   0
   9  -7   2    4.76    0.90   0
  -9  -7  -2    4.04    0.86   0
   9   7   2    3.28    1.33   0
  10   7   2    0.93    1.14   0
  10  -7   2    1.65    1.26   0
 -10   7  -2    0.30    0.86   0
 -10  -7  -2    1.47    0.85   0
 -10   7  -2    2.45    0.86   0
  10  -7   2    2.13    1.21   0
  10   7   2    1.57    0.88   0
  10   7   2    1.66    1.26   0
  11   7   2    0.22    1.14   0
  11  -7   2   -0.25    0.87   0
  11   7   2    0.29    1.27   0
 -11  -7  -2    0.76    1.23   0
  11  -7   2   -0.57    1.22   0
 -11   7  -2    0.42    0.84   0
 -11   7  -2   -1.13    0.81   0
  11   7   2    0.49    0.89   0
  12  -7   2    2.38    1.30   0
  12  -7   2    0.42    0.90   0
 -12   7  -2    1.59    1.22   0
  12   7   2    0.73    1.29   0
  12   7   2    1.27    0.91   0
 -12   7  -2    0.51    0.89   0
  12   7   2    0.96    1.22   0
 -12  -7  -2    1.63    1.26   0
  13  -7   2   -0.25    0.93   0
 -13   7  -2    1.18    1.33   0
 -13   7  -2   -0.65    0.95   0
 -13  -7  -2   -1.08    0.95   0
  13   7   2    0.16    1.64   0
  13  -7   2    1.62    1.32   0
  13   7   2   -1.31    1.39   0
  13   7   2    0.14    1.56   0
  14   7   2    0.25    1.68   0
  14  -7   2    0.27    0.95   0
 -14   7  -2    0.37    0.96   0
 -14   7  -2   -0.32    1.36   0
 -14  -7  -2    1.11    1.41   0
  14   7   2    1.05    1.40   0
  14  -7   2   -0.28    0.99   0
  14   7   2    0.60    2.00   0
 -15  -8   2    0.57    0.96   0
  15  -8  -2    0.74    1.28   0
 -15   8   2   -1.10    0.95   0
  15   8  -2    0.82    1.32   0
 -15   8   2    2.09    1.33   0
  15  -8  -2   -0.25    0.92   0
 -14  -8   2    2.13    1.34   0
  14   8  -2    1.22    0.89   0
 -14   8   2    1.23    1.29   0
 -14   8   2    0.91    0.87   0
  14  -8  -2    1.02    0.86   0
  14  -8  -2    1.56    0.90   0
 -13   8   2   -2.81    1.30   0
  13  -8  -2   -0.14    0.83   0
 -13   8   2    0.11    1.22   0
 -13  -8   2    0.62    1.25   0
  13  -8  -2    0.23    1.20   0
  13   8  -2   -0.27    1.21   0
  12  -8  -2   -0.09    1.14   0
 -12  -8   2   -0.10    1.24   0
 -12   8   2    0.82    0.87   0
 -12   8   2    1.48    1.20   0
  12   8  -2    0.71    1.17   0
  12  -8  -2    0.95    0.81   0
 -11   8   2   -0.52    1.20   0
 -11  -8   2    1.09    1.25   0
 -11   8   2   -0.06    1.19   0
  11  -8  -2    0.42    0.80   0
  11   8  -2    1.22    1.09   0
  11  -8  -2    1.38    0.81   0
  10   8  -2   -0.29    1.12   0
 -10   8   2   -0.36    0.90   0
  10  -8  -2   -0.15    0.84   0
 -10  -8   2   -0.10    0.90   0
 -10   8   2    0.36    0.85   0
  10  -8  -2    3.06    1.12   0
  -9   8   2   67.58    1.52   0
   9  -8  -2  108.04    1.40   0
   9   8  -2  102.14    1.67   0
  -9   8   2   74.14    1.30   0
   9  -8  -2   98.11    1.33   0
  -9  -8   2   66.76    1.83   0
   8   8  -2  115.81    2.02   0
  -8  -8   2   73.29    3.65   0
  -8   8   2   76.00    1.27   0
  -8   8   2   90.66    1.32   0
  -8  -8   2   82.82    3.95   0
   8  -8  -2  110.17    1.38   0
   8  -8  -2  115.42    1.46   0
  -8  -8   2   76.15    1.58   0
   7  -8  -2   38.18    1.09   0
   7   8  -2   39.02    1.47   0
  -7   8   2   30.03    1.08   0
  -7  -8   2   29.20    2.00   0
  -7  -8   2   26.88    1.55   0
  -7   8   2   29.81    1.05   0
  -7  -8   2   35.49    2.01   0
   7  -8  -2   37.86    1.02   0
   6  -8  -2   25.77    1.24   0
  -6  -8   2   19.24    1.47   0
  -6  -8   2   18.29    1.10   0
  -6  -8   2   25.42    1.42   0
  -6   8   2   19.09    1.34   0
  -6   8   2   23.42    1.33   0
   6  -8  -2   23.28    0.97   0
  -5   8   2   97.08    1.40   0
   5  -8  -2  103.02    1.42   0
  -5  -8   2   90.85    2.21   0
  -5   8   2   81.93    1.58   0
  -5  -8   2   78.45    2.06   0
   5  -8  -2  102.78    1.64   0
  -5  -8   2  103.27    2.12   0
  -4   8   2  165.54    1.98   0
  -4   8   2  190.30    1.83   0
  -4  -8   2  205.03    3.15   0
   4   8  -2  196.85    2.68   0
  -4  -8   2  145.58    2.22   0
   4  -8  -2  184.31    1.81   0
  -4  -8   2  196.86    3.22   0
   4  -8  -2  204.60    2.09   0
   3  -8  -2  309.96    2.38   0
  -3  -8   2  309.41    3.88   0
  -3  -8   2  214.42    2.48   0
  -3  -8   2  271.48    3.65   0
   3   8  -2  289.57    3.02   0
  -3   8   2  273.17    2.31   0
  -3   8   2  309.45    2.48   0
   3  -8  -2  311.76    2.41   0
   2  -8  -2   21.78    1.23   0
  -2  -8   2   14.86    1.42   0
  -2   8   2   21.19    1.22   0
  -2  -8   2   16.00    1.47   0
  -2   8   2   17.95    0.97   0
   2   8  -2   19.01    1.38   0
  -1  -8   2   29.07    1.63   0
   1  -8  -2   45.54    1.16   0
   1   8  -2   39.04    1.16   0
  -1   8   2   41.22    1.16   0
  -1  -8   2   29.24    1.12   0
  -1   8   2   42.95    1.17   0
   1   8  -2   41.37    1.62   0
   0   8   2  142.38    1.88   0
   0   8  -2  115.00    1.82   0
   0   8  -2  124.13    2.20   0
   0  -8  -2  140.83    1.74   0
   0  -8   2   99.51    1.82   0
   0   8   2  131.94    1.69   0
   0  -8   2   93.87    2.09   0
  -1  -8  -2    2.97    0.76   0
   1   8   2    1.38    0.79   0
  -1   8  -2    2.10    1.28   0
  -1   8  -2    2.44    0.85   0
   1  -8   2    2.73    1.26   0
   1   8   2    2.15    1.11   0
   1  -8   2    1.25    0.88   0
  -2  -8  -2  230.95    2.53   0
   2   8   2  198.10    2.47   0
  -2   8  -2  165.82    2.17   0
  -2   8  -2  175.18    1.82   0
   2  -8   2  142.56    1.68   0
   2  -8   2  144.72    2.03   0
   2   8   2  215.50    2.36   0
   3   8   2   93.56    1.89   0
  -3   8  -2   73.03    1.35   0
  -3   8  -2   65.38    1.30   0
   3  -8   2   59.66    1.30   0
   3  -8   2   59.96    1.32   0
   3   8   2   73.04    1.56   0
  -4  -8  -2    0.30    1.14   0
   4   8   2   -0.17    1.09   0
  -4   8  -2    0.91    0.90   0
   4   8   2   -0.14    0.75   0
   4  -8   2    0.59    0.90   0
  -4   8  -2   -0.27    0.88   0
   4  -8   2   -0.46    1.34   0
   4   8   2    0.32    1.35   0
   5   8   2    2.86    1.15   0
  -5   8  -2    2.00    0.91   0
  -5  -8  -2    3.33    1.14   0
   5  -8   2    2.71    0.93   0
   5   8   2    2.62    1.09   0
   5   8   2    3.56    1.39   0
  -5   8  -2    2.63    0.88   0
   5  -8   2    1.32    0.93   0
   6   8   2   37.85    1.30   0
   6   8   2   50.32    1.73   0
  -6   8  -2   43.79    1.13   0
   6  -8   2   36.23    1.16   0
  -6   8  -2   42.71    1.46   0
  -6  -8  -2   54.53    1.58   0
   6   8   2   62.64    1.74   0
   6  -8   2   38.04    1.14   0
  -7  -8  -2   27.68    1.05   0
   7   8   2   32.36    1.49   0
   7  -8   2   24.57    1.41   0
  -7   8  -2   24.53    1.01   0
   7   8   2   18.39    1.44   0
   7   8   2   23.48    1.54   0
  -7   8  -2   22.47    1.37   0
   7  -8   2   19.58    0.96   0
   8   8   2   46.79    1.65   0
  -8  -8  -2   42.26    1.47   0
  -8   8  -2   34.07    1.41   0
  -8   8  -2   32.39    1.04   0
   8   8   2   27.46    1.13   0
   8  -8   2   35.94    1.09   0
   8  -8   2   31.57    1.38   0
   8   8   2   28.48    1.58   0
   9  -8   2   29.67    1.35   0
   9   8   2   41.51    1.66   0
  -9  -8  -2   38.06    1.13   0
   9   8   2   25.29    1.15   0
   9  -8   2   32.32    1.37   0
  -9   8  -2   30.81    0.96   0
  -9   8  -2   28.58    1.04   0
   9   8   2   25.11    1.62   0
  10  -8   2   -0.58    1.21   0
  10   8   2    0.39    1.11   0
 -10   8  -2    1.68    1.21   0
  10  -8   2    0.54    0.84   0
  10   8   2   -0.40    1.31   0
 -10   8  -2    1.02    0.86   0
  10   8   2    0.75    1.26   0
 -10  -8  -2    0.55    1.19   0
  11   8   2    0.47    1.57   0
  11  -8   2    0.87    1.28   0
  11   8   2    0.02    1.14   0
 -11   8  -2   -0.20    1.23   0
 -11   8  -2    2.13    1.23   0
  11   8   2    0.95    1.30   0
 -11  -8  -2    0.56    0.86   0
  11  -8   2    1.33    0.85   0
  12  -8   2   -1.11    1.27   0
 -12  -8  -2    1.03    0.97   0
 -12   8  -2    1.54    1.21   0
 -12   8  -2    1.20    1.25   0
  12   8   2    0.01    1.49   0
  12   8   2    0.45    1.28   0
  12  -8   2    1.91    0.85   0
  12   8   2   -0.03    1.59   0
  13  -8   2    2.25    1.39   0
 -13  -8  -2    3.09    1.01   0
  13   8   2    3.38    1.93   0
  13   8   2    0.85    1.01   0
  13  -8   2    4.25    1.35   0
  13   8   2    2.97    2.17   0
 -13   8  -2    4.12    0.94   0
 -13   8  -2    5.45    1.35   0
  15  -9  -2    1.41    1.33   0
 -15  -9   2    0.73    1.37   0
  15   9  -2    1.11    1.35   0
 -15   9   2    1.36    1.37   0
  15  -9  -2    0.92    0.97   0
 -15   9   2   -0.59    1.38   0
 -14   9   2    3.59    1.37   0
  14  -9  -2    4.90    0.93   0
  14   9  -2    4.63    0.98   0
 -14   9   2    3.29    0.94   0
  14  -9  -2    4.73    0.93   0
 -14  -9   2    3.66    0.95   0
 -13   9   2    0.50    0.90   0
 -13   9   2    0.06    0.88   0
 -13  -9   2    1.15    1.25   0
  13  -9  -2   -0.16    0.86   0
  13  -9  -2    0.89    0.80   0
  13   9  -2    0.42    1.20   0
 -12   9   2   -0.41    0.86   0
 -12  -9   2    1.56    1.23   0
  12  -9  -2    2.42    1.10   0
  12  -9  -2   -0.22    0.82   0
 -12   9   2    1.84    1.27   0
  12   9  -2    0.42    0.79   0
  11  -9  -2    1.09    1.13   0
 -11  -9   2    0.74    0.91   0
 -11   9   2    1.27    0.85   0
  11   9  -2    0.98    0.80   0
  11  -9  -2    0.86    0.82   0
 -11   9   2    0.49    0.86   0
 -10   9   2   23.66    1.00   0
  10  -9  -2   34.01    1.06   0
 -10  -9   2   24.25    1.44   0
 -10   9   2   24.79    1.34   0
  10  -9  -2   37.25    1.03   0
  10   9  -2   39.30    1.47   0
  -9   9   2    4.30    1.27   0
  -9  -9   2    1.11    1.37   0
   9   9  -2    3.68    1.18   0
  -9   9   2    3.74    0.95   0
   9  -9  -2    2.56    1.14   0
   9  -9  -2    3.63    0.87   0
  -8   9   2    8.08    0.90   0
  -8  -9   2    8.83    1.44   0
   8   9  -2   12.79    0.98   0
  -8   9   2   11.88    1.31   0
   8  -9  -2   11.24    1.26   0
   8  -9  -2   14.24    0.93   0
  -7   9   2    0.59    1.22   0
   7   9  -2    0.81    1.02   0
  -7  -9   2    1.00    1.30   0
   7  -9  -2    0.68    1.12   0
  -7  -9   2    0.54    1.82   0
  -7  -9   2    0.32    1.42   0
   7  -9  -2   -0.47    0.76   0
  -7   9   2    0.74    0.84   0
  -6   9   2   18.45    1.00   0
  -6  -9   2   27.22    1.68   0
   6  -9  -2   27.86    1.29   0
   6  -9  -2   26.93    0.96   0
  -6  -9   2   19.04    1.49   0
  -6   9   2   22.97    1.32   0
  -6  -9   2   19.10    1.79   0
  -5  -9   2    5.75    1.48   0
  -5  -9   2    4.99    1.32   0
  -5  -9   2    5.83    1.08   0
  -5   9   2    4.60    0.94   0
  -5   9   2    5.02    1.18   0
   5  -9  -2    7.21    0.88   0
   5  -9  -2    7.83    1.08   0
   4   9  -2   89.56    1.78   0
   4  -9  -2   96.64    1.36   0
  -4  -9   2   90.81    2.54   0
  -4  -9   2   67.87    1.92   0
   4  -9  -2  101.15    1.41   0
  -4   9   2   76.09    1.32   0
  -4   9   2   95.06    1.41   0
  -4  -9   2   99.41    2.64   0
   3  -9  -2  848.48    3.64   0
   3  -9  -2  853.70    3.81   0
  -3  -9   2  861.15    6.61   0
  -3   9   2  800.51    3.61   0
   3   9  -2  771.40    4.57   0
  -3   9   2  722.41    3.42   0
  -3  -9   2  657.96    5.88   0
  -3  -9   2  542.93    3.73   0
   2  -9  -2  184.12    1.81   0
  -2  -9   2  122.12    2.53   0
   2   9  -2  164.16    2.26   0
  -2  -9   2  125.67    1.85   0
  -2   9   2  154.78    1.72   0
  -2   9   2  191.14    2.13   0
   1   9  -2  212.97    2.84   0
  -1   9   2  202.23    1.98   0
   1  -9  -2  229.34    2.08   0
   1   9  -2  197.32    2.24   0
  -1  -9   2  146.89    2.32   0
  -1  -9   2  151.33    1.83   0
  -1   9   2  230.53    2.27   0
   0  -9   2    1.86    1.43   0
   0   9   2    2.70    1.07   0
   0   9  -2    2.10    1.13   0
   0  -9  -2    2.52    1.03   0
   0   9   2    2.18    0.78   0
   0  -9   2    2.21    0.91   0
   0   9  -2    1.21    0.92   0
   1  -9   2  137.22    2.18   0
   1   9   2  192.65    2.24   0
  -1  -9  -2  214.26    2.16   0
   1  -9   2  139.34    1.70   0
  -1   9  -2  169.95    1.96   0
   1   9   2  194.11    2.09   0
  -1   9  -2  166.72    2.29   0
   2   9   2   14.78    1.30   0
   2   9   2   11.67    1.33   0
  -2   9  -2   10.64    0.93   0
   2  -9   2    9.00    1.04   0
  -2  -9  -2   14.27    0.94   0
  -2   9  -2   10.59    0.97   0
   2  -9   2    7.97    0.96   0
   3   9   2  177.31    2.36   0
   3  -9   2  113.69    1.60   0
  -3  -9  -2  188.48    2.39   0
  -3   9  -2  132.54    1.88   0
  -3   9  -2  143.64    1.85   0
   3   9   2  144.00    2.01   0
   3  -9   2  114.42    1.79   0
   4   9   2   72.19    1.52   0
   4   9   2   74.61    1.51   0
  -4   9  -2   59.06    1.22   0
   4   9   2   53.64    1.40   0
   4  -9   2   50.55    1.26   0
   4  -9   2   47.39    1.22   0
  -4   9  -2   49.18    1.24   0
   5   9   2    0.25    1.10   0
   5   9   2   -0.07    1.10   0
  -5  -9  -2    0.07    0.80   0
   5   9   2    0.70    0.93   0
  -5   9  -2   -0.20    0.92   0
  -5   9  -2    0.85    0.84   0
   5  -9   2   -0.11    1.24   0
   5  -9   2    2.33    1.29   0
  -6   9  -2    2.78    0.85   0
   6  -9   2    1.72    0.99   0
   6   9   2    1.12    1.23   0
  -6   9  -2    2.64    0.91   0
   6  -9   2    1.57    0.83   0
  -6  -9  -2    2.18    0.77   0
   6   9   2    2.03    0.85   0
   6   9   2    0.47    1.00   0
   7  -9   2   64.99    1.61   0
   7   9   2   94.77    2.09   0
   7   9   2   62.61    1.71   0
  -7   9  -2   68.01    1.29   0
  -7   9  -2   74.51    1.27   0
   7   9   2   72.00    1.99   0
  -7  -9  -2   86.74    1.47   0
   7  -9   2   71.23    1.30   0
  -8  -9  -2   60.39    1.32   0
   8  -9   2   44.37    1.14   0
  -8   9  -2   55.08    1.15   0
   8   9   2   70.46    2.00   0
   8  -9   2   55.15    1.46   0
   8   9   2   45.71    1.83   0
  -8   9  -2   48.75    1.14   0
   8   9   2   44.75    1.64   0
   9  -9   2    1.19    0.89   0
  -9  -9  -2    1.56    0.89   0
  -9   9  -2    1.31    0.78   0
   9   9   2    0.97    1.58   0
   9   9   2    1.10    1.30   0
   9  -9   2    1.62    0.86   0
  -9   9  -2    5.05    1.23   0
   9   9   2    1.69    1.40   0
 -10  -9  -2    3.04    0.83   0
  10   9   2    2.10    1.61   0
  10   9   2    2.17    1.43   0
 -10   9  -2    2.43    0.84   0
  10   9   2    1.93    0.97   0
  10  -9   2    2.48    0.89   0
 -10   9  -2    2.20    0.87   0
  10  -9   2    1.51    1.25   0
  11  -9   2   -0.20    0.90   0
 -11  -9  -2   -0.11    0.84   0
 -11   9  -2    0.24    0.88   0
 -11   9  -2    0.91    0.87   0
  11   9   2    0.36    1.54   0
  11   9   2    0.85    0.91   0
  11  -9   2   -0.17    0.85   0
  11   9   2    0.09    1.67   0
 -12   9  -2   -0.84    1.16   0
 -12  -9  -2   -0.78    1.32   0
 -12   9  -2   -1.15    0.90   0
  12  -9   2    0.39    0.85   0
  12   9   2   -0.27    0.98   0
  12  -9   2    1.08    0.88   0
 -13  -9  -2    0.22    1.38   0
 -13   9  -2   -0.04    0.93   0
 -13   9  -2    1.21    1.29   0
  13  -9   2    0.35    1.34   0
  13   9   2    2.34    1.41   0
  13  -9   2    0.50    0.94   0
  15  10  -2    0.48    1.37   0
 -15 -10   2    0.22    1.42   0
 -15  10   2    2.06    1.34   0
  15 -10  -2    1.34    1.41   0
 -15  10   2    0.93    1.37   0
  15 -10  -2    0.71    0.89   0
  14 -10  -2    0.73    0.88   0
 -14  10   2   -0.95    0.94   0
 -14 -10   2   -0.85    0.94   0
 -14  10   2    0.35    0.90   0
  14 -10  -2    0.46    0.86   0
  14  10  -2    0.04    0.90   0
 -13 -10   2    0.75    1.30   0
 -13  10   2   -0.87    0.88   0
  13  10  -2    0.35    0.85   0
  13 -10  -2    0.46    0.83   0
 -13  10   2    0.30    0.91   0
  13 -10  -2    1.35    1.22   0
  12  10  -2   -0.05    1.15   0
 -12 -10   2   -0.15    1.25   0
 -12  10   2    0.47    0.84   0
  12 -10  -2    0.67    0.87   0
  12 -10  -2    1.36    1.13   0
 -12  10   2    0.33    0.83   0
  11  10  -2    0.33    0.77   0
 -11 -10   2    0.55    1.21   0
 -11  10   2   -0.12    0.86   0
 -11  10   2    0.83    1.22   0
  11 -10  -2   -0.56    0.82   0
  11 -10  -2   -1.03    1.16   0
  10  10  -2    1.11    1.07   0
 -10 -10   2    0.93    1.26   0
 -10  10   2    2.09    0.85   0
  10 -10  -2    1.33    1.14   0
  10 -10  -2    0.94    0.81   0
 -10  10   2   -0.24    1.16   0
  -9  10   2  126.50    1.50   0
   9  10  -2  168.37    2.44   0
  -9 -10   2  106.56    2.10   0
  -9  10   2  115.06    1.72   0
   9 -10  -2  164.38    1.58   0
   9 -10  -2  181.59    1.86   0
  -8  10   2   43.99    1.17   0
   8  10  -2   66.84    1.78   0
  -8 -10   2   43.92    1.71   0
  -8  10   2   55.34    1.48   0
   8 -10  -2   65.44    1.22   0
   8 -10  -2   66.67    1.18   0
  -7  10   2   16.90    0.98   0
  -7 -10   2   17.74    2.27   0
   7 -10  -2   23.42    0.95   0
  -7 -10   2   17.93    1.58   0
   7 -10  -2   31.29    1.21   0
  -7  10   2   26.50    1.29   0
  -7 -10   2   26.93    2.23   0
  -6  10   2    1.62    0.90   0
  -6  10   2    2.02    1.18   0
  -6 -10   2    1.88    1.61   0
  -6 -10   2    2.49    1.05   0
   6 -10  -2    0.99    0.84   0
  -6 -10   2    1.89    1.62   0
   6 -10  -2    2.98    0.78   0
   5  10  -2   21.78    1.35   0
  -5 -10   2   19.97    1.71   0
  -5  10   2   12.49    0.99   0
  -5 -10   2   15.69    1.81   0
   5 -10  -2   21.18    0.97   0
  -5 -10   2   13.22    1.40   0
  -5  10   2   17.81    0.97   0
   5 -10  -2   22.44    1.14   0
   4 -10  -2    4.29    0.76   0
   4  10  -2    3.90    1.18   0
  -4  10   2    4.10    0.82   0
   4 -10  -2    2.90    0.86   0
  -4 -10   2    3.26    1.46   0
  -4  10   2    3.64    1.24   0
  -4 -10   2    3.70    1.43   0
  -4 -10   2    1.92    1.33   0
  -3 -10   2   24.05    1.68   0
   3 -10  -2   24.07    0.94   0
  -3 -10   2   16.19    1.75   0
   3  10  -2   21.71    1.40   0
  -3 -10   2   15.58    1.12   0
   3 -10  -2   23.19    1.27   0
  -3  10   2   22.65    0.98   0
  -3  10   2   19.26    1.01   0
   2 -10  -2   29.06    1.00   0
  -2 -10   2   18.86    1.81   0
   2  10  -2   24.98    1.07   0
  -2  10   2   24.92    1.03   0
  -2 -10   2   19.54    1.45   0
  -2  10   2   29.71    1.04   0
   1 -10  -2   68.19    1.44   0
   1  10  -2   55.06    1.54   0
   1  10  -2   60.62    1.80   0
  -1  10   2   52.84    1.16   0
  -1 -10   2   41.13    1.70   0
  -1 -10   2   41.14    1.51   0
  -1  10   2   67.57    1.55   0
   0  10   2  130.00    1.98   0
   0 -10   2   84.07    2.03   0
   0 -10  -2  132.25    1.79   0
   0  10   2  119.94    1.83   0
   0  10  -2  109.09    2.07   0
   0 -10   2   82.41    1.65   0
   0  10  -2   95.93    1.45   0
   1  10   2   43.08    1.24   0
  -1 -10  -2   47.32    1.44   0
   1  10   2   40.36    1.22   0
  -1  10  -2   33.96    1.27   0
   1 -10   2   29.34    1.60   0
  -1  10  -2   36.98    1.39   0
   1  10   2   43.30    1.43   0
   1 -10   2   28.94    1.07   0
   2  10   2   87.28    1.58   0
   2  10   2   83.59    1.87   0
   2 -10   2   58.72    1.26   0
  -2  10  -2   71.92    1.71   0
   2 -10   2   60.50    1.35   0
  -2 -10  -2   99.45    1.78   0
  -2  10  -2   72.88    1.28   0
  -3  10  -2    9.07    0.94   0
   3  10   2   11.36    1.26   0
  -3  10  -2    8.72    1.25   0
   3 -10   2    8.26    1.29   0
  -3 -10  -2   12.41    1.20   0
   3  10   2    8.76    1.34   0
   3 -10   2    8.84    0.96   0
   4  10   2   17.30    0.97   0
  -4  10  -2   13.33    1.05   0
   4  10   2   12.86    1.38   0
   4 -10   2   10.19    0.99   0
  -4  10  -2   13.66    0.94   0
   4 -10   2   12.38    1.49   0
   4  10   2   17.97    1.32   0
   5  10   2   16.63    1.03   0
  -5  10  -2   12.80    0.92   0
  -5  10  -2   11.90    1.01   0
   5 -10   2   13.13    0.95   0
   5  10   2   11.63    1.06   0
   5  10   2   18.36    1.37   0
   5 -10   2   13.04    1.36   0
   6  10   2    1.79    0.98   0
   6  10   2    2.46    1.23   0
  -6 -10  -2    1.68    1.19   0
  -6  10  -2    3.70    1.24   0
   6  10   2    2.51    1.16   0
   6 -10   2    0.53    0.84   0
  -6  10  -2    2.59    0.87   0
   6 -10   2    2.63    1.33   0
   7 -10   2    3.65    0.95   0
  -7  10  -2    3.21    0.86   0
   7 -10   2    3.60    0.93   0
   7  10   2    3.56    1.48   0
  -7 -10  -2    5.29    1.14   0
   7  10   2    3.69    1.00   0
  -7  10  -2    2.41    0.90   0
   7  10   2    4.48    1.18   0
   8 -10   2   14.14    1.31   0
   8  10   2   20.50    1.72   0
  -8  10  -2   13.77    0.94   0
  -8 -10  -2   18.64    0.99   0
   8  10   2   13.57    1.40   0
  -8  10  -2   16.44    0.90   0
   8  10   2   12.95    1.78   0
   8 -10   2   14.29    0.94   0
   9 -10   2    7.75    0.85   0
  -9 -10  -2   13.58    1.26   0
  -9  10  -2   11.93    0.82   0
  -9  10  -2   10.07    1.30   0
   9  10   2   14.35    1.67   0
   9  10   2    8.74    0.98   0
   9 -10   2   10.93    0.93   0
   9  10   2    8.88    1.70   0
  10  10   2    2.04    2.05   0
  10  10   2    2.34    1.96   0
 -10  10  -2    2.20    1.16   0
  10 -10   2    2.53    1.24   0
  10  10   2    2.45    1.29   0
  10 -10   2    2.50    0.88   0
 -10  10  -2    1.89    0.86   0
 -10 -10  -2    2.75    0.83   0
 -11 -10  -2    0.85    0.84   0
  11 -10   2    0.52    0.89   0
 -11  10  -2    1.36    0.87   0
  11  10   2    0.78    1.27   0
  11 -10   2    0.05    1.25   0
 -11  10  -2   -0.69    0.86   0
  12 -10   2    1.64    0.92   0
 -12  10  -2    0.33    0.91   0
 -12 -10  -2    1.00    1.28   0
 -12  10  -2    0.48    1.25   0
  12  10   2    0.51    1.34   0
  12 -10   2    1.79    1.27   0
 -13  10  -2   -0.18    0.97   0
 -13 -10  -2    2.22    1.37   0
  13 -10   2    1.14    1.39   0
 -13  10  -2    3.12    1.33   0
  13  10   2    1.71    1.42   0
  13 -10   2    0.81    1.33   0
 -14 -11   2   -0.04    1.30   0
 -14  11   2   -0.65    0.95   0
 -14  11   2    2.32    1.33   0
  14 -11  -2    0.69    0.93   0
  14 -11  -2    1.05    1.30   0
  14  11  -2   -0.21    0.90   0
 -13  11   2   -0.31    1.29   0
  13 -11  -2    0.51    1.23   0
 -13 -11   2   -0.49    1.31   0
 -13  11   2    0.25    1.24   0
  13 -11  -2    0.24    0.87   0
  13  11  -2    1.06    0.88   0
  12 -11  -2    1.43    0.84   0
 -12 -11   2    0.43    1.24   0
 -12  11   2   -0.75    1.22   0
  12 -11  -2    1.55    0.82   0
 -12  11   2    0.17    0.86   0
  12  11  -2    0.52    0.88   0
  11  11  -2    1.32    1.13   0
 -11 -11   2    1.46    1.23   0
 -11  11   2    1.45    0.85   0
  11 -11  -2    1.00    0.85   0
  11 -11  -2    3.83    1.13   0
 -11  11   2    0.51    0.86   0
 -10  11   2   -0.30    0.80   0
  10 -11  -2    1.55    1.10   0
 -10  11   2   -0.04    0.85   0
  10  11  -2   -0.03    1.13   0
 -10 -11   2   -0.55    1.24   0
  10 -11  -2    0.39    0.79   0
  -9  11   2    1.09    1.25   0
  -9 -11   2    0.60    1.27   0
   9  11  -2    1.45    1.11   0
  -9  11   2    1.72    1.27   0
   9 -11  -2    1.04    0.81   0
   9 -11  -2    0.55    1.17   0
  -8  11   2    6.68    1.33   0
  -8 -11   2    6.57    1.35   0
  -8  11   2    7.43    0.91   0
   8 -11  -2    9.99    0.93   0
   8 -11  -2    6.17    0.86   0
   7 -11  -2    0.71    0.83   0
  -7 -11   2    0.17    1.68   0
  -7 -11   2   -0.41    1.58   0
  -7  11   2   -1.10    1.31   0
  -7  11   2   -0.22    0.81   0
  -7 -11   2    0.23    2.05   0
   7 -11  -2    0.18    1.06   0
  -6 -11   2    0.17    1.61   0
   6 -11  -2    0.70    0.72   0
  -6  11   2    0.33    1.19   0
  -6 -11   2   -0.01    1.53   0
  -6 -11   2   -0.11    1.24   0
  -6 -11   2    0.44    1.63   0
   6 -11  -2    0.17    0.77   0
  -6  11   2   -0.02    0.82   0
   5  11  -2    7.78    1.18   0
  -5  11   2    7.95    1.21   0
   5 -11  -2    7.37    0.85   0
  -5  11   2    6.61    1.29   0
  -5 -11   2    4.74    0.98   0
   5 -11  -2    7.77    1.10   0
   4 -11  -2   15.52    0.89   0
   4  11  -2   14.65    0.98   0
  -4  11   2   11.16    0.98   0
   4 -11  -2   14.65    0.91   0
  -4  11   2   14.99    0.97   0
  -4 -11   2   10.69    1.48   0
  -3 -11   2   12.70    1.10   0
   3 -11  -2   20.84    0.91   0
  -3  11   2   16.53    0.99   0
  -3 -11   2   12.74    1.83   0
  -3  11   2   19.62    1.22   0
   3  11  -2   18.06    1.36   0
   3 -11  -2   14.46    0.88   0
  -3 -11   2   21.19    1.88   0
  -2  11   2   12.25    0.95   0
   2 -11  -2   14.82    1.19   0
   2  11  -2   11.03    0.92   0
  -2 -11   2    9.10    1.61   0
  -2 -11   2    9.04    0.96   0
  -2  11   2   13.92    0.95   0
   1 -11  -2    1.78    1.03   0
  -1  11   2    0.94    0.80   0
   1  11  -2    0.49    0.83   0
  -1  11   2    0.56    0.81   0
  -1 -11   2    0.62    1.32   0
   1  11  -2    0.32    1.17   0
  -1 -11   2    0.76    1.26   0
   0  11  -2   73.07    1.82   0
   0 -11  -2   85.68    1.39   0
   0  11   2   75.25    1.60   0
   0  11  -2   67.34    1.26   0
   0 -11   2   55.63    1.79   0
   0 -11   2   56.28    1.27   0
   0  11   2   83.51    1.55   0
   1  11   2    1.67    1.17   0
   1  11   2    1.10    0.78   0
   1 -11   2    0.89    0.99   0
   1 -11   2    0.42    1.30   0
  -1  11  -2    0.57    1.21   0
   1  11   2    1.56    0.86   0
  -1 -11  -2    1.73    1.06   0
  -1  11  -2    0.72    1.34   0
   2  11   2   13.16    0.98   0
  -2 -11  -2   14.23    0.91   0
  -2  11  -2   12.49    1.34   0
  -2  11  -2   12.30    0.96   0
   2 -11   2   10.51    1.36   0
   2  11   2   13.76    1.37   0
   2 -11   2   10.02    1.00   0
   3  11   2    0.01    1.19   0
   3 -11   2    1.00    1.33   0
  -3 -11  -2    0.64    1.02   0
   3  11   2    0.59    0.86   0
  -3  11  -2    0.74    0.87   0
  -3  11  -2   -0.68    0.89   0
   3 -11   2    0.29    1.33   0
  -4  11  -2    1.26    1.23   0
   4  11   2    0.60    1.28   0
  -4  11  -2    0.96    0.86   0
   4 -11   2    2.27    1.27   0
   4  11   2    0.31    1.21   0
   4 -11   2    0.17    1.26   0
   5  11   2    0.32    1.09   0
  -5  11  -2    0.28    0.93   0
  -5  11  -2    0.13    1.19   0
   5  11   2    0.20    0.96   0
   5 -11   2   -0.57    0.87   0
   5  11   2   -0.01    0.83   0
   5 -11   2    1.58    0.98   0
   6 -11   2    6.95    1.34   0
   6  11   2    6.32    1.21   0
   6 -11   2    4.28    0.90   0
  -6  11  -2    4.26    0.92   0
   6  11   2    6.51    1.26   0
   6  11   2    5.70    1.36   0
  -6  11  -2    5.78    0.87   0
   7 -11   2   14.13    1.32   0
   7  11   2   16.34    1.43   0
   7  11   2   11.28    1.37   0
  -7 -11  -2   17.90    0.96   0
   7  11   2   14.18    1.41   0
  -7  11  -2   12.07    0.95   0
  -7  11  -2   14.01    1.26   0
   7 -11   2   14.67    0.94   0
  -8 -11  -2   12.88    1.26   0
   8 -11   2    9.82    0.87   0
  -8  11  -2    7.82    0.89   0
  -8  11  -2   12.14    1.21   0
   8  11   2    9.47    1.37   0
   8 -11   2   10.85    0.86   0
   8  11   2   12.59    1.44   0
   8  11   2    8.72    1.65   0
  -9 -11  -2    5.56    1.19   0
   9 -11   2    2.69    0.86   0
  -9  11  -2    3.62    1.25   0
  -9  11  -2    5.55    1.21   0
   9 -11   2    2.67    0.84   0
   9  11   2    4.20    1.31   0
   9  11   2    4.26    1.98   0
   9  11   2    3.01    1.81   0
 -10 -11  -2   -0.19    1.22   0
  10 -11   2   -0.31    1.22   0
  10  11   2    1.01    1.28   0
 -10  11  -2    1.52    0.88   0
  10 -11   2    1.02    0.81   0
 -10  11  -2    1.55    0.81   0
 -11 -11  -2    0.87    1.23   0
  11 -11   2   -0.15    0.90   0
 -11  11  -2    0.41    0.89   0
 -11  11  -2   -0.21    1.21   0
  11  11   2   -0.72    1.32   0
  11 -11   2    0.02    1.24   0
  12 -11   2    1.05    1.29   0
 -12  11  -2   -0.72    0.92   0
 -12 -11  -2    0.32    1.28   0
  12  11   2    0.17    1.34   0
 -12  11  -2    1.48    0.93   0
  12 -11   2    0.03    1.31   0
  13  11   2   -0.20    1.45   0
 -13 -11  -2    0.27    1.38   0
  13 -11   2    1.02    0.94   0
 -13  11  -2    0.11    0.99   0
 -13  11  -2    1.25    0.93   0
  13 -11   2   -0.36    1.37   0
  14  12  -2    0.07    1.33   0
 -14 -12   2   -0.03    1.02   0
 -14  12   2   -0.20    0.90   0
 -14  12   2   -0.70    1.38   0
  14 -12  -2    0.56    0.90   0
  14 -12  -2    0.71    1.27   0
  13  12  -2    0.41    1.20   0
 -13  12   2   -0.49    0.91   0
 -13 -12   2    0.45    1.30   0
  13 -12  -2    0.38    0.91   0
 -13  12   2    0.60    0.85   0
  13 -12  -2    1.43    0.85   0
 -12 -12   2    0.82    1.23   0
  12  12  -2    0.46    0.85   0
 -12  12   2    0.83    0.88   0
  12 -12  -2    0.57    0.80   0
 -12  12   2    1.13    0.90   0
  12 -12  -2    0.54    0.82   0
  11  12  -2    3.83    1.21   0
 -11 -12   2    2.33    1.27   0
  11 -12  -2    4.83    0.83   0
  11 -12  -2    4.19    0.87   0
 -11  12   2    1.47    0.86   0
 -11  12   2    1.48    0.90   0
  10  12  -2   12.13    1.30   0
 -10 -12   2    7.97    1.32   0
  10 -12  -2   12.28    1.28   0
 -10  12   2    9.57    1.28   0
 -10  12   2    8.02    0.98   0
  10 -12  -2   12.89    1.20   0
  -9  12   2   27.63    1.33   0
  -9 -12   2   26.99    1.59   0
  -9  12   2   27.83    1.28   0
   9 -12  -2   37.57    1.01   0
   9 -12  -2   40.85    1.30   0
  -8  12   2    2.73    1.26   0
  -8 -12   2    2.25    1.52   0
  -8  12   2    2.14    0.88   0
   8 -12  -2    3.73    0.85   0
   8 -12  -2    4.10    1.10   0
   7 -12  -2    4.01    0.85   0
  -7  12   2    2.77    0.93   0
  -7 -12   2    3.35    1.75   0
  -7 -12   2    2.73    1.73   0
  -7  12   2    5.07    0.83   0
  -7 -12   2    3.19    1.90   0
   7 -12  -2    4.45    1.09   0
  -6 -12   2    9.29    1.74   0
  -6  12   2    9.54    0.92   0
  -6 -12   2   14.14    1.27   0
  -6  12   2   10.61    0.84   0
   6 -12  -2   14.19    0.94   0
   6 -12  -2   14.61    0.85   0
  -5 -12   2    0.33    1.31   0
   5  12  -2    1.37    1.12   0
  -5  12   2   -0.03    1.22   0
  -5  12   2    0.47    0.86   0
   5 -12  -2    0.99    0.79   0
   5 -12  -2    0.54    1.08   0
   4 -12  -2    5.69    0.80   0
  -4  12   2    4.49    0.91   0
   4  12  -2    5.27    0.87   0
  -4  12   2    6.81    1.16   0
  -4 -12   2    4.64    1.32   0
   4 -12  -2    5.35    1.18   0
   3 -12  -2    1.28    1.01   0
  -3 -12   2    0.90    1.82   0
   3  12  -2    0.42    1.21   0
  -3  12   2    1.13    0.89   0
  -3  12   2    0.78    1.14   0
  -3 -12   2    0.70    2.14   0
  -3 -12   2    0.53    1.40   0
   3 -12  -2    0.50    0.78   0
  -2 -12   2    0.34    1.00   0
   2 -12  -2    1.73    0.75   0
  -2  12   2    1.51    0.81   0
  -2 -12   2    1.21    1.53   0
  -2  12   2    0.78    0.87   0
   2  12  -2    1.05    1.26   0
   1 -12  -2   16.21    0.95   0
  -1 -12   2   10.57    1.01   0
   1  12  -2   13.51    0.95   0
  -1 -12   2   10.15    1.03   0
  -1  12   2   13.62    1.36   0
  -1  12   2   15.52    1.30   0
   1  12  -2   15.19    1.29   0
   0  12   2    1.83    0.81   0
   0  12   2    2.08    0.86   0
   0  12  -2    1.81    1.26   0
   0  12  -2    1.51    0.83   0
   0 -12  -2    2.97    0.75   0
   0 -12   2    2.44    1.30   0
   0 -12   2    1.72    1.31   0
   1  12   2   12.95    0.90   0
   1  12   2   11.90    1.20   0
  -1  12  -2    9.44    1.39   0
  -1  12  -2   10.46    0.97   0
   1  12   2   10.08    0.94   0
   1 -12   2    7.96    1.42   0
  -1 -12  -2   11.84    0.88   0
   1 -12   2    7.86    1.33   0
   2  12   2    0.09    0.67   0
  -2 -12  -2    0.36    0.73   0
   2  12   2   -0.64    1.18   0
   2 -12   2   -0.12    1.32   0
   2  12   2    0.65    1.23   0
  -2  12  -2    0.12    1.29   0
  -2  12  -2   -0.78    1.22   0
   2 -12   2    0.39    1.30   0
  -3  12  -2    2.32    0.93   0
  -3 -12  -2    3.60    1.04   0
   3 -12   2    3.66    1.39   0
   3  12   2    3.46    1.25   0
  -3  12  -2    1.25    1.22   0
   3  12   2    2.22    1.23   0
   3 -12   2    2.57    0.90   0
   4 -12   2    7.64    1.34   0
   4  12   2    8.18    1.33   0
  -4  12  -2    7.24    0.99   0
  -4 -12  -2    9.54    0.87   0
  -4  12  -2    6.69    0.92   0
   4  12   2    8.95    1.30   0
   4 -12   2    6.22    1.00   0
   5 -12   2   -0.49    0.91   0
   5  12   2   -0.91    1.36   0
   5  12   2    1.15    1.07   0
   5  12   2    0.53    1.19   0
  -5  12  -2    0.20    0.86   0
   5 -12   2    1.59    1.26   0
  -5  12  -2    0.52    0.91   0
   6  12   2    6.45    1.23   0
   6  12   2    4.75    1.36   0
  -6  12  -2    5.28    0.93   0
   6 -12   2    4.62    0.92   0
   6  12   2    6.29    1.26   0
  -6  12  -2    5.65    1.23   0
   6 -12   2    5.55    0.89   0
   7 -12   2    1.18    0.87   0
  -7  12  -2   -0.40    0.80   0
   7  12   2    0.10    1.25   0
   7  12   2    0.77    1.25   0
   7  12   2    0.52    0.84   0
   7 -12   2    1.18    0.75   0
  -7  12  -2    0.71    0.85   0
  -8  12  -2   -0.03    0.82   0
  -8 -12  -2    0.50    0.78   0
   8 -12   2    1.26    0.89   0
   8  12   2    0.41    1.50   0
  -8  12  -2    0.94    0.86   0
   8  12   2    0.85    0.91   0
   8 -12   2    0.93    1.15   0
   8  12   2    0.71    1.73   0
   9 -12   2    1.46    0.85   0
  -9 -12  -2    1.20    0.82   0
  -9  12  -2    1.78    0.86   0
   9 -12   2    3.53    1.23   0
  -9  12  -2    1.61    1.23   0
   9  12   2    1.37    1.27   0
  10 -12   2    0.31    1.15   0
 -10  12  -2   -0.98    0.89   0
 -10 -12  -2    0.69    1.20   0
 -10  12  -2    0.22    1.10   0
  10  12   2    0.90    1.28   0
  10 -12   2    0.44    0.88   0
  11 -12   2    0.36    0.92   0
 -11  12  -2    1.00    0.85   0
 -11 -12  -2    0.79    0.90   0
 -11  12  -2    0.91    0.91   0
  11 -12   2    0.99    0.93   0
  11  12   2    1.90    1.29   0
 -12 -12  -2   -0.37    0.94   0
  12 -12   2    0.66    1.36   0
 -12  12  -2    0.15    1.29   0
  12  12   2    0.41    1.39   0
  12 -12   2    0.66    0.88   0
 -12  12  -2    0.22    0.89   0
  14  13  -2    0.35    1.31   0
 -14 -13   2    0.34    0.99   0
 -14  13   2   -0.24    0.92   0
  14 -13  -2   -0.16    0.90   0
  14 -13  -2    1.59    1.33   0
 -14  13   2   -0.93    1.00   0
  13  13  -2    0.41    1.24   0
 -13  13   2    0.90    0.93   0
 -13 -13   2    0.86    1.33   0
 -13  13   2   -0.15    0.91   0
  13 -13  -2   -0.25    0.87   0
  13 -13  -2    1.05    0.86   0
  12  13  -2    0.19    1.19   0
 -12 -13   2    0.24    1.29   0
 -12  13   2    0.71    1.27   0
  12 -13  -2   -0.16    0.84   0
 -12  13   2    1.20    1.24   0
  12 -13  -2   -0.91    0.85   0
 -11 -13   2    0.72    1.24   0
  11 -13  -2    0.91    0.85   0
 -11  13   2    0.29    0.80   0
  11  13  -2    0.84    1.15   0
  11 -13  -2    0.14    0.84   0
 -11  13   2    0.60    0.83   0
 -10 -13   2    1.92    1.23   0
 -10  13   2    2.50    0.81   0
  10 -13  -2    4.11    1.13   0
 -10  13   2    1.98    0.88   0
  10 -13  -2    3.12    1.19   0
  -9  13   2   10.03    1.27   0
  -9 -13   2   13.08    1.68   0
  -9  13   2   11.84    0.90   0
   9 -13  -2   14.86    0.90   0
   9 -13  -2   17.50    1.18   0
  -8  13   2    2.26    0.86   0
  -8 -13   2    1.11    2.12   0
   8 -13  -2    1.61    0.80   0
  -8  13   2    0.59    0.85   0
   8 -13  -2    1.29    0.77   0
  -7  13   2    3.18    0.88   0
   7 -13  -2    0.76    0.85   0
  -7 -13   2    1.44    1.81   0
  -7  13   2    1.60    0.79   0
  -7 -13   2    1.63    1.69   0
   7 -13  -2    1.75    1.07   0
  -6 -13   2    0.48    1.52   0
  -6  13   2    1.65    0.89   0
  -6  13   2    0.52    1.15   0
   6 -13  -2   -0.09    0.84   0
   6 -13  -2    0.57    0.77   0
  -5 -13   2    1.99    1.34   0
  -5  13   2    2.63    0.94   0
   5  13  -2    2.74    1.17   0
  -5  13   2    2.33    0.81   0
   5 -13  -2    3.81    0.88   0
   5 -13  -2    3.46    1.10   0
   4 -13  -2    0.60    0.75   0
  -4 -13   2    0.38    1.30   0
  -4  13   2    0.65    0.86   0
  -4  13   2    1.15    1.26   0
   4  13  -2    1.01    1.09   0
   4 -13  -2    0.81    1.09   0
  -3 -13   2    0.65    0.92   0
   3 -13  -2    0.85    1.05   0
   3 -13  -2    0.80    1.10   0
  -3  13   2    0.37    1.23   0
   3  13  -2    0.73    0.83   0
  -3  13   2    0.92    0.88   0
  -2  13   2    0.85    1.23   0
   2 -13  -2    1.62    1.11   0
   2  13  -2    1.74    1.21   0
  -2 -13   2    1.36    0.96   0
  -2 -13   2    1.33    1.56   0
  -2  13   2    1.48    0.84   0
   1 -13  -2   11.90    0.88   0
   1  13  -2   10.61    1.31   0
   1  13  -2    8.93    0.96   0
  -1 -13   2    7.74    1.37   0
  -1  13   2    9.25    1.36   0
  -1  13   2   10.83    0.93   0
  -1 -13   2    6.81    1.40   0
   0  13   2    1.32    1.27   0
   0  13  -2    0.91    1.24   0
   0  13  -2   -0.13    1.29   0
   0 -13   2    0.75    1.28   0
   0 -13  -2    0.81    0.77   0
   0  13   2    1.37    1.10   0
   0 -13   2    1.62    1.30   0
   1  13   2    1.05    1.10   0
  -1 -13  -2    0.37    0.75   0
   1  13   2    0.69    0.86   0
  -1  13  -2    1.01    1.23   0
  -1  13  -2   -0.23    0.85   0
   1 -13   2    0.34    0.91   0
   1  13   2    0.91    0.76   0
   1 -13   2    0.90    0.91   0
   2  13   2   -0.59    1.04   0
   2  13   2   -0.12    1.18   0
  -2  13  -2    0.83    1.21   0
  -2 -13  -2   -0.08    0.69   0
  -2  13  -2    0.15    0.84   0
   2 -13   2    0.74    0.85   0
   2 -13   2    0.24    0.89   0
   2  13   2   -0.30    1.18   0
   3 -13   2    0.20    0.89   0
   3  13   2    0.08    0.76   0
  -3  13  -2    1.42    1.31   0
   3  13   2   -0.14    1.27   0
   3  13   2    0.75    1.25   0
  -3  13  -2   -0.12    0.84   0
   3 -13   2   -0.13    0.95   0
  -3 -13  -2    0.03    1.03   0
   4 -13   2    7.86    1.35   0
  -4  13  -2    9.42    0.94   0
   4  13   2    8.06    1.35   0
   4  13   2    8.70    1.34   0
  -4 -13  -2   10.41    1.18   0
   4 -13   2    8.95    1.00   0
  -4  13  -2    7.83    1.39   0
   5  13   2    0.25    1.06   0
  -5  13  -2    0.17    0.93   0
   5  13   2    0.42    1.24   0
   5 -13   2    1.07    0.93   0
   5  13   2    0.70    1.29   0
   5 -13   2    0.30    0.85   0
  -5  13  -2    0.14    0.86   0
  -6  13  -2    0.58    0.83   0
   6  13   2    0.71    1.16   0
   6  13   2    0.78    1.15   0
   6  13   2    1.16    1.22   0
   6 -13   2    3.07    1.18   0
  -6  13  -2    1.02    1.21   0
   6 -13   2    0.66    0.85   0
   7 -13   2   -0.19    1.24   0
  -7  13  -2    0.94    0.84   0
   7  13   2    0.87    0.90   0
   7  13   2    1.27    1.53   0
   7  13   2    1.27    1.46   0
  -7  13  -2    0.28    0.85   0
   7 -13   2    1.08    0.79   0
   8 -13   2    0.17    1.26   0
   8  13   2    0.19    1.94   0
  -8  13  -2   -0.04    1.21   0
   8  13   2    0.10    2.08   0
   8  13   2   -0.04    1.27   0
  -8  13  -2    0.39    0.84   0
   8 -13   2   -0.32    1.18   0
   9 -13   2    1.38    1.20   0
  -9 -13  -2    1.19    1.14   0
  -9  13  -2    0.12    0.82   0
  -9  13  -2    1.01    0.93   0
   9 -13   2    0.83    0.85   0
   9  13   2    1.62    1.27   0
 -10  13  -2    1.34    1.22   0
 -10 -13  -2    0.72    0.83   0
 -10  13  -2    0.36    0.86   0
  10 -13   2   -0.47    0.87   0
  10  13   2    0.57    1.31   0
  10 -13   2   -0.08    1.20   0
 -11  13  -2    1.03    0.96   0
 -11 -13  -2    0.60    0.92   0
 -11  13  -2    0.71    1.24   0
  11 -13   2   -0.06    0.89   0
  11 -13   2    1.30    0.92   0
  11  13   2    0.53    0.94   0
  12 -13   2    2.60    0.97   0
 -12  13  -2    0.83    0.96   0
 -12  13  -2    0.65    0.93   0
  12  13   2    0.85    0.97   0
  12 -13   2    0.58    0.98   0
 -12 -13  -2    0.62    0.97   0
  13  14  -2    0.27    1.36   0
 -13 -14   2    0.11    1.36   0
 -13  14   2    0.86    0.88   0
 -13  14   2    0.21    0.94   0
  13 -14  -2    0.31    0.91   0
  13 -14  -2    0.73    0.93   0
 -12 -14   2    1.01    1.29   0
 -12  14   2    1.13    0.88   0
  12 -14  -2    0.92    0.87   0
 -12  14   2    0.65    0.91   0
  12 -14  -2    0.70    0.86   0
 -11  14   2    2.32    1.27   0
  11 -14  -2    4.04    0.86   0
 -11 -14   2    2.62    1.55   0
 -11  14   2    3.75    0.90   0
  11 -14  -2    3.61    0.86   0
 -10 -14   2   -0.08    1.52   0
 -10  14   2    0.61    0.88   0
 -10  14   2    0.99    0.84   0
  10 -14  -2   -1.03    1.20   0
  10 -14  -2    0.11    1.13   0
  -9  14   2    1.25    1.26   0
  -9  14   2   -0.15    0.81   0
   9 -14  -2   -0.79    0.84   0
   9 -14  -2    0.40    1.08   0
  -8  14   2    8.97    0.94   0
  -8  14   2    8.14    0.89   0
   8 -14  -2   12.28    0.89   0
   8 -14  -2   12.27    0.86   0
  -7  14   2    1.45    1.19   0
  -7  14   2    1.57    0.85   0
  -7 -14   2    1.29    1.61   0
   7 -14  -2    2.55    1.12   0
   7 -14  -2    1.60    0.77   0
  -7 -14   2    1.12    1.51   0
   6  14  -2    1.04    1.04   0
  -6  14   2    0.45    0.85   0
   6 -14  -2    0.24    0.74   0
  -6  14   2    1.62    0.83   0
   6 -14  -2   -0.01    0.82   0
  -6 -14   2    1.34    1.45   0
   5 -14  -2    0.82    1.05   0
  -5  14   2    0.92    0.90   0
  -5 -14   2    0.71    0.91   0
  -5  14   2    0.23    1.26   0
   5 -14  -2    1.46    0.84   0
   5  14  -2    0.63    1.09   0
  -4 -14   2    0.47    1.32   0
   4  14  -2    0.55    0.83   0
  -4  14   2    0.13    0.87   0
   4 -14  -2    1.06    0.78   0
  -4  14   2    1.31    1.26   0
   4 -14  -2   -0.06    1.09   0
  -3 -14   2    0.82    0.92   0
   3 -14  -2    0.31    1.05   0
  -3  14   2    1.55    0.82   0
   3  14  -2   -0.06    1.15   0
   3 -14  -2    0.34    1.04   0
  -3  14   2    1.37    1.19   0
   2 -14  -2    4.43    0.76   0
  -2 -14   2    1.36    1.32   0
   2  14  -2    4.97    1.23   0
  -2  14   2    3.43    0.93   0
  -2 -14   2    4.24    1.53   0
  -2  14   2    3.38    0.83   0
  -1 -14   2    0.98    1.35   0
   1 -14  -2    3.48    0.74   0
  -1  14   2    2.98    1.29   0
   1  14  -2    2.43    1.22   0
   1  14  -2    3.37    1.26   0
  -1 -14   2    2.87    1.31   0
  -1  14   2    3.36    1.16   0
   0 -14   2   -0.69    1.33   0
   0 -14   2   -0.14    1.32   0
   0  14  -2   -0.13    1.23   0
   0 -14  -2    0.84    1.14   0
   0  14   2    0.59    0.91   0
   0  14  -2    1.41    0.90   0
   0  14   2    0.80    1.07   0
   1  14   2    3.07    1.25   0
   1  14   2    3.27    0.77   0
  -1 -14  -2    3.60    0.75   0
  -1  14  -2    2.45    0.80   0
   1 -14   2    3.02    0.88   0
   1 -14   2    4.15    1.27   0
  -1  14  -2    3.32    0.94   0
   1  14   2    3.86    1.13   0
   2  14   2    0.40    0.84   0
   2  14   2    0.60    1.10   0
   2 -14   2   -0.76    1.21   0
  -2  14  -2    0.79    0.78   0
  -2  14  -2    0.49    0.97   0
   2  14   2    0.36    1.22   0
   2 -14   2    1.07    0.93   0
  -2 -14  -2    0.41    0.82   0
   3 -14   2    1.93    1.30   0
   3  14   2    1.23    1.10   0
   3 -14   2    0.53    0.90   0
   3  14   2    1.46    1.24   0
   3  14   2   -0.28    1.29   0
  -3 -14  -2    1.09    1.05   0
  -3  14  -2    1.64    0.89   0
  -3  14  -2    0.65    0.99   0
   4 -14   2    2.45    1.30   0
  -4  14  -2    0.54    0.89   0
   4  14   2    1.39    1.28   0
   4 -14   2    2.07    1.24   0
  -4 -14  -2    1.39    0.79   0
   4  14   2    2.26    1.31   0
  -4  14  -2    1.96    0.89   0
   5  14   2    0.79    1.22   0
   5 -14   2    0.26    0.87   0
   5  14   2    1.54    1.24   0
   5  14   2    1.18    1.08   0
  -5  14  -2   -0.09    1.21   0
  -5  14  -2    0.78    0.86   0
   5 -14   2    1.32    1.17   0
   6 -14   2    0.29    1.21   0
   6  14   2    2.11    1.23   0
   6 -14   2    2.63    1.26   0
   6  14   2    1.56    1.60   0
  -6  14  -2    1.61    0.82   0
  -6  14  -2    1.93    0.85   0
   6  14   2    1.89    1.16   0
   7  14   2    0.04    1.23   0
   7 -14   2    0.05    0.91   0
   7  14   2   -0.11    1.31   0
   7  14   2    0.36    1.43   0
  -7  14  -2    1.56    0.84   0
  -7  14  -2    0.85    1.20   0
   7 -14   2    0.37    0.81   0
   8 -14   2    0.74    0.85   0
  -8  14  -2   -0.81    1.21   0
   8 -14   2    0.28    0.85   0
  -8  14  -2    2.08    1.19   0
   8  14   2    0.17    1.24   0
   9 -14   2    0.08    0.83   0
   9  14   2   -0.45    1.27   0
  -9  14  -2    0.55    0.88   0
  -9  14  -2   -0.36    1.20   0
   9 -14   2   -1.06    1.23   0
  10 -14   2    0.21    0.90   0
 -10  14  -2    0.65    1.29   0
 -10  14  -2   -0.43    0.89   0
  10 -14   2    1.11    0.88   0
  10  14   2    0.35    1.33   0
  11 -14   2    1.44    0.90   0
 -11  14  -2    0.23    1.28   0
 -11  14  -2   -0.42    0.91   0
  11  14   2    1.35    1.41   0
 -11 -14  -2    0.39    1.29   0
  11 -14   2    0.72    0.93   0
 -12 -14  -2    0.26    1.00   0
  12 -14   2   -0.45    1.00   0
 -12  14  -2    1.27    1.37   0
 -12  14  -2    0.35    0.91   0
  12  14   2    0.83    1.04   0
  12 -14   2    1.25    1.35   0
 -13 -15   2    0.56    1.39   0
  13 -15  -2    0.70    0.90   0
 -13  15   2    2.30    1.37   0
 -13  15   2    0.80    1.32   0
  13 -15  -2    0.64    0.94   0
 -12  15   2   -0.67    0.87   0
 -12 -15   2    0.33    1.57   0
  12 -15  -2   -0.39    0.85   0
 -12  15   2   -0.17    0.85   0
  12 -15  -2   -0.29    0.85   0
  11 -15  -2    3.03    1.24   0
 -11 -15   2    1.95    1.96   0
 -11  15   2    1.61    1.24   0
 -11  15   2   -0.25    1.32   0
  11 -15  -2    1.76    0.84   0
 -10  15   2    0.41    0.88   0
 -10  15   2    0.48    0.88   0
  10 -15  -2    1.09    0.82   0
  10 -15  -2    0.51    0.82   0
  -9  15   2    1.05    0.89   0
   9 -15  -2    1.17    1.16   0
   9 -15  -2   -0.42    1.15   0
  -9  15   2    0.34    1.21   0
  -8  15   2    2.89    0.90   0
  -8  15   2    2.52    1.17   0
   8 -15  -2    5.11    1.20   0
   8 -15  -2    4.88    0.75   0
  -7  15   2    0.35    0.85   0
   7 -15  -2    0.73    0.79   0
  -7 -15   2    0.59    1.48   0
  -7  15   2    0.91    1.24   0
  -7 -15   2    0.44    1.57   0
   7 -15  -2   -0.22    0.80   0
  -6  15   2    3.02    0.91   0
   6  15  -2    3.19    1.38   0
  -6 -15   2    2.32    1.22   0
  -6  15   2    3.86    1.20   0
   6 -15  -2    2.59    0.82   0
   6 -15  -2    3.47    1.06   0
  -5  15   2    0.56    0.90   0
  -5 -15   2    0.50    0.87   0
   5  15  -2    1.06    0.83   0
   5 -15  -2    0.26    0.73   0
  -5  15   2   -0.11    0.87   0
   5 -15  -2    0.82    0.81   0
   4 -15  -2    0.21    1.10   0
  -4  15   2   -0.02    0.93   0
  -4 -15   2    0.37    1.36   0
  -4  15   2    0.46    0.88   0
   4 -15  -2    0.26    0.85   0
   4  15  -2    0.71    1.17   0
  -3 -15   2    7.44    1.30   0
   3 -15  -2    8.87    0.89   0
  -3  15   2    9.38    0.91   0
   3  15  -2    7.77    0.90   0
   3 -15  -2    9.63    0.85   0
  -3  15   2    6.54    0.85   0
   2 -15  -2   15.86    1.21   0
  -2 -15   2    8.11    1.32   0
  -2  15   2   10.08    1.33   0
   2  15  -2   11.72    0.93   0
  -2  15   2   13.78    1.30   0
  -2 -15   2   15.64    1.81   0
  -1 -15   2   10.19    1.41   0
   1 -15  -2   15.51    1.25   0
  -1  15   2   11.45    1.02   0
  -1 -15   2   13.97    1.41   0
   1  15  -2   14.57    1.34   0
   1  15  -2   11.98    1.32   0
  -1  15   2   13.66    0.95   0
   0 -15   2    3.86    1.28   0
   0  15  -2    2.69    0.84   0
   0 -15   2    2.74    0.97   0
   0  15   2    3.84    1.09   0
   0  15   2    2.88    0.94   0
   0  15  -2    3.09    1.26   0
   0 -15  -2    4.27    0.81   0
   1 -15   2    0.15    1.29   0
  -1  15  -2    2.52    1.26   0
  -1 -15  -2    3.24    1.11   0
   1  15   2    2.13    1.14   0
   1  15   2    3.00    1.16   0
  -1  15  -2    1.42    0.90   0
   1  15   2    2.07    0.96   0
   1 -15   2    2.71    1.26   0
   2  15   2   16.78    1.39   0
   2 -15   2   16.78    1.33   0
   2 -15   2   13.62    0.93   0
   2  15   2   18.56    1.38   0
  -2  15  -2   15.89    0.90   0
  -2 -15  -2   20.67    0.93   0
  -2  15  -2   16.67    1.33   0
   2  15   2   20.87    1.32   0
   3  15   2    2.31    1.11   0
   3  15   2    1.90    1.20   0
  -3  15  -2    1.17    1.29   0
   3 -15   2    2.44    1.28   0
  -3  15  -2    1.37    0.80   0
   3  15   2    1.13    1.31   0
  -3 -15  -2    1.70    0.75   0
   3 -15   2    0.47    1.32   0
   4  15   2    1.44    1.06   0
   4 -15   2    0.34    1.26   0
  -4 -15  -2    1.89    0.76   0
   4  15   2    0.96    0.86   0
   4  15   2    0.83    1.21   0
  -4  15  -2    2.23    1.25   0
  -4  15  -2    1.63    0.84   0
   4 -15   2    0.79    1.23   0
   5 -15   2    1.46    0.88   0
   5  15   2    0.68    1.04   0
   5  15   2    0.19    0.88   0
  -5  15  -2    0.91    0.86   0
   5 -15   2    0.33    0.84   0
   5  15   2    0.43    1.23   0
  -5  15  -2   -0.04    0.80   0
   6 -15   2    3.56    0.90   0
   6  15   2    2.53    1.30   0
   6  15   2    2.40    1.28   0
   6  15   2    3.01    1.23   0
  -6  15  -2    1.68    0.94   0
  -6  15  -2    3.28    0.88   0
   6 -15   2    2.07    0.91   0
  -7  15  -2    1.54    0.85   0
   7  15   2    1.90    1.54   0
   7 -15   2    3.81    1.23   0
   7  15   2    2.92    1.46   0
  -7  15  -2    2.68    0.89   0
   7 -15   2    3.94    0.85   0
   7  15   2    1.78    0.92   0
   8 -15   2    1.28    0.88   0
  -8  15  -2    0.79    0.84   0
  -8  15  -2    3.21    1.20   0
   8  15   2    0.92    1.33   0
   8 -15   2    1.13    0.83   0
   9 -15   2    1.05    0.91   0
  -9  15  -2    2.11    1.25   0
  -9  15  -2    2.15    1.24   0
   9  15   2    0.80    1.34   0
   9 -15   2    2.84    1.22   0
  10 -15   2   -0.70    0.89   0
 -10  15  -2    1.37    0.93   0
 -10  15  -2    0.94    0.88   0
  10  15   2   -0.36    1.38   0
  10 -15   2    0.55    0.94   0
  11 -15   2    0.13    0.93   0
 -11  15  -2    1.45    0.92   0
 -11  15  -2   -0.23    0.88   0
  11  15   2    0.48    1.42   0
  11 -15   2    0.57    0.91   0
 -13  16   2   -0.78    0.98   0
 -13  16   2    0.92    0.96   0
  13 -16  -2    0.05    1.36   0
  13 -16  -2   -0.26    0.89   0
 -12  16   2   -0.73    0.94   0
 -12  16   2    0.81    1.26   0
  12 -16  -2   -0.92    1.26   0
  12 -16  -2   -0.27    0.90   0
 -11  16   2    1.81    1.26   0
  11 -16  -2   -0.33    0.90   0
 -11  16   2   -0.09    0.95   0
  11 -16  -2    0.57    0.87   0
 -10  16   2    1.83    0.92   0
  10 -16  -2    3.86    0.86   0
 -10  16   2    2.38    0.88   0
  10 -16  -2    3.19    0.84   0
  -9  16   2   -0.04    1.29   0
   9 -16  -2    1.25    0.80   0
   9 -16  -2    0.67    0.76   0
  -9  16   2    2.34    1.19   0
  -8  16   2    1.60    1.23   0
  -8  16   2    2.01    0.88   0
   8 -16  -2    3.30    0.85   0
   8 -16  -2    3.42    1.09   0
  -7  16   2    0.90    1.20   0
  -7 -16   2    0.89    1.35   0
  -7  16   2    0.70    0.88   0
   7 -16  -2    1.99    1.11   0
  -7 -16   2    0.74    1.60   0
   7 -16  -2    0.89    0.82   0
  -6  16   2   -1.04    1.20   0
   6  16  -2    0.64    1.12   0
   6 -16  -2    1.06    0.74   0
  -6  16   2   -0.05    0.89   0
   6 -16  -2    0.30    1.13   0
  -6 -16   2    0.49    1.22   0
   5  16  -2    0.46    1.09   0
   5 -16  -2    0.95    1.08   0
  -5  16   2    0.23    1.22   0
  -5 -16   2   -0.02    1.18   0
  -5  16   2    0.43    0.86   0
   5 -16  -2    1.64    1.14   0
  -4 -16   2   11.09    1.35   0
   4 -16  -2   15.86    1.17   0
  -4  16   2    8.49    0.90   0
   4 -16  -2   13.44    0.84   0
  -4  16   2   11.10    0.94   0
   4  16  -2   13.41    1.26   0
   3 -16  -2   28.00    1.24   0
  -3  16   2   15.62    0.92   0
   3  16  -2   21.61    1.40   0
  -3 -16   2   18.31    1.43   0
  -3  16   2   23.05    1.37   0
   3 -16  -2   24.65    0.97   0
   2 -16  -2    2.89    1.06   0
  -2  16   2    1.80    0.83   0
   2  16  -2    0.99    1.22   0
  -2 -16   2    0.27    1.31   0
  -2  16   2    1.09    1.20   0
  -2 -16   2    1.52    1.69   0
   1  16  -2    5.07    1.46   0
  -1  16   2    4.03    1.30   0
  -1 -16   2    3.81    1.34   0
   1 -16  -2    3.99    1.25   0
  -1  16   2    2.96    1.37   0
   1  16  -2    3.95    1.00   0
  -1 -16   2    3.74    1.21   0
   0  16   2    5.63    1.35   0
   0 -16  -2    5.93    0.85   0
   0  16  -2    4.73    0.93   0
   0  16  -2    5.24    1.30   0
   0 -16   2    5.29    0.95   0
   0 -16   2    5.94    1.34   0
   0  16   2    5.48    1.31   0
   1  16   2   30.77    1.40   0
   1 -16   2   20.18    1.02   0
   1  16   2   22.94    1.15   0
  -1 -16  -2   30.69    1.06   0
  -1  16  -2   24.45    1.05   0
   1 -16   2   28.65    1.18   0
   1  16   2   32.85    1.49   0
  -1  16  -2   26.62    1.49   0
   2 -16   2    9.00    0.93   0
   2  16   2   11.07    1.30   0
  -2  16  -2    8.96    0.86   0
  -2  16  -2   11.40    1.33   0
   2 -16   2   13.28    1.31   0
  -2 -16  -2   14.12    0.91   0
   2  16   2   13.37    1.27   0
   2  16   2    9.69    1.01   0
   3 -16   2    3.18    1.20   0
  -3 -16  -2    4.54    0.80   0
   3  16   2    3.27    1.19   0
  -3  16  -2    2.60    0.86   0
   3  16   2    4.51    1.20   0
   3  16   2    3.18    1.33   0
   3 -16   2    4.72    1.25   0
  -3  16  -2    2.41    0.96   0
   4  16   2    3.67    1.19   0
   4  16   2    2.70    1.21   0
  -4  16  -2    3.21    0.90   0
   4  16   2    3.26    1.33   0
   4 -16   2    1.25    1.23   0
  -4  16  -2    1.48    0.81   0
   4 -16   2    2.26    1.27   0
  -4 -16  -2    4.23    1.04   0
   5  16   2    0.52    1.14   0
  -5  16  -2    0.44    0.84   0
   5 -16   2   -0.36    1.26   0
   5  16   2    0.75    1.27   0
   5  16   2    0.88    1.32   0
   5 -16   2    0.46    1.14   0
  -5  16  -2    0.05    1.21   0
   6  16   2    0.29    1.27   0
   6 -16   2   -0.08    0.90   0
   6  16   2    0.62    1.17   0
  -6  16  -2    0.70    0.87   0
  -6  16  -2    1.06    0.95   0
   6  16   2    0.37    1.26   0
   6 -16   2    2.23    0.84   0
   7 -16   2    2.08    0.88   0
   7  16   2    3.30    1.55   0
  -7  16  -2    2.93    0.87   0
  -7  16  -2    4.09    1.27   0
   7  16   2    2.19    1.26   0
   7  16   2    2.03    1.61   0
   7 -16   2    3.98    0.88   0
   8 -16   2   -0.61    0.89   0
  -8  16  -2    2.31    1.25   0
  -8  16  -2   -0.54    1.23   0
   8 -16   2    0.42    0.81   0
   8  16   2    0.45    1.31   0
   9 -16   2    1.61    1.29   0
  -9  16  -2   -0.02    1.24   0
   9  16   2    0.38    1.30   0
   9 -16   2   -0.14    0.91   0
  -9  16  -2   -0.67    0.93   0
 -10  16  -2   -0.16    0.95   0
  10 -16   2   -0.14    0.96   0
 -10  16  -2    1.03    1.32   0
  10  16   2    0.02    1.39   0
  10 -16   2   -0.44    1.28   0
  11 -16   2    0.97    0.95   0
 -11  16  -2    0.44    0.95   0
 -11  16  -2    0.97    0.97   0
  11  16   2   -0.11    1.45   0
  11 -16   2   -0.28    0.97   0
 -12  17   2   -0.33    1.42   0
 -12  17   2    0.36    1.41   0
  12 -17  -2    1.09    0.94   0
  12 -17  -2    0.49    0.91   0
 -11  17   2    1.52    1.29   0
  11 -17  -2    0.80    0.85   0
 -11  17   2    1.23    0.89   0
  11 -17  -2    0.85    1.22   0
 -10  17   2    2.62    0.91   0
  10 -17  -2    3.55    1.26   0
 -10  17   2    1.14    0.89   0
  10 -17  -2    2.94    0.86   0
  -9  17   2    0.53    1.27   0
   9 -17  -2    1.22    0.82   0
  -9  17   2    0.84    0.88   0
   9 -17  -2    1.22    0.88   0
  -8  17   2    2.23    0.92   0
   8 -17  -2    1.52    0.82   0
   8 -17  -2    2.84    1.15   0
  -8  17   2    0.44    0.88   0
  -7  17   2    0.42    0.87   0
  -7 -17   2    0.28    1.40   0
   7 -17  -2    0.70    1.16   0
  -7  17   2    1.26    1.19   0
  -7 -17   2    0.31    1.30   0
   7 -17  -2    0.51    1.09   0
   6 -17  -2    5.64    1.14   0
  -6  17   2    3.51    0.89   0
   6  17  -2    5.34    1.19   0
  -6 -17   2    4.51    1.21   0
  -6  17   2    2.80    0.89   0
   6 -17  -2    6.13    0.85   0
   5 -17  -2    3.04    0.80   0
   5  17  -2    3.60    1.21   0
  -5  17   2    3.53    0.92   0
  -5  17   2    2.61    0.87   0
   5 -17  -2    4.94    0.78   0
  -5 -17   2    2.57    0.94   0
   4 -17  -2   -0.05    0.76   0
  -4  17   2    0.29    0.82   0
   4  17  -2    0.68    1.09   0
  -4  17   2   -0.58    0.86   0
  -4 -17   2    0.57    0.83   0
   4 -17  -2    0.72    1.08   0
  -3 -17   2    4.40    1.34   0
  -3  17   2    2.08    0.90   0
   3  17  -2    4.74    0.89   0
  -3  17   2    3.19    0.91   0
   3 -17  -2    5.26    1.11   0
   2 -17  -2   41.97    1.07   0
  -2  17   2   26.77    1.07   0
   2  17  -2   36.80    1.47   0
  -2 -17   2   30.13    1.47   0
  -2  17   2   38.10    1.47   0
   1  17  -2   68.06    2.28   0
  -1  17   2   47.10    1.20   0
  -1 -17   2   49.36    1.25   0
   1 -17  -2   75.20    1.30   0
   1  17  -2   57.68    1.24   0
  -1  17   2   65.95    1.43   0
  -1 -17   2   73.41    2.05   0
   0  17   2   -0.56    1.27   0
   0 -17   2    1.70    1.26   0
   0 -17  -2    0.21    0.78   0
   0  17   2   -0.25    1.19   0
   0 -17   2    0.15    1.18   0
   0  17  -2    1.11    0.89   0
   0  17  -2    0.59    1.22   0
   1 -17   2   29.45    1.10   0
   1  17   2   27.93    1.15   0
  -1  17  -2   36.21    1.49   0
  -1 -17  -2   45.42    1.49   0
  -1  17  -2   34.09    1.08   0
   1 -17   2   40.62    1.53   0
   1  17   2   41.00    1.22   0
   1  17   2   39.65    1.48   0
   2  17   2    3.46    1.15   0
   2 -17   2    2.78    0.94   0
   2  17   2    2.08    0.90   0
  -2 -17  -2    5.10    1.12   0
  -2  17  -2    3.51    1.26   0
  -2  17  -2    3.51    0.85   0
   2 -17   2    4.19    0.91   0
   2  17   2    4.31    1.13   0
  -3 -17  -2    1.68    0.85   0
   3  17   2    2.54    1.28   0
   3 -17   2   -0.04    1.16   0
  -3  17  -2    0.60    0.95   0
  -3  17  -2    0.87    1.11   0
   3  17   2    0.82    1.29   0
   3 -17   2    2.04    0.91   0
   3  17   2    1.70    1.18   0
   4  17   2    0.21    1.27   0
   4 -17   2    2.66    1.11   0
  -4 -17  -2    0.59    1.10   0
  -4  17  -2    0.31    0.90   0
  -4  17  -2   -0.44    0.81   0
   4 -17   2   -0.08    1.21   0
   4  17   2    0.37    1.12   0
   4  17   2   -0.21    1.26   0
   5  17   2    1.00    1.15   0
   5 -17   2    0.34    0.92   0
  -5  17  -2    0.78    0.87   0
   5  17   2    0.90    0.92   0
  -5  17  -2    0.34    1.26   0
   5  17   2    1.09    1.25   0
   5 -17   2    2.17    1.24   0
   6 -17   2    1.84    1.25   0
   6  17   2    2.49    1.18   0
   6  17   2    1.81    1.61   0
  -6  17  -2    2.52    1.33   0
   6  17   2    0.87    1.30   0
  -6  17  -2    1.53    1.20   0
   6  17   2    1.89    1.19   0
   6 -17   2    1.29    1.21   0
  -7  17  -2    1.90    0.84   0
   7 -17   2    2.71    1.26   0
  -7  17  -2    1.17    0.87   0
   7  17   2    0.76    1.51   0
   7  17   2    1.43    1.32   0
   7 -17   2    0.89    0.85   0
   7  17   2    0.53    1.84   0
  -8  17  -2   -0.51    0.86   0
  -8  17  -2    1.27    0.94   0
   8 -17   2    1.22    0.92   0
   8  17   2   -0.10    1.60   0
   8 -17   2    0.43    0.88   0
  -9  17  -2    0.78    0.90   0
  -9  17  -2   -0.78    1.29   0
   9  17   2    0.54    1.31   0
   9 -17   2    0.21    0.90   0
   9 -17   2    2.97    1.34   0
 -10  17  -2    0.93    0.98   0
 -10  17  -2    2.12    0.97   0
  10 -17   2    0.93    1.31   0
  10  17   2    0.75    1.36   0
  10 -17   2    2.29    0.96   0
 -12  18   2    0.78    1.43   0
 -12  18   2   -0.29    0.94   0
  11 -18  -2    1.04    0.89   0
 -11  18   2    0.95    1.33   0
  11 -18  -2    0.25    1.28   0
 -11  18   2   -0.24    0.92   0
  10 -18  -2    3.38    1.26   0
 -10  18   2    2.17    0.89   0
  10 -18  -2    0.96    0.94   0
 -10  18   2    1.09    0.91   0
  -9  18   2    3.03    0.90   0
   9 -18  -2    2.91    0.89   0
  -9  18   2    2.42    0.88   0
   9 -18  -2    3.56    1.20   0
  -8  18   2    0.68    1.25   0
   8 -18  -2    1.08    0.86   0
  -8  18   2    2.65    0.88   0
   8 -18  -2    1.07    0.82   0
  -7 -18   2    0.38    1.48   0
   7 -18  -2    1.23    0.80   0
  -7 -18   2    0.73    1.39   0
  -7  18   2    1.37    0.81   0
   7 -18  -2   -0.40    0.81   0
  -7  18   2    0.98    0.85   0
   6 -18  -2   -0.28    0.79   0
   6  18  -2    0.16    1.16   0
  -6  18   2    1.62    1.21   0
  -6  18   2    1.45    1.17   0
  -6 -18   2    0.53    1.19   0
   6 -18  -2    1.93    1.12   0
  -5  18   2    0.51    0.87   0
   5 -18  -2    2.88    1.08   0
  -5 -18   2    0.49    1.27   0
  -5  18   2    1.11    0.84   0
   5  18  -2    1.35    1.18   0
   5 -18  -2    0.12    1.11   0
  -4 -18   2   -0.13    0.81   0
  -4  18   2   -1.09    1.18   0
   4 -18  -2    0.61    0.71   0
  -4  18   2    0.00    1.25   0
   4  18  -2    0.32    1.12   0
   4 -18  -2   -0.57    0.74   0
  -3  18   2    1.38    1.24   0
   3  18  -2    0.82    1.23   0
  -3 -18   2    1.25    1.22   0
   3 -18  -2    2.05    0.75   0
  -3  18   2    1.98    1.29   0
  -2  18   2    5.06    0.91   0
  -2 -18   2    2.55    0.88   0
   2  18  -2    5.34    1.24   0
   2 -18  -2    3.87    0.80   0
  -2  18   2    3.83    1.32   0
  -1  18   2    1.74    1.28   0
   1 -18  -2    4.06    0.84   0
  -1 -18   2    3.42    1.32   0
   1  18  -2    3.53    1.31   0
  -1  18   2    3.99    1.25   0
   1  18  -2    1.58    1.25   0
  -1 -18   2    4.73    1.45   0
   0  18   2   18.92    1.08   0
   0 -18   2   23.65    1.02   0
   0  18   2   29.02    1.47   0
   0  18  -2   25.49    1.02   0
   0 -18   2   32.76    1.55   0
   0  18  -2   28.08    1.57   0
   0 -18  -2   31.44    1.08   0
   1  18   2   18.44    1.06   0
   1  18   2   26.16    1.49   0
   1 -18   2   20.90    1.32   0
   1  18   2   26.37    1.46   0
  -1 -18  -2   28.66    1.41   0
  -1  18  -2   24.13    1.32   0
  -1  18  -2   21.54    1.10   0
   1 -18   2   25.25    1.11   0
   2  18   2    1.45    0.88   0
  -2 -18  -2    0.84    1.11   0
   2  18   2    0.36    1.19   0
  -2  18  -2    3.41    1.16   0
   2 -18   2    1.33    1.21   0
   2 -18   2    0.16    0.82   0
   2  18   2    0.63    1.20   0
  -2  18  -2   -0.13    1.15   0
   3  18   2    0.70    0.89   0
   3  18   2   -0.23    1.24   0
  -3  18  -2    0.71    0.80   0
  -3  18  -2    0.56    0.85   0
  -3 -18  -2    0.59    1.08   0
   3 -18   2    0.66    0.84   0
   3 -18   2    2.43    1.19   0
   3  18   2    0.84    1.18   0
  -4 -18  -2    3.47    1.15   0
   4 -18   2    3.25    0.89   0
  -4  18  -2    3.27    0.91   0
   4  18   2    2.65    0.90   0
   4  18   2    2.95    1.28   0
  -4  18  -2    4.04    1.18   0
   4 -18   2    4.42    1.23   0
   4  18   2    4.51    1.24   0
   5  18   2    1.04    1.26   0
  -5 -18  -2    1.36    1.09   0
   5 -18   2    2.07    0.88   0
  -5  18  -2    0.03    1.30   0
  -5  18  -2    1.13    1.21   0
   5  18   2    0.87    1.59   0
   5 -18   2    0.95    0.84   0
   5  18   2    1.34    1.20   0
   6  18   2    5.71    1.30   0
   6 -18   2    3.43    0.91   0
   6  18   2    3.16    1.36   0
  -6  18  -2    4.70    1.24   0
   6  18   2    3.92    1.43   0
  -6  18  -2    4.62    0.91   0
   6 -18   2    4.36    0.93   0
   6  18   2    5.51    1.31   0
   7  18   2    0.17    1.47   0
   7 -18   2   -0.12    0.88   0
   7  18   2    0.30    1.80   0
  -7  18  -2    1.09    0.94   0
   7  18   2    0.29    1.48   0
  -7  18  -2    0.67    0.87   0
   7  18   2    0.45    1.61   0
   7 -18   2    0.21    1.27   0
   8  18   2    0.85    1.52   0
  -8  18  -2    1.01    0.90   0
  -8  18  -2    2.12    0.89   0
   8  18   2    0.84    1.65   0
   8 -18   2    0.83    0.88   0
   8 -18   2    2.56    1.27   0
  -9  18  -2   -1.16    0.95   0
   9 -18   2    0.29    0.93   0
   9  18   2    0.16    1.69   0
   9 -18   2   -0.18    0.92   0
  -9  18  -2   -0.39    0.93   0
 -10  18  -2    1.43    1.40   0
 -10  18  -2    0.41    0.97   0
  10  18   2    1.34    1.76   0
  10 -18   2    1.59    1.39   0
  10 -18   2    0.95    0.96   0
 -11  19   2    1.74    1.41   0
  11 -19  -2    1.32    0.96   0
 -11  19   2    0.34    1.00   0
  11 -19  -2    1.34    0.94   0
  10 -19  -2    1.87    0.90   0
 -10  19   2    2.54    0.96   0
  10 -19  -2    2.51    1.31   0
 -10  19   2    1.58    0.96   0
  -9  19   2   -0.83    0.86   0
   9 -19  -2   -1.09    1.22   0
  -9  19   2   -0.02    0.90   0
   9 -19  -2   -1.02    0.80   0
  -8  19   2   -0.57    1.28   0
  -8  19   2    0.95    0.94   0
   8 -19  -2    0.39    1.17   0
   8 -19  -2    1.05    1.18   0
   7 -19  -2    0.61    1.16   0
  -7 -19   2    0.49    1.46   0
  -7 -19   2    0.39    1.41   0
  -7  19   2   -1.20    1.27   0
  -7  19   2    1.55    1.23   0
   7 -19  -2    1.40    0.80   0
   6 -19  -2    1.91    1.13   0
   6  19  -2    0.56    1.18   0
  -6 -19   2    0.44    1.19   0
  -6  19   2    2.20    1.24   0
   6 -19  -2   -0.05    0.85   0
  -6  19   2    0.76    0.85   0
   5 -19  -2    6.82    0.88   0
  -5 -19   2    6.70    0.93   0
  -5  19   2    5.02    0.90   0
  -5  19   2    3.74    1.23   0
   5 -19  -2    8.34    0.82   0
   5  19  -2    6.88    1.25   0
   4 -19  -2   -0.15    1.08   0
  -4 -19   2    0.53    0.85   0
  -4  19   2    3.07    1.21   0
  -4  19   2    0.23    1.25   0
   4  19  -2    0.94    1.17   0
   4 -19  -2    1.77    1.10   0
   3 -19  -2    2.78    1.12   0
  -3  19   2    2.49    0.85   0
  -3  19   2    2.78    0.89   0
  -3 -19   2    2.90    1.23   0
   3  19  -2    2.93    0.86   0
  -2  19   2    2.63    1.23   0
  -2 -19   2    0.82    0.87   0
   2 -19  -2    3.31    1.10   0
  -2  19   2    1.74    1.21   0
   2  19  -2    1.71    1.23   0
  -1  19   2    1.76    0.88   0
   1 -19  -2    1.99    1.15   0
   1  19  -2    1.76    1.42   0
   1  19  -2    1.68    1.20   0
  -1 -19   2    2.11    0.88   0
  -1  19   2    1.79    1.25   0
  -1 -19   2    2.41    1.14   0
   0  19   2    1.50    1.24   0
   0 -19   2    2.34    0.90   0
   0 -19  -2    4.15    0.83   0
   0 -19   2    2.90    1.16   0
   0  19  -2    3.44    1.28   0
   0  19  -2    3.33    1.21   0
   0  19   2    3.49    1.24   0
   1  19   2    1.43    1.25   0
   1 -19   2   -0.39    1.22   0
  -1  19  -2    0.93    1.26   0
  -1 -19  -2    1.97    1.14   0
  -1  19  -2    1.95    0.83   0
   1  19   2    1.14    1.17   0
   1  19   2    1.38    1.23   0
   1 -19   2    1.17    1.22   0
   2 -19   2    5.60    1.22   0
   2  19   2    3.14    0.91   0
   2  19   2    4.86    1.24   0
  -2  19  -2    4.60    0.90   0
  -2  19  -2    4.45    0.85   0
   2 -19   2    4.66    1.24   0
   2  19   2    5.05    1.30   0
  -2 -19  -2    6.35    1.19   0
   3  19   2    0.18    1.29   0
  -3 -19  -2    0.37    0.79   0
   3 -19   2   -0.78    1.28   0
   3 -19   2    0.99    1.25   0
   3  19   2   -0.30    1.23   0
  -3  19  -2    0.99    1.27   0
  -3  19  -2    0.53    0.81   0
   3  19   2    0.07    1.20   0
   4  19   2    0.84    1.26   0
   4 -19   2    0.16    1.17   0
  -4  19  -2    0.76    0.84   0
   4  19   2   -0.15    1.28   0
   4 -19   2    0.18    0.88   0
  -4  19  -2    0.35    0.89   0
   4  19   2    0.67    1.45   0
  -4 -19  -2   -0.32    1.07   0
  -5  19  -2   -0.30    1.29   0
   5  19   2    0.07    1.56   0
   5 -19   2    0.44    1.17   0
  -5  19  -2    0.11    0.86   0
  -5 -19  -2    0.40    1.14   0
   5 -19   2    1.47    0.88   0
   5  19   2    0.14    1.44   0
   5  19   2   -0.29    0.94   0
   6  19   2    0.84    1.20   0
  -6  19  -2   -0.98    1.28   0
   6 -19   2    2.34    1.26   0
  -6  19  -2   -0.40    0.88   0
   6  19   2    0.86    1.59   0
   6 -19   2    0.02    1.24   0
   6  19   2    0.62    1.63   0
   6  19   2    0.38    1.48   0
   7  19   2    0.32    1.78   0
  -7  19  -2   -0.38    0.94   0
   7 -19   2   -0.52    0.91   0
  -7  19  -2    0.74    1.25   0
   7  19   2    0.18    1.82   0
   7 -19   2    0.72    1.24   0
   7  19   2    0.46    1.32   0
   7  19   2    0.35    1.52   0
   8  19   2    0.30    1.59   0
   8 -19   2    0.68    0.94   0
  -8  19  -2    0.64    0.92   0
  -8  19  -2    0.46    0.91   0
   8  19   2   -0.14    1.67   0
   8 -19   2    0.92    0.88   0
   9  19   2    0.43    1.63   0
   9 -19   2    1.13    0.95   0
  -9  19  -2    0.83    0.92   0
  -9  19  -2    0.46    0.95   0
   9  19   2    0.65    1.71   0
   9 -19   2    0.97    0.98   0
  10 -20  -2    0.38    0.91   0
 -10  20   2    0.72    1.39   0
 -10  20   2    2.50    0.95   0
  10 -20  -2   -0.64    0.91   0
   9 -20  -2    2.27    1.26   0
  -9  20   2    2.58    1.36   0
   9 -20  -2    1.57    0.92   0
  -9  20   2    0.98    1.33   0
   8 -20  -2    0.80    0.80   0
  -8  20   2    1.71    1.35   0
   8 -20  -2   -0.19    0.87   0
  -8  20   2    0.66    1.27   0
   7 -20  -2    0.78    1.16   0
  -7 -20   2    0.05    1.46   0
  -7  20   2   -0.84    0.92   0
  -7 -20   2    0.10    1.44   0
   7 -20  -2    0.25    1.20   0
  -7  20   2    1.41    0.87   0
   6 -20  -2    0.46    0.83   0
   6  20  -2    0.21    1.18   0
  -6  20   2    1.41    0.91   0
  -6 -20   2    0.18    1.18   0
  -6  20   2    0.65    1.23   0
   6 -20  -2    0.47    0.85   0
   5 -20  -2    1.22    1.11   0
  -5  20   2   -0.28    0.84   0
   5 -20  -2    0.15    0.85   0
  -5 -20   2    0.32    1.23   0
  -5  20   2    0.45    0.94   0
   5  20  -2    0.64    1.18   0
  -4  20   2    3.68    0.83   0
   4  20  -2    7.46    1.32   0
  -4 -20   2    6.40    1.23   0
  -4  20   2    6.12    0.98   0
   4 -20  -2    7.71    0.88   0
  -3  20   2    2.50    0.90   0
   3 -20  -2    3.13    0.80   0
  -3 -20   2    2.76    0.87   0
   3  20  -2    2.41    0.85   0
  -3  20   2    2.65    1.29   0
  -2  20   2    2.76    1.21   0
   2  20  -2    1.80    0.88   0
  -2  20   2    3.12    1.22   0
   2 -20  -2    1.62    0.78   0
  -2 -20   2    0.81    1.25   0
  -1  20   2   -0.14    0.92   0
  -1 -20   2    0.28    1.37   0
   1 -20  -2    0.31    0.78   0
  -1 -20   2    0.75    1.24   0
   1  20  -2   -0.41    0.88   0
  -1  20   2    0.36    1.23   0
   0  20   2    2.90    0.93   0
   0  20  -2    3.57    1.23   0
   0 -20  -2    4.89    1.21   0
   0  20   2    4.26    0.92   0
   0 -20   2    3.77    1.23   0
   0  20  -2    3.99    0.91   0
   0 -20   2    4.23    1.17   0
  -1  20  -2    0.37    1.21   0
   1  20   2   -0.36    0.88   0
   1  20   2    0.14    1.15   0
  -1 -20  -2    0.42    0.80   0
   1 -20   2   -0.15    0.84   0
  -1  20  -2    0.86    1.23   0
   1  20   2    0.50    1.19   0
   1 -20   2   -0.52    1.19   0
   2  20   2    1.60    0.89   0
   2 -20   2    2.12    1.23   0
   2  20   2    2.24    1.19   0
  -2  20  -2    2.58    1.31   0
  -2  20  -2    0.78    0.82   0
   2  20   2    2.32    1.21   0
  -2 -20  -2    4.02    1.24   0
   2 -20   2    3.39    1.23   0
  -3 -20  -2    0.38    0.82   0
   3  20   2    0.11    1.26   0
   3  20   2   -0.14    1.30   0
  -3  20  -2    1.63    1.19   0
   3 -20   2   -0.02    0.92   0
  -3  20  -2   -0.52    0.93   0
   3  20   2   -0.25    1.30   0
   3 -20   2    0.37    1.25   0
  -4  20  -2    0.85    0.88   0
   4  20   2   -0.22    1.64   0
  -4  20  -2    1.39    1.25   0
   4 -20   2   -0.23    0.84   0
   4  20   2    1.05    1.25   0
   4  20   2    0.03    1.55   0
   4 -20   2    0.51    1.24   0
  -4 -20  -2   -0.27    0.79   0
  -5  20  -2   -0.45    0.85   0
   5 -20   2    0.51    1.24   0
   5  20   2    0.32    1.50   0
  -5  20  -2   -0.50    1.35   0
   5  20   2   -0.18    1.58   0
  -5 -20  -2   -0.07    1.15   0
   5 -20   2    1.35    1.22   0
   5  20   2   -0.32    1.28   0
   6  20   2    0.60    2.07   0
  -6  20  -2    0.16    1.33   0
  -6  20  -2    1.39    1.28   0
   6  20   2    0.78    1.22   0
   6 -20   2    0.92    0.87   0
   6  20   2    0.81    1.61   0
   6  20   2    0.69    1.77   0
   6 -20   2    0.35    0.90   0
   7  20   2    0.22    2.09   0
   7  20   2    0.27    2.06   0
  -7  20  -2   -0.32    0.93   0
  -7  20  -2   -0.72    0.93   0
   7 -20   2   -0.77    0.93   0
   7  20   2    0.42    2.31   0
   7 -20   2    0.57    0.91   0
   7  20   2    0.32    2.22   0
  -8  20  -2    1.37    1.40   0
  -8  20  -2    0.90    1.31   0
   8 -20   2    0.88    1.38   0
   8  20   2    0.02    2.35   0
   8 -20   2   -0.06    1.31   0
   8  20   2    0.24    2.32   0
   9 -21  -2    1.58    0.91   0
  -9  21   2    0.34    1.00   0
  -9  21   2    1.69    1.39   0
   9 -21  -2    0.90    0.92   0
   8 -21  -2    1.27    1.22   0
  -8  21   2    0.83    0.95   0
  -8  21   2   -0.82    0.95   0
   8 -21  -2    1.11    0.89   0
   7 -21  -2    0.08    0.89   0
  -7  21   2    1.15    0.96   0
  -7 -21   2    0.07    1.51   0
   7 -21  -2   -0.23    0.87   0
  -7  21   2    0.87    1.27   0
   6  21  -2    0.48    1.19   0
   6 -21  -2   -0.28    0.80   0
  -6  21   2    0.40    0.93   0
  -6 -21   2    0.39    1.22   0
  -6  21   2    0.90    0.87   0
   6 -21  -2   -0.36    1.16   0
  -5  21   2    1.00    0.88   0
   5  21  -2    1.27    1.22   0
  -5 -21   2    1.17    1.25   0
  -5  21   2    0.81    0.89   0
   5 -21  -2    0.08    1.22   0
   5 -21  -2    1.33    1.20   0
  -4 -21   2    0.37    1.18   0
   4  21  -2    0.41    1.16   0
   4 -21  -2   -0.80    0.85   0
  -4  21   2    1.23    0.85   0
  -4  21   2   -0.45    1.29   0
   3 -21  -2   -0.33    1.22   0
  -3  21   2    0.03    1.28   0
   3  21  -2    0.09    1.25   0
  -3 -21   2    1.31    1.19   0
  -3  21   2    0.63    0.81   0
   2 -21  -2    0.30    0.85   0
   2  21  -2   -0.43    1.15   0
  -2  21   2   -0.56    1.22   0
  -2  21   2    1.29    1.25   0
  -2 -21   2   -0.09    0.85   0
   1 -21  -2    2.20    1.15   0
   1  21  -2    1.20    1.22   0
  -1  21   2    0.69    0.95   0
  -1  21   2    0.92    0.89   0
  -1 -21   2    0.94    0.83   0
   0  21  -2    0.22    1.26   0
   0 -21  -2    0.74    0.78   0
   0  21   2    0.01    1.19   0
   0 -21   2    1.39    1.20   0
   0 -21   2    0.40    1.41   0
   0  21   2   -0.17    1.24   0
   0  21  -2    0.68    1.19   0
   0  21   2    1.00    1.31   0
   1  21   2    9.01    1.31   0
  -1  21  -2    9.60    1.30   0
  -1  21  -2   10.06    0.97   0
  -1 -21  -2    9.66    1.26   0
   1 -21   2   10.43    1.35   0
   1  21   2    8.79    1.37   0
   1 -21   2    7.69    0.98   0
   1  21   2    5.43    1.35   0
  -2  21  -2    0.43    1.25   0
   2  21   2   -0.17    1.23   0
   2  21   2    0.07    1.26   0
   2 -21   2   -0.01    1.20   0
  -2  21  -2    0.93    0.89   0
  -2 -21  -2    0.82    1.15   0
   2 -21   2    0.31    1.20   0
   2  21   2    1.45    1.28   0
  -3 -21  -2    0.59    0.80   0
   3  21   2   -0.18    1.57   0
  -3  21  -2    0.34    1.23   0
   3 -21   2   -0.22    1.20   0
  -3  21  -2    0.28    0.85   0
   3  21   2    0.44    1.55   0
   3 -21   2    0.62    1.22   0
   3  21   2    0.04    1.29   0
  -4  21  -2   -0.15    0.85   0
  -4  21  -2    0.77    1.26   0
   4  21   2    0.11    1.84   0
   4  21   2    0.25    1.80   0
   4 -21   2    0.06    1.27   0
   4 -21   2    0.60    1.26   0
  -4 -21  -2    0.10    0.83   0
   4  21   2    0.10    0.88   0
  -5  21  -2    0.75    0.94   0
  -5  21  -2    0.47    0.84   0
   5 -21   2    1.52    0.85   0
   5 -21   2    0.97    0.90   0
   5  21   2   -0.41    1.31   0
  -5 -21  -2    0.91    0.88   0
   6  21   2    1.17    1.59   0
  -6  21  -2    0.63    0.91   0
  -6  21  -2    1.98    1.34   0
   6  21   2    1.19    1.64   0
   6 -21   2    0.56    1.33   0
   6 -21   2    1.11    0.94   0
   7 -21   2    0.65    0.93   0
  -7  21  -2    0.19    0.99   0
  -7  21  -2   -0.94    1.31   0
   7 -21   2    0.63    1.35   0
   8 -21   2   -0.57    0.98   0
  -8  21  -2    1.62    1.41   0
  -8  21  -2    1.98    0.95   0
   8 -21   2    0.26    1.40   0
   9 -22  -2    0.73    1.35   0
  -9  22   2    1.56    0.97   0
   8 -22  -2    0.01    1.33   0
  -8  22   2    0.09    1.39   0
   8 -22  -2    2.98    1.32   0
  -8  22   2   -0.19    1.02   0
  -7 -22   2    0.60    1.57   0
   7 -22  -2    1.86    1.28   0
   7 -22  -2    0.74    0.93   0
  -7  22   2   -0.55    1.05   0
  -7  22   2    0.41    0.95   0
   6 -22  -2    1.49    1.26   0
   6  22  -2    1.12    1.30   0
  -6  22   2    0.70    0.95   0
  -6  22   2    1.25    0.92   0
  -6 -22   2    1.06    1.28   0
   6 -22  -2    2.35    1.24   0
   5 -22  -2    0.60    1.26   0
   5  22  -2   -0.33    1.27   0
  -5  22   2    0.31    1.32   0
  -5 -22   2    0.61    1.28   0
  -5  22   2    0.41    1.29   0
   5 -22  -2   -0.96    1.20   0
   4  22  -2    0.22    0.92   0
   4 -22  -2   -0.01    0.87   0
  -4 -22   2    0.52    1.29   0
  -4  22   2   -0.46    0.95   0
  -4  22   2    0.17    0.92   0
   3 -22  -2   -0.31    1.16   0
   3  22  -2   -0.06    0.85   0
  -3  22   2    1.36    1.28   0
  -3 -22   2   -0.67    0.86   0
  -3  22   2   -0.84    0.87   0
   2 -22  -2    1.69    1.26   0
  -2 -22   2   -0.12    0.93   0
   2  22  -2    0.15    0.95   0
  -2  22   2   -0.26    0.92   0
  -2  22   2   -0.77    1.35   0
  -1 -22   2    0.09    0.87   0
   1  22  -2    0.73    1.28   0
   1 -22  -2    1.91    1.20   0
  -1  22   2    0.30    1.32   0
  -1  22   2    1.05    1.30   0
   0 -22   2    6.13    1.30   0
   0  22  -2    6.26    1.34   0
   0  22   2    6.51    1.28   0
   0 -22  -2    8.55    1.28   0
   0 -22   2    5.55    0.93   0
   0  22  -2    6.74    0.92   0
   0  22   2    5.36    1.38   0
   0  22   2    5.72    1.38   0
   1  22   2   -0.01    1.53   0
   1 -22   2   -0.57    0.91   0
  -1  22  -2   -1.30    1.29   0
  -1 -22  -2    0.78    0.86   0
   1  22   2    0.39    1.26   0
  -1  22  -2   -0.22    1.28   0
   1 -22   2    0.31    1.21   0
   1  22   2    0.14    0.90   0
   2 -22   2    2.21    1.29   0
  -2  22  -2    1.55    1.31   0
   2  22   2    1.12    1.56   0
   2  22   2    2.53    1.36   0
  -2  22  -2    2.14    1.26   0
   2  22   2    1.08    1.28   0
  -2 -22  -2    2.38    0.85   0
   2 -22   2    1.31    1.21   0
  -3 -22  -2    0.77    0.84   0
   3  22   2    0.19    1.62   0
  -3  22  -2    1.16    0.87   0
   3  22   2    0.48    1.62   0
  -3  22  -2    1.18    0.87   0
   3 -22   2    0.10    1.28   0
   3 -22   2    0.33    0.83   0
   3  22   2    0.86    1.35   0
   4 -22   2    0.53    1.29   0
  -4  22  -2    0.07    0.92   0
  -4 -22  -2   -0.24    0.90   0
   4 -22   2    0.99    1.26   0
   4  22   2   -0.04    1.00   0
  -4  22  -2    1.65    1.28   0
  -5  22  -2    1.12    0.93   0
  -5  22  -2    1.62    1.25   0
   5 -22   2    0.50    0.92   0
   5  22   2    0.73    1.36   0
   5 -22   2    0.37    0.94   0
  -5 -22  -2    0.29    1.27   0
   6  22   2    0.11    1.31   0
  -6  22  -2    0.69    0.99   0
  -6  22  -2    1.04    1.31   0
   6  22   2    0.01    1.36   0
   6 -22   2    0.41    0.97   0
   6 -22   2    0.89    1.33   0
   7 -22   2    0.57    0.96   0
  -7  22  -2    0.54    1.02   0
  -7  22  -2    0.70    0.95   0
   7 -22   2   -0.22    0.99   0
  -8  23   2    0.08    1.39   0
   7 -23  -2   -0.33    1.33   0
  -7 -23   2   -0.11    1.60   0
  -7  23   2    0.36    1.45   0
  -7  23   2    1.74    1.37   0
   7 -23  -2    0.63    1.37   0
   6  23  -2    0.20    1.33   0
  -6  23   2    0.31    1.00   0
   6 -23  -2    1.44    1.34   0
  -6  23   2    1.37    0.94   0
   6 -23  -2   -0.13    0.90   0
  -6 -23   2    0.30    1.29   0
   5  23  -2   -0.18    0.92   0
  -5  23   2    0.90    1.36   0
  -5 -23   2    0.36    1.28   0
   5 -23  -2    0.37    0.88   0
  -5  23   2   -0.35    0.94   0
   4  23  -2   -0.26    1.25   0
  -4  23   2   -1.17    1.39   0
  -4 -23   2    0.22    1.29   0
   4 -23  -2    0.31    1.27   0
  -4  23   2   -0.78    1.30   0
   3  23  -2    0.23    1.24   0
  -3  23   2    0.39    0.92   0
  -3 -23   2   -0.51    1.23   0
   3 -23  -2    0.22    0.88   0
  -3  23   2   -0.06    0.89   0
  -2 -23   2    1.53    1.26   0
   2  23  -2   -0.25    0.91   0
   2 -23  -2   -0.37    1.25   0
  -2  23   2   -0.06    1.33   0
  -2  23   2    1.34    1.25   0
   1 -23  -2    0.18    0.91   0
  -1 -23   2    1.61    1.28   0
   1  23  -2   -0.07    0.92   0
  -1  23   2    0.11    1.35   0
  -1  23   2   -0.38    1.34   0
   0 -23   2    1.62    1.56   0
   0 -23   2    1.65    0.93   0
   0  23   2    1.65    1.28   0
   0  23  -2    1.98    1.55   0
   0 -23  -2    2.46    1.28   0
   0  23  -2    1.85    0.94   0
   0  23   2    1.28    0.99   0
   0  23   2    2.04    1.33   0
  -1 -23  -2    3.53    1.24   0
   1  23   2    1.81    1.29   0
   1 -23   2    2.76    0.93   0
  -1  23  -2    2.10    1.29   0
  -1  23  -2    2.47    1.32   0
   1  23   2    0.93    1.66   0
   1  23   2    1.82    1.36   0
   1 -23   2    2.16    1.25   0
   2  23   2    0.40    1.63   0
   2 -23   2    1.36    1.27   0
  -2  23  -2    1.39    0.91   0
   2  23   2    0.21    1.65   0
  -2 -23  -2    1.10    1.23   0
   2  23   2    0.63    0.94   0
   2 -23   2    0.94    1.24   0
  -2  23  -2    0.63    1.29   0
  -3 -23  -2    1.18    1.25   0
  -3  23  -2    1.40    1.29   0
   3 -23   2    0.52    0.90   0
   3  23   2    1.41    0.98   0
   3 -23   2    1.34    1.28   0
  -3  23  -2    0.80    0.95   0
   4 -23   2   -1.24    0.92   0
  -4  23  -2   -0.21    0.94   0
  -4  23  -2    0.39    0.91   0
   4  23   2   -0.19    1.02   0
  -4 -23  -2   -0.35    0.91   0
   4 -23   2   -0.15    0.91   0
   5  23   2   -0.45    1.41   0
  -5  23  -2   -0.40    1.41   0
   5 -23   2    0.24    1.36   0
  -5  23  -2    1.20    0.97   0
   5 -23   2    0.21    0.97   0
  -5 -23  -2    0.97    1.36   0
  -6  23  -2   -0.46    1.46   0
   6  23   2    0.11    1.76   0
   6 -23   2    0.76    1.00   0
  -6  23  -2    0.51    0.93   0
   6  23   2    0.10    1.48   0
   6 -23   2   -0.97    0.99   0
  -6 -24   2    1.88    1.38   0
   6 -24  -2    2.70    1.37   0
   6  24  -2    1.24    1.69   0
  -6  24   2    1.93    1.45   0
  -6  24   2    0.46    0.95   0
   6 -24  -2    1.57    0.93   0
   5 -24  -2    0.29    0.92   0
   5  24  -2    0.86    1.36   0
  -5  24   2   -0.69    1.02   0
  -5 -24   2    0.32    1.34   0
  -5  24   2    0.39    0.98   0
   4 -24  -2    2.78    1.28   0
  -4  24   2    1.37    0.97   0
   4  24  -2    1.39    0.98   0
  -4 -24   2    1.32    1.37   0
  -4  24   2   -0.21    0.98   0
   3 -24  -2   -0.10    0.90   0
   3  24  -2    0.91    1.30   0
  -3 -24   2    0.06    1.33   0
  -3  24   2    0.70    1.01   0
  -3  24   2    0.48    0.94   0
  -2  24   2   -1.29    1.46   0
   2 -24  -2   -0.35    0.87   0
  -2 -24   2    0.27    0.97   0
   2  24  -2    1.65    1.30   0
  -2  24   2    0.76    1.34   0
   1 -24  -2    0.30    0.89   0
  -1 -24   2    0.74    1.35   0
   1  24  -2    0.87    0.91   0
  -1  24   2   -0.43    1.40   0
  -1  24   2   -1.05    1.39   0
   0  24   2   -0.02    1.32   0
   0 -24  -2   -0.05    0.93   0
   0 -24   2    1.03    0.94   0
   0  24  -2   -0.70    0.96   0
   0  24   2   -0.28    1.40   0
   0  24   2    0.73    1.00   0
   1 -24   2    0.44    1.21   0
  -1  24  -2    0.69    1.32   0
   1  24   2    0.85    1.36   0
   1 -24   2    1.52    0.90   0
  -1  24  -2   -0.34    0.92   0
   1  24   2    0.36    1.39   0
   1  24   2    0.43    1.04   0
  -1 -24  -2    0.21    0.89   0
  -2 -24  -2    0.21    0.90   0
   2  24   2    0.12    2.11   0
   2 -24   2    0.57    1.34   0
  -2  24  -2   -0.05    0.96   0
   2  24   2   -0.01    1.96   0
  -2  24  -2    0.07    1.36   0
   2  24   2    0.47    1.37   0
   2 -24   2   -0.03    0.93   0
  -3  24  -2    0.39    1.41   0
  -3 -24  -2    0.26    0.88   0
  -3  24  -2    1.94    1.28   0
   3  24   2   -0.25    1.42   0
   3 -24   2    0.83    0.94   0
   3 -24   2    1.48    1.38   0
  -4  24  -2    0.44    1.39   0
  -4  24  -2   -0.18    0.92   0
   4  24   2    1.44    1.43   0
   4 -24   2   -0.22    0.93   0
   4 -24   2   -0.14    0.97   0
  -4 -24  -2    0.61    1.34   0
   4 -25  -2    1.54    1.34   0
   4  25  -2    0.29    1.01   0
  -4  25   2    0.42    1.43   0
  -4 -25   2    0.12    0.95   0
  -4  25   2    0.66    0.98   0
   3 -25  -2   -0.18    0.92   0
   3  25  -2    1.13    0.98   0
  -3 -25   2    1.02    0.97   0
  -3  25   2    0.27    1.43   0
  -3  25   2    1.32    1.42   0
  -2  25   2    0.87    1.43   0
   2 -25  -2   -0.11    0.89   0
   2  25  -2   -0.98    1.44   0
  -2 -25   2   -1.05    0.97   0
  -2  25   2    1.38    1.43   0
  -1 -25   2   -0.07    0.98   0
  -1  25   2    0.93    1.40   0
   1  25  -2    0.24    1.00   0
  -1  25   2    0.68    1.31   0
  -1  25   2   -0.12    1.40   0
   1 -25  -2   -0.15    0.95   0
   0 -25   2   -0.49    0.98   0
   0 -25  -2    0.72    0.96   0
   0  25  -2   -0.23    1.37   0
   0  25   2   -0.46    1.40   0
   0  25   2    0.19    1.67   0
   0  25   2    1.75    1.47   0
  -1  25  -2    0.97    1.36   0
   1 -25   2    0.62    1.29   0
   1  25   2    0.42    1.71   0
   1 -25   2    0.42    0.93   0
  -1  25  -2    0.57    0.92   0
   1  25   2   -0.08    1.76   0
  -1 -25  -2    0.85    0.96   0
   1  25   2   -1.38    1.47   0
  -2  25  -2    0.46    1.41   0
  -2  25  -2   -0.10    0.94   0
   2 -25   2    0.11    1.33   0
   2  25   2    0.16    1.04   0
   2 -25   2   -0.53    0.95   0
  -2 -25  -2   -0.06    0.94   0
  -3  25  -2    0.84    0.93   0
   3 -25   2    0.60    1.39   0
 -16   1   3    0.27    0.96   0
 -16  -1   3    0.05    1.32   0
  16  -1  -3    1.00    0.94   0
 -16  -1   3    0.51    1.43   0
 -16   1   3    0.08    1.38   0
  16  -1  -3    0.37    1.32   0
  16   1  -3    0.12    0.90   0
  16   1  -3    0.17    1.35   0
  15   1  -3    0.32    1.22   0
 -15   1   3    1.16    1.28   0
 -15  -1   3    0.48    0.89   0
  15  -1  -3    1.69    1.28   0
 -15   1   3   -0.01    0.93   0
 -15  -1   3    1.31    1.29   0
  15  -1  -3    2.54    1.22   0
  15   1  -3   -0.42    1.23   0
  14   1  -3   -0.09    0.83   0
  14   1  -3    0.54    0.84   0
 -14   1   3    0.32    0.86   0
 -14  -1   3   -1.29    1.17   0
  14  -1  -3   -0.21    1.18   0
 -14  -1   3    0.76    1.23   0
  14  -1  -3   -0.02    0.86   0
 -14   1   3    1.17    1.33   0
 -13  -1   3    2.15    1.22   0
 -13   1   3    2.28    1.26   0
 -13   1   3    2.46    1.20   0
  13  -1  -3    2.78    0.80   0
 -13  -1   3    3.58    0.89   0
  13  -1  -3    3.19    1.13   0
  13   1  -3    2.87    0.84   0
  13   1  -3    2.87    0.80   0
  12   1  -3    3.08    1.09   0
 -12   1   3    2.35    0.86   0
 -12  -1   3    2.89    1.24   0
  12  -1  -3    2.90    1.16   0
 -12   1   3    4.03    1.21   0
 -12  -1   3    2.85    0.86   0
  12  -1  -3    1.88    1.06   0
  12   1  -3    2.99    1.15   0
  11   1  -3   -0.58    1.14   0
 -11   1   3   -0.16    0.89   0
 -11  -1   3    0.97    1.19   0
 -11  -1   3    0.04    1.19   0
  11  -1  -3    0.19    1.13   0
 -11   1   3    1.42    1.16   0
  11  -1  -3   -0.48    0.74   0
  11   1  -3   -0.13    0.77   0
  10  -1  -3    0.42    0.83   0
 -10   1   3    0.37    0.95   0
 -10  -1   3    1.11    0.90   0
 -10   1   3    1.36    0.80   0
  10   1  -3    1.63    1.07   0
 -10  -1   3    1.18    1.22   0
  10   1  -3   -0.60    1.12   0
  10  -1  -3   -0.30    0.70   0
   9   1  -3    2.20    1.03   0
  -9   1   3    1.53    0.89   0
   9   1  -3    0.61    1.07   0
  -9  -1   3    0.88    1.17   0
   9  -1  -3    1.70    0.81   0
  -9   1   3    1.21    0.79   0
  -9  -1   3    1.09    1.13   0
   9  -1  -3    1.54    0.72   0
   8   1  -3   16.03    0.86   0
  -8   1   3   15.18    0.92   0
   8   1  -3   17.33    1.24   0
   8  -1  -3   16.20    0.86   0
  -8  -1   3   15.82    1.30   0
  -8   1   3   13.61    0.98   0
  -8  -1   3   16.35    1.23   0
   8  -1  -3   16.67    1.20   0
  -7   1   3   18.96    0.94   0
   7   1  -3   19.07    1.14   0
   7   1  -3   19.39    1.29   0
   7  -1  -3   20.22    1.14   0
  -7   1   3   17.38    0.95   0
  -7  -1   3   17.39    0.91   0
  -7  -1   3   18.61    0.96   0
   7  -1  -3   21.31    1.16   0
   6  -1  -3  126.37    1.67   0
   6   1  -3  125.53    1.70   0
  -6  -1   3  121.35    1.57   0
  -6   1   3  116.85    1.57   0
   6   1  -3  126.93    1.68   0
  -6  -1   3  126.38    1.89   0
   6  -1  -3  127.15    1.73   0
  -6   1   3  122.63    1.49   0
  -5   1   3   24.43    0.94   0
  -5  -1   3   25.64    1.23   0
   5  -1  -3   24.96    0.91   0
   5  -1  -3   26.10    1.15   0
   5   1  -3   26.50    1.21   0
  -5   1   3   24.83    1.18   0
  -5  -1   3   24.86    0.95   0
  -4  -1   3    4.71    0.76   0
  -4   1   3    5.79    1.04   0
   4  -1  -3    4.62    0.77   0
   4   1  -3    5.51    0.76   0
  -4  -1   3    6.32    1.03   0
  -4   1   3    5.42    0.99   0
   3  -1  -3  104.54    1.52   0
  -3   1   3  105.22    1.65   0
  -3  -1   3  101.73    1.68   0
  -3  -1   3  100.33    1.54   0
  -3  -1   3  107.44    1.68   0
  -3   1   3  106.98    1.67   0
  -2  -1   3  107.91    1.74   0
   2  -1  -3   90.49    1.41   0
  -2   1   3   95.49    1.44   0
  -2  -1   3  104.44    1.56   0
  -1   1   3    3.61    1.06   0
  -1   1   3    4.51    1.09   0
  -1   1   3    3.06    0.81   0
  -1  -1   3    2.94    0.86   0
  -1  -1   3    2.68    0.79   0
  -1  -1   3    2.93    1.04   0
   0   1  -3  321.29    2.45   0
   0   1   3  316.89    2.41   0
   0   1   3  309.33    2.44   0
   0   1   3  292.88    2.35   0
   0  -1   3  299.95    2.36   0
   0  -1   3  289.17    2.39   0
   1   1   3    0.16    0.84   0
  -1   1  -3    0.95    0.74   0
  -1  -1  -3    0.05    1.08   0
   1   1   3   -0.41    1.05   0
   1  -1   3   -0.31    1.17   0
  -1   1  -3   -0.01    0.79   0
   1  -1   3    0.61    0.75   0
  -2   1  -3  192.57    1.92   0
   2  -1   3  162.81    1.83   0
  -2  -1  -3  206.37    2.01   0
  -2   1  -3  202.60    1.90   0
   2   1   3  170.55    1.82   0
  -2  -1  -3  196.64    1.88   0
   2   1   3  194.94    1.93   0
   2  -1   3  188.83    1.88   0
   3   1   3    2.74    0.88   0
  -3  -1  -3    4.38    1.14   0
  -3   1  -3    3.87    0.79   0
  -3   1  -3    4.05    0.88   0
   3  -1   3    2.85    1.31   0
   3  -1   3    3.63    0.83   0
   3   1   3    4.43    1.11   0
  -3  -1  -3    3.92    0.76   0
  -4  -1  -3    5.20    0.85   0
  -4  -1  -3    5.37    0.79   0
   4  -1   3    3.56    0.90   0
   4   1   3    4.93    0.94   0
   4  -1   3    4.22    1.14   0
  -4   1  -3    5.70    0.92   0
   4   1   3    5.27    1.17   0
  -4   1  -3    5.21    0.83   0
  -5  -1  -3    3.31    0.86   0
   5   1   3    2.41    0.94   0
  -5  -1  -3    3.47    1.06   0
   5  -1   3    2.68    1.35   0
  -5   1  -3    4.21    0.90   0
   5   1   3    2.59    1.25   0
  -5   1  -3    3.75    1.11   0
   5  -1   3    4.35    0.92   0
  -6  -1  -3   10.57    0.87   0
  -6   1  -3   10.26    0.90   0
  -6  -1  -3    9.78    1.19   0
   6   1   3    8.28    1.00   0
   6   1   3    6.75    0.96   0
   6  -1   3    7.21    1.34   0
   6  -1   3    9.91    1.33   0
  -6   1  -3    9.50    0.89   0
   7   1   3   16.16    1.04   0
  -7  -1  -3   27.47    1.04   0
  -7   1  -3   23.33    1.34   0
  -7  -1  -3   22.16    0.96   0
   7  -1   3   19.24    1.03   0
   7   1   3   18.30    1.09   0
   7  -1   3   18.62    1.07   0
  -7   1  -3   27.34    1.32   0
  -8   1  -3   10.19    1.16   0
  -8   1  -3    9.38    1.28   0
  -8  -1  -3    8.97    1.24   0
   8   1   3    6.82    0.92   0
  -8  -1  -3    9.56    1.25   0
   8  -1   3    6.13    0.98   0
   8   1   3    6.01    0.93   0
   8  -1   3    6.07    0.93   0
  -9   1  -3    2.53    0.83   0
  -9  -1  -3    4.15    1.20   0
  -9   1  -3    3.95    1.20   0
  -9  -1  -3    2.95    0.84   0
   9  -1   3    3.20    0.87   0
   9   1   3    2.48    1.23   0
   9   1   3    2.53    1.31   0
   9  -1   3    1.28    0.95   0
  10  -1   3    1.39    1.25   0
  10   1   3    1.04    0.88   0
 -10  -1  -3   -0.22    0.81   0
  10   1   3   -1.00    0.88   0
 -10  -1  -3    1.02    1.17   0
 -10   1  -3   -0.42    0.85   0
 -10   1  -3    0.12    1.17   0
  10  -1   3    0.97    1.29   0
  11  -1   3    1.54    0.90   0
  11  -1   3    1.97    1.29   0
 -11  -1  -3    0.22    1.17   0
 -11   1  -3    1.59    0.86   0
 -11  -1  -3    2.18    1.24   0
 -11   1  -3    3.01    1.22   0
  11   1   3    1.98    0.81   0
  11   1   3    1.37    1.29   0
  12   1   3    0.96    1.31   0
  12  -1   3    0.76    0.91   0
  12   1   3   -0.61    1.28   0
 -12  -1  -3   -0.09    0.87   0
 -12   1  -3   -1.27    1.22   0
  12  -1   3    0.47    1.27   0
 -12  -1  -3    0.58    0.89   0
 -12   1  -3    0.06    1.26   0
  13   1   3   -0.47    1.34   0
  13   1   3    0.84    1.43   0
  13  -1   3   -1.12    1.43   0
 -13  -1  -3    0.49    1.30   0
 -13   1  -3    0.47    0.95   0
 -13  -1  -3    2.15    1.32   0
 -13   1  -3    1.11    0.94   0
  13  -1   3    1.25    1.33   0
 -16  -2   3    0.36    1.37   0
  16   2  -3    0.60    1.28   0
  16  -2  -3    1.87    1.33   0
 -16   2   3    0.58    1.00   0
 -16   2   3    0.24    0.98   0
  16  -2  -3    0.39    0.94   0
  16   2  -3   -0.66    1.30   0
 -16  -2   3    0.57    1.39   0
 -15  -2   3    1.04    0.93   0
  15   2  -3    0.19    1.24   0
 -15   2   3    0.87    0.87   0
  15  -2  -3    0.57    0.89   0
  15  -2  -3   -1.05    0.88   0
 -15  -2   3    1.03    1.27   0
 -15   2   3    0.76    0.93   0
  15   2  -3    0.36    0.90   0
  14  -2  -3    1.84    0.83   0
 -14  -2   3    1.35    1.28   0
  14   2  -3    1.45    1.20   0
  14  -2  -3    1.71    1.23   0
 -14   2   3    2.24    1.21   0
 -14  -2   3    2.03    1.26   0
 -14   2   3    0.98    0.91   0
  14   2  -3    0.99    0.80   0
  13   2  -3    1.94    1.13   0
 -13   2   3    0.91    0.91   0
 -13  -2   3    1.24    1.18   0
  13  -2  -3    2.61    1.23   0
 -13   2   3    0.90    0.88   0
  13  -2  -3    2.48    0.81   0
  13   2  -3    2.65    0.86   0
 -13  -2   3    1.45    1.24   0
 -12  -2   3    1.22    0.80   0
 -12   2   3    1.64    0.87   0
  12  -2  -3    0.96    0.82   0
  12   2  -3    1.54    0.83   0
 -12  -2   3    1.00    1.18   0
 -12   2   3   -0.04    0.82   0
  12  -2  -3    1.42    0.76   0
  12   2  -3    1.06    0.81   0
  11   2  -3    2.53    1.07   0
 -11   2   3    0.94    1.18   0
 -11  -2   3    2.41    0.93   0
 -11   2   3    1.51    0.82   0
  11  -2  -3    3.12    1.07   0
  11  -2  -3    2.39    0.81   0
 -11  -2   3    1.52    0.82   0
  11   2  -3    1.35    0.79   0
 -10   2   3    2.72    1.23   0
 -10   2   3    3.81    0.87   0
  10  -2  -3    4.40    0.87   0
 -10  -2   3    4.10    1.29   0
 -10  -2   3    5.31    1.22   0
  10   2  -3    5.74    0.82   0
  10   2  -3    6.14    1.18   0
  10  -2  -3    5.77    1.03   0
  -9   2   3    1.54    0.88   0
   9  -2  -3    1.78    0.79   0
  -9  -2   3    2.02    0.88   0
   9  -2  -3    1.49    0.72   0
  -9   2   3    1.57    0.78   0
   9   2  -3    0.89    1.02   0
  -9  -2   3    1.29    1.14   0
   9   2  -3    1.86    1.06   0
   8   2  -3    2.86    1.03   0
   8  -2  -3    2.47    0.78   0
  -8   2   3    1.52    0.83   0
  -8  -2   3    2.74    0.89   0
   8   2  -3    3.47    0.78   0
  -8  -2   3    3.73    1.16   0
  -8   2   3    3.44    0.84   0
   8  -2  -3    2.16    1.07   0
   7  -2  -3   11.86    1.09   0
   7   2  -3   12.60    0.84   0
   7   2  -3   11.79    0.91   0
  -7   2   3   11.59    0.85   0
   7  -2  -3   11.53    0.83   0
  -7   2   3   11.89    1.19   0
  -7  -2   3   11.24    0.89   0
  -7  -2   3   12.46    1.20   0
   6  -2  -3    4.74    1.01   0
   6   2  -3    5.34    1.02   0
  -6  -2   3    3.59    0.83   0
   6   2  -3    4.36    0.85   0
  -6   2   3    3.80    0.79   0
  -6   2   3    3.92    1.07   0
  -6  -2   3    3.28    0.73   0
   6  -2  -3    3.82    0.74   0
   5  -2  -3    6.75    0.78   0
   5  -2  -3    6.77    1.04   0
   5   2  -3    7.33    1.04   0
  -5   2   3    6.13    0.77   0
  -5  -2   3    7.17    1.02   0
  -5   2   3    7.04    0.79   0
  -5  -2   3    7.30    1.01   0
  -4  -2   3   -0.22    1.00   0
  -4  -2   3    0.55    0.72   0
  -4  -2   3    0.88    0.92   0
   4  -2  -3   -0.20    0.70   0
  -4   2   3   -0.06    1.00   0
  -4   2   3    0.10    0.68   0
  -3  -2   3  260.93    2.42   0
  -3  -2   3  251.60    2.31   0
  -3   2   3  270.83    2.32   0
  -3   2   3  256.64    2.18   0
   3  -2  -3  255.62    2.17   0
  -2  -2   3   20.46    1.22   0
  -2  -2   3   20.54    0.98   0
   2  -2  -3   20.58    1.15   0
  -2   2   3   20.44    0.93   0
  -1  -2   3  425.84    2.84   0
   1   2  -3  472.22    3.03   0
  -1   2   3  455.96    2.87   0
  -1  -2   3  438.38    3.05   0
   0   2  -3    3.40    0.84   0
   0   2  -3    4.84    0.76   0
   0   2   3    3.86    1.03   0
   0   2   3    3.23    1.11   0
   0   2   3    3.84    0.76   0
   0  -2   3    4.05    1.20   0
   0  -2   3    5.00    1.10   0
  -1   2  -3   17.59    0.92   0
   1   2   3   17.05    0.93   0
   1   2   3   14.44    0.94   0
   1  -2   3   15.78    1.29   0
   1  -2   3   15.29    0.93   0
   1   2   3   18.47    1.15   0
  -1   2  -3   17.11    1.20   0
   2   2   3  164.91    2.01   0
  -2  -2  -3  163.51    1.76   0
   2   2   3  143.84    1.70   0
  -2   2  -3  151.26    1.72   0
   2  -2   3  118.96    1.58   0
  -2   2  -3  160.88    1.75   0
   2  -2   3  143.80    1.68   0
  -3  -2  -3  146.78    1.63   0
  -3  -2  -3  151.32    1.72   0
   3   2   3  117.14    1.55   0
  -3   2  -3  136.88    1.64   0
  -3   2  -3  148.44    1.66   0
   3   2   3  145.17    1.88   0
   3  -2   3  124.70    1.60   0
   3  -2   3  115.74    1.80   0
  -4  -2  -3   18.11    0.88   0
  -4   2  -3   18.61    1.01   0
   4  -2   3   12.21    1.04   0
   4   2   3   17.94    0.93   0
  -4   2  -3   19.83    1.21   0
  -4  -2  -3   19.00    1.25   0
   4  -2   3   16.68    1.27   0
   4   2   3   13.36    1.33   0
  -5  -2  -3   27.09    1.01   0
   5  -2   3   18.84    1.02   0
  -5   2  -3   21.73    1.02   0
   5  -2   3   17.55    1.05   0
   5   2   3   22.95    1.39   0
   5   2   3   18.89    1.03   0
  -5   2  -3   23.80    0.96   0
  -5  -2  -3   23.71    1.00   0
  -6  -2  -3   15.82    1.22   0
   6  -2   3    9.55    1.02   0
  -6   2  -3   14.99    0.89   0
  -6   2  -3   11.82    1.25   0
   6   2   3   12.39    1.37   0
  -6  -2  -3   12.85    1.21   0
   6  -2   3   10.92    0.95   0
   6   2   3   12.00    1.33   0
  -7  -2  -3   11.61    0.92   0
   7   2   3    7.16    0.90   0
  -7  -2  -3    9.84    1.14   0
  -7   2  -3    9.83    0.92   0
  -7   2  -3   11.40    1.28   0
   7  -2   3    6.87    0.98   0
   7   2   3    7.84    0.94   0
   7  -2   3    8.12    0.96   0
  -8   2  -3   27.38    1.29   0
  -8  -2  -3   23.41    0.95   0
  -8  -2  -3   26.63    1.35   0
  -8   2  -3   22.85    0.99   0
   8   2   3   16.90    1.35   0
   8  -2   3   18.74    1.03   0
   8   2   3   21.37    1.41   0
   8  -2   3   17.80    1.36   0
  -9   2  -3   11.56    0.92   0
  -9  -2  -3   14.17    1.28   0
   9   2   3    9.42    1.25   0
   9  -2   3    9.45    0.92   0
  -9  -2  -3   14.23    1.23   0
  -9   2  -3   13.43    0.91   0
   9   2   3    9.77    1.33   0
   9  -2   3    9.65    0.96   0
 -10  -2  -3    2.13    0.85   0
 -10  -2  -3    2.80    1.15   0
  10  -2   3    3.35    1.20   0
 -10   2  -3    1.43    0.82   0
  10  -2   3    2.38    1.23   0
  10   2   3    2.54    1.19   0
 -10   2  -3    3.10    1.14   0
  10   2   3    1.57    1.31   0
  11  -2   3    0.04    0.89   0
 -11   2  -3   -0.39    1.18   0
 -11  -2  -3    0.79    1.15   0
  11   2   3    0.27    1.23   0
 -11  -2  -3    0.16    0.81   0
 -11   2  -3   -0.15    0.86   0
  11  -2   3   -0.92    0.90   0
  11   2   3    0.77    0.94   0
  12   2   3    0.19    1.25   0
  12  -2   3    1.10    1.34   0
 -12   2  -3    1.68    0.89   0
 -12  -2  -3    1.20    1.27   0
  12   2   3    1.33    0.95   0
 -12   2  -3    1.69    1.26   0
  12  -2   3    1.81    0.89   0
 -12  -2  -3   -0.60    0.92   0
 -13   2  -3    0.06    1.31   0
 -13  -2  -3    1.94    0.92   0
  13   2   3    0.42    1.36   0
  13  -2   3    0.33    1.39   0
 -13  -2  -3    0.37    0.91   0
  13   2   3    0.50    1.34   0
 -13   2  -3    0.08    0.92   0
  13  -2   3   -0.17    0.95   0
  16   3  -3    0.28    1.31   0
  16  -3  -3    0.32    1.39   0
  16  -3  -3    1.85    1.31   0
 -16  -3   3    0.94    1.40   0
 -16   3   3    0.58    0.97   0
 -16  -3   3    0.32    1.39   0
 -16   3   3    0.49    1.43   0
  16   3  -3    0.22    1.36   0
  15   3  -3    0.29    0.86   0
  15  -3  -3    0.46    0.89   0
 -15  -3   3   -0.07    0.94   0
 -15   3   3    2.18    1.28   0
  15   3  -3    0.66    0.86   0
 -15  -3   3    0.66    1.32   0
 -15   3   3    1.99    1.33   0
  15  -3  -3    0.63    0.88   0
  14  -3  -3    0.04    1.23   0
 -14   3   3   -0.49    0.87   0
 -14  -3   3    0.07    1.28   0
 -14  -3   3    0.65    1.27   0
  14   3  -3    0.16    1.18   0
  14  -3  -3    0.26    1.15   0
 -14   3   3   -0.86    0.91   0
  14   3  -3    0.78    0.79   0
 -13   3   3    0.72    0.93   0
 -13  -3   3    1.60    1.29   0
 -13   3   3    2.08    1.20   0
  13  -3  -3    1.46    1.18   0
  13   3  -3    0.81    1.15   0
  13  -3  -3    2.15    1.16   0
 -13  -3   3    0.54    1.24   0
  13   3  -3    0.51    0.78   0
  12   3  -3    0.64    0.80   0
 -12  -3   3    0.54    0.87   0
 -12   3   3    1.02    0.86   0
 -12  -3   3    0.72    1.19   0
  12  -3  -3    0.39    0.80   0
 -12   3   3   -0.13    0.77   0
  12   3  -3   -0.12    1.11   0
  12  -3  -3    0.68    0.78   0
 -11   3   3    0.80    0.85   0
 -11  -3   3    0.13    1.18   0
 -11  -3   3    1.11    0.82   0
 -11   3   3    0.34    0.76   0
  11  -3  -3    1.11    1.06   0
  11   3  -3    0.83    1.06   0
  11  -3  -3    0.79    1.05   0
  11   3  -3    0.80    0.75   0
 -10   3   3    4.86    0.92   0
 -10  -3   3    6.21    0.93   0
  10  -3  -3    8.07    1.15   0
 -10  -3   3    7.56    1.25   0
 -10   3   3    5.96    1.19   0
  10   3  -3    7.70    1.21   0
  10  -3  -3    8.75    1.11   0
  10   3  -3    7.74    1.13   0
  -9  -3   3    6.48    0.93   0
  -9   3   3    7.63    0.90   0
   9   3  -3    8.62    1.17   0
   9  -3  -3    8.10    0.87   0
  -9   3   3    6.33    1.27   0
  -9  -3   3    7.11    0.93   0
   9  -3  -3    8.33    0.83   0
   9   3  -3    8.64    0.86   0
   8  -3  -3    4.50    0.75   0
  -8   3   3    3.72    0.88   0
   8  -3  -3    4.09    1.11   0
  -8  -3   3    4.90    1.16   0
  -8  -3   3    4.17    1.17   0
  -8   3   3    3.54    1.13   0
   8   3  -3    4.83    0.79   0
   8   3  -3    3.86    0.79   0
   7  -3  -3   14.45    0.85   0
  -7  -3   3   15.09    1.27   0
   7   3  -3   13.10    0.93   0
   7   3  -3   14.50    0.88   0
   7  -3  -3   14.87    0.84   0
  -7   3   3   13.34    0.92   0
  -7  -3   3   14.48    1.20   0
  -7   3   3   14.88    0.93   0
   6   3  -3   31.76    1.36   0
   6  -3  -3   30.02    0.94   0
  -6  -3   3   31.63    1.34   0
  -6  -3   3   29.75    1.01   0
   6  -3  -3   33.01    1.20   0
   6   3  -3   32.35    0.98   0
  -6   3   3   22.62    0.95   0
  -6   3   3   30.59    0.97   0
   5  -3  -3    0.08    0.79   0
  -5  -3   3    0.28    0.67   0
   5  -3  -3    0.43    0.70   0
  -5  -3   3   -0.24    0.69   0
  -5   3   3    0.71    0.80   0
  -5  -3   3   -0.22    0.68   0
  -5   3   3    0.07    0.73   0
  -4  -3   3   12.53    1.07   0
   4  -3  -3   12.50    0.81   0
  -4  -3   3   13.03    1.08   0
  -4   3   3   13.05    1.11   0
  -4   3   3   11.41    1.11   0
  -4  -3   3   11.46    0.85   0
  -3   3   3  491.64    2.98   0
  -3  -3   3  468.50    3.09   0
   3  -3  -3  465.11    2.86   0
  -3   3   3  466.87    2.80   0
  -3  -3   3  479.09    3.12   0
   2  -3  -3   11.96    0.84   0
  -2   3   3   11.61    0.83   0
  -2  -3   3   12.11    1.22   0
  -2  -3   3   10.88    1.17   0
  -1   3   3   36.24    1.03   0
   1   3  -3   31.23    1.03   0
  -1  -3   3   27.43    1.11   0
   1  -3  -3   31.66    1.25   0
  -1  -3   3   30.32    1.31   0
   0   3  -3    0.44    0.74   0
   0   3  -3    0.88    1.10   0
   0  -3   3    0.91    0.86   0
   0  -3   3    0.96    1.14   0
   0   3   3    0.48    0.69   0
   0   3   3    0.61    1.07   0
   0   3   3    0.13    0.72   0
   1   3   3   41.87    1.10   0
   1   3   3   44.19    1.11   0
  -1   3  -3   38.72    1.14   0
   1  -3   3   34.67    1.09   0
   1   3   3   37.30    1.30   0
  -1   3  -3   39.95    1.36   0
   1  -3   3   37.31    1.41   0
   2   3   3   82.31    1.40   0
   2   3   3   98.65    1.47   0
  -2  -3  -3   91.82    1.41   0
  -2   3  -3   87.87    1.42   0
   2  -3   3   77.91    1.64   0
   2   3   3   98.07    1.62   0
   2  -3   3   79.82    1.35   0
  -2   3  -3   93.09    1.41   0
  -3   3  -3    5.00    0.93   0
  -3   3  -3    4.89    1.11   0
   3   3   3    6.70    1.10   0
   3  -3   3    4.64    0.98   0
   3   3   3    5.65    1.18   0
   3  -3   3    5.23    1.17   0
  -3  -3  -3    6.31    0.81   0
   3   3   3    5.85    1.00   0
  -4   3  -3    8.17    1.27   0
  -4  -3  -3    9.68    0.83   0
  -4  -3  -3    9.58    0.86   0
  -4   3  -3    9.83    0.84   0
   4  -3   3    6.46    0.97   0
   4   3   3    9.46    0.93   0
   4   3   3    7.44    0.93   0
   4  -3   3    8.71    1.25   0
  -5  -3  -3    0.73    1.07   0
  -5  -3  -3    0.96    1.15   0
  -5   3  -3   -0.55    0.79   0
   5   3   3   -0.67    1.29   0
   5   3   3   -0.10    1.23   0
   5  -3   3    0.87    0.94   0
   5  -3   3    1.68    1.19   0
  -5   3  -3    1.01    0.86   0
  -6   3  -3    1.01    0.80   0
  -6  -3  -3    1.32    1.16   0
  -6  -3  -3    0.78    0.71   0
  -6   3  -3   -0.34    0.81   0
   6   3   3    2.06    1.25   0
   6  -3   3    3.31    1.28   0
   6   3   3    0.72    0.90   0
   6  -3   3    0.92    0.83   0
   7   3   3   13.01    0.98   0
  -7  -3  -3   17.33    0.93   0
  -7  -3  -3   21.88    1.27   0
  -7   3  -3   17.66    0.86   0
   7   3   3   13.13    1.02   0
  -7   3  -3   16.35    0.99   0
   7  -3   3   13.87    1.37   0
   7  -3   3   13.27    1.01   0
  -8  -3  -3    5.21    0.85   0
   8   3   3    4.03    1.28   0
  -8   3  -3    5.30    0.82   0
  -8   3  -3    4.19    0.89   0
   8  -3   3    3.57    1.29   0
   8   3   3    3.48    0.89   0
   8  -3   3    4.40    0.94   0
  -8  -3  -3    5.45    0.85   0
  -9  -3  -3   12.72    1.15   0
   9   3   3    7.67    0.94   0
  -9   3  -3   11.43    1.19   0
  -9  -3  -3   11.10    0.92   0
   9  -3   3    8.77    0.94   0
   9   3   3    7.70    1.37   0
   9  -3   3    6.50    1.30   0
  -9   3  -3    9.44    0.92   0
 -10  -3  -3   -0.11    0.80   0
  10   3   3    0.33    0.87   0
 -10   3  -3    0.95    0.84   0
 -10   3  -3    0.52    0.84   0
 -10  -3  -3    0.32    0.85   0
  10  -3   3   -0.52    1.22   0
  10   3   3    1.91    1.27   0
  10  -3   3   -0.60    1.31   0
  11  -3   3   -0.64    0.95   0
 -11  -3  -3    0.81    1.16   0
 -11   3  -3   -1.53    0.88   0
 -11  -3  -3   -0.12    1.20   0
  11   3   3    1.50    0.90   0
  11  -3   3    1.16    1.25   0
 -11   3  -3    0.96    1.19   0
  11   3   3    0.13    1.33   0
  12   3   3   -0.34    1.34   0
  12  -3   3   -0.63    0.94   0
 -12  -3  -3    0.37    1.26   0
 -12   3  -3    0.74    1.19   0
 -12  -3  -3    1.03    0.87   0
  12   3   3    0.35    1.28   0
 -12   3  -3    1.46    1.23   0
  12  -3   3    0.19    1.29   0
 -13   3  -3    0.87    1.34   0
 -13  -3  -3   -0.72    1.27   0
  13  -3   3    1.28    1.00   0
  13   3   3    0.65    1.37   0
 -13  -3  -3   -0.11    0.93   0
 -13   3  -3    1.90    1.31   0
  13   3   3   -1.19    0.96   0
  13  -3   3    1.20    1.34   0
 -16  -4   3   -0.14    1.00   0
  16  -4  -3    1.22    1.36   0
  16   4  -3    0.03    1.32   0
 -16   4   3    0.63    1.37   0
 -16  -4   3   -0.19    1.67   0
 -16   4   3    1.05    1.39   0
  16  -4  -3    0.21    1.31   0
  16   4  -3   -0.05    1.33   0
  15   4  -3    0.23    1.26   0
 -15   4   3   -0.81    0.93   0
  15  -4  -3    0.34    0.93   0
 -15  -4   3    1.40    1.32   0
 -15  -4   3    0.28    1.32   0
 -15   4   3    0.98    0.94   0
  15  -4  -3   -0.21    0.88   0
  15   4  -3   -0.02    0.89   0
  14  -4  -3    2.49    1.31   0
 -14   4   3    2.01    1.28   0
 -14  -4   3    0.70    0.93   0
 -14   4   3    0.87    0.88   0
  14   4  -3    1.34    1.24   0
 -14  -4   3    0.93    1.30   0
  14  -4  -3    3.19    1.18   0
  14   4  -3    2.32    0.85   0
 -13   4   3    0.57    0.93   0
 -13   4   3    0.04    1.18   0
  13  -4  -3    0.18    1.19   0
 -13  -4   3   -0.37    0.96   0
  13   4  -3    0.79    1.14   0
 -13  -4   3    0.92    1.19   0
  13  -4  -3    1.30    1.15   0
  13   4  -3    1.19    0.81   0
 -12  -4   3    0.62    1.30   0
 -12   4   3    2.42    1.21   0
  12   4  -3    0.61    1.19   0
  12  -4  -3    1.00    0.79   0
 -12  -4   3    0.78    0.87   0
 -12   4   3    0.27    0.87   0
  12  -4  -3    1.46    1.11   0
  12   4  -3    2.21    1.11   0
 -11  -4   3    1.62    1.20   0
 -11   4   3    1.47    1.22   0
 -11  -4   3    0.49    0.84   0
  11  -4  -3    0.92    1.09   0
  11   4  -3    2.58    1.08   0
 -11   4   3    1.21    0.79   0
  11  -4  -3    2.08    0.74   0
  11   4  -3    2.09    1.10   0
 -10   4   3    0.95    0.85   0
 -10  -4   3    1.75    1.19   0
  10   4  -3    1.28    0.74   0
  10  -4  -3    0.68    1.16   0
  10  -4  -3   -1.36    0.79   0
 -10  -4   3   -0.02    1.25   0
 -10   4   3    0.22    1.21   0
  10   4  -3    0.11    0.73   0
  -9  -4   3   36.46    1.28   0
  -9  -4   3   35.30    1.10   0
   9   4  -3   46.62    1.39   0
  -9   4   3   38.12    1.13   0
   9  -4  -3   45.74    1.15   0
  -9   4   3   26.83    1.08   0
   9   4  -3   45.08    1.28   0
   9  -4  -3   48.14    1.37   0
  -8  -4   3    4.77    1.14   0
   8   4  -3    5.54    1.11   0
   8   4  -3    5.33    0.83   0
  -8   4   3    5.18    1.28   0
   8  -4  -3    4.21    0.80   0
  -8  -4   3    3.96    1.23   0
  -8   4   3    4.35    0.82   0
   8  -4  -3    4.15    0.77   0
   7  -4  -3    3.50    1.08   0
   7   4  -3    3.23    1.11   0
  -7   4   3    2.73    0.81   0
  -7  -4   3    3.56    1.15   0
   7  -4  -3    3.95    1.05   0
  -7   4   3    3.48    1.16   0
  -7  -4   3    2.69    0.81   0
   6  -4  -3    0.31    1.07   0
  -6  -4   3    1.17    1.06   0
   6  -4  -3    1.24    0.75   0
  -6   4   3    0.70    0.79   0
  -6  -4   3    1.10    1.06   0
  -6   4   3    0.21    1.08   0
  -6  -4   3    0.55    0.79   0
  -5  -4   3   29.02    1.33   0
  -5  -4   3   28.69    1.07   0
  -5  -4   3   28.54    1.31   0
   5  -4  -3   29.80    0.96   0
  -5   4   3   30.76    1.04   0
   5  -4  -3   28.34    0.99   0
  -5   4   3   28.16    1.24   0
  -4  -4   3   60.97    1.51   0
  -4  -4   3   58.09    1.27   0
  -4  -4   3   61.09    1.54   0
  -4   4   3   57.95    1.40   0
   4  -4  -3   62.16    1.39   0
  -4   4   3   60.76    1.18   0
  -3   4   3   65.25    1.22   0
   3  -4  -3   66.97    1.26   0
  -3   4   3   67.11    1.32   0
  -3  -4   3   65.99    1.45   0
  -3  -4   3   62.07    1.30   0
  -2  -4   3  102.18    1.61   0
  -2   4   3  118.05    1.66   0
   2   4  -3  118.89    1.81   0
   2  -4  -3  116.37    1.54   0
  -2   4   3  113.19    1.51   0
  -2  -4   3  107.05    1.78   0
   1   4  -3    9.30    1.13   0
  -1  -4   3   10.27    0.85   0
  -1  -4   3    9.81    1.19   0
   1  -4  -3   11.00    1.05   0
  -1   4   3   10.52    1.05   0
   0  -4  -3   30.07    0.98   0
   0   4   3   26.47    1.20   0
   0  -4   3   25.50    1.23   0
   0   4   3   28.12    1.20   0
   0   4  -3   27.48    0.96   0
   0  -4   3   23.24    1.06   0
   0   4  -3   26.84    1.33   0
   1   4   3  198.45    1.97   0
  -1   4  -3  195.21    1.89   0
   1  -4   3  155.97    1.76   0
  -1   4  -3  189.10    2.07   0
   1   4   3  182.36    2.00   0
   1  -4   3  167.49    1.80   0
   1   4   3  206.61    2.00   0
   2   4   3   27.67    0.93   0
   2  -4   3   21.54    1.31   0
   2   4   3   26.89    0.95   0
  -2   4  -3   27.22    1.08   0
  -2  -4  -3   29.09    1.26   0
   2   4   3   23.49    1.02   0
  -2   4  -3   25.46    1.03   0
   2  -4   3   21.76    1.01   0
  -3   4  -3   13.55    0.88   0
   3  -4   3   11.43    0.95   0
   3   4   3   14.46    1.14   0
  -3   4  -3   14.21    1.23   0
   3  -4   3    9.76    1.34   0
   3   4   3   15.84    1.11   0
  -3  -4  -3   13.69    0.87   0
   3   4   3   12.42    0.94   0
   4   4   3   13.53    0.84   0
  -4   4  -3   13.79    1.16   0
   4   4   3   12.74    0.90   0
   4   4   3   12.36    1.26   0
  -4   4  -3   11.57    0.92   0
   4  -4   3    8.69    1.00   0
   4  -4   3    9.96    1.26   0
  -4  -4  -3   12.71    0.92   0
   5   4   3   -0.53    0.72   0
   5   4   3    0.95    1.28   0
   5  -4   3   -0.55    0.91   0
  -5   4  -3    0.86    1.20   0
   5   4   3    1.40    1.17   0
   5  -4   3   -0.61    0.90   0
  -5  -4  -3    0.56    0.81   0
  -5   4  -3    0.49    0.78   0
  -6   4  -3    1.99    1.05   0
   6   4   3    1.91    1.22   0
  -6   4  -3    1.81    0.88   0
   6   4   3    2.14    1.28   0
   6  -4   3    0.53    0.96   0
   6  -4   3    1.45    1.21   0
  -6  -4  -3    2.16    0.77   0
   7   4   3   -0.11    0.89   0
  -7  -4  -3    1.80    0.79   0
  -7  -4  -3    2.00    0.75   0
   7  -4   3    1.26    0.95   0
  -7   4  -3    1.57    0.89   0
  -7   4  -3    2.46    1.08   0
   7  -4   3    1.31    1.21   0
   7   4   3    1.71    0.86   0
  -8   4  -3    3.66    0.86   0
  -8  -4  -3    5.40    0.85   0
   8   4   3    3.27    0.91   0
   8  -4   3    5.71    1.24   0
  -8  -4  -3    5.08    0.84   0
   8   4   3    3.02    1.35   0
   8  -4   3    4.85    1.28   0
  -8   4  -3    5.38    1.14   0
   9  -4   3    1.22    0.87   0
  -9  -4  -3    0.50    1.12   0
  -9   4  -3    1.16    0.84   0
   9   4   3    0.85    1.27   0
  -9  -4  -3    0.18    0.88   0
   9   4   3    0.57    1.24   0
  -9   4  -3    1.72    0.80   0
   9  -4   3    2.58    1.24   0
 -10   4  -3    3.77    0.83   0
 -10  -4  -3    5.09    1.16   0
 -10  -4  -3    3.06    1.19   0
  10   4   3    2.77    0.89   0
  10  -4   3    3.45    0.93   0
 -10   4  -3    3.18    0.90   0
  10   4   3    2.88    0.96   0
  10  -4   3    3.24    1.25   0
  11  -4   3    0.43    1.30   0
 -11  -4  -3   -0.06    1.17   0
  11   4   3    1.51    0.89   0
 -11  -4  -3    1.70    1.22   0
  11  -4   3   -0.91    1.28   0
 -11   4  -3    2.21    0.86   0
  11   4   3   -0.38    1.30   0
 -11   4  -3    0.66    0.83   0
  12   4   3    0.69    1.35   0
  12  -4   3    2.18    1.36   0
 -12  -4  -3    1.90    1.22   0
  12  -4   3    0.77    1.29   0
 -12   4  -3    0.71    0.88   0
 -12   4  -3    1.54    1.29   0
  12   4   3    2.12    1.27   0
 -12  -4  -3    1.45    1.24   0
  13   4   3   -0.42    1.02   0
  13  -4   3   -0.69    1.43   0
 -13  -4  -3   -0.60    0.97   0
 -13   4  -3    0.13    1.43   0
 -13   4  -3   -0.28    0.98   0
  13   4   3   -0.23    1.01   0
  13  -4   3   -1.68    1.02   0
 -16  -5   3    0.14    1.37   0
  16  -5  -3    0.25    1.02   0
 -16  -5   3    0.10    1.02   0
 -16   5   3   -0.02    1.01   0
 -16  -5   3   -0.01    1.79   0
 -16   5   3    0.08    0.98   0
  16  -5  -3   -0.25    1.35   0
  16   5  -3    0.37    1.38   0
 -15  -5   3   -0.03    1.27   0
  15  -5  -3    0.49    0.88   0
  15   5  -3    1.19    0.88   0
 -15  -5   3   -0.44    1.00   0
 -15   5   3    0.45    0.93   0
 -15  -5   3    0.27    1.31   0
 -15   5   3   -0.99    0.99   0
  15  -5  -3   -0.52    0.87   0
 -14   5   3    0.36    0.86   0
  14  -5  -3    0.62    0.90   0
  14   5  -3    1.22    0.80   0
 -14  -5   3    0.58    1.27   0
 -14  -5   3    0.08    1.25   0
  14  -5  -3    0.71    1.18   0
 -14   5   3    0.07    1.28   0
 -13   5   3    6.74    0.93   0
  13  -5  -3    8.44    0.84   0
 -13   5   3    7.48    0.89   0
 -13  -5   3    6.10    1.24   0
  13  -5  -3   11.07    1.13   0
 -13  -5   3    5.72    1.34   0
  13   5  -3    8.60    0.86   0
 -12  -5   3    1.65    1.20   0
 -12   5   3    1.08    0.86   0
 -12  -5   3    2.59    1.18   0
  12   5  -3    2.01    1.13   0
 -12   5   3    2.32    0.86   0
  12  -5  -3    2.48    0.81   0
  12  -5  -3    2.45    0.76   0
  12   5  -3    2.04    0.83   0
 -11   5   3    2.10    1.25   0
 -11  -5   3    2.28    1.24   0
  11  -5  -3    2.86    0.83   0
 -11  -5   3    3.23    0.89   0
 -11   5   3    2.11    0.85   0
  11   5  -3    1.98    0.82   0
  11  -5  -3    3.28    0.79   0
 -10   5   3    1.16    0.87   0
  10   5  -3    1.96    0.77   0
  10  -5  -3    1.63    0.79   0
 -10  -5   3    1.53    1.26   0
 -10  -5   3    1.39    0.91   0
 -10   5   3    2.05    0.85   0
  10  -5  -3    2.82    0.78   0
   9   5  -3   31.86    1.26   0
  -9   5   3   22.53    0.95   0
  -9  -5   3   30.63    1.41   0
  -9  -5   3   25.58    1.17   0
   9  -5  -3   30.53    0.98   0
  -9   5   3   25.57    1.00   0
  -9  -5   3   23.61    1.37   0
   9  -5  -3   33.65    1.27   0
   8  -5  -3    1.72    0.79   0
  -8  -5   3    1.90    1.05   0
  -8   5   3    1.27    0.82   0
   8   5  -3    1.16    0.75   0
  -8  -5   3    2.28    1.18   0
  -8   5   3    1.50    1.16   0
  -8  -5   3    0.64    1.14   0
   8  -5  -3    2.80    1.02   0
   7  -5  -3    8.87    1.10   0
   7   5  -3    9.31    1.10   0
  -7  -5   3    9.51    0.88   0
  -7  -5   3    9.20    1.20   0
  -7   5   3    8.89    0.87   0
  -7   5   3    9.10    0.87   0
  -7  -5   3    7.81    0.89   0
   7  -5  -3   10.39    1.10   0
  -6   5   3   23.39    0.99   0
  -6  -5   3   24.28    1.06   0
   6  -5  -3   23.90    0.95   0
   6  -5  -3   24.10    1.18   0
  -6   5   3   22.26    0.96   0
[truncated: 545,709 more chars]
