# Supplementary material for: Crystal structure and Hirshfeld surface analysis of (E)-N-[(2-eth­oxy­naphthalen-1-yl)methyl­idene]-5,6,7,8-tetra­hydro­naphthalen-1-amine
Source: Acta Crystallogr E Crystallogr Commun. 2018 Sep 28;74(Pt 10):1513–6. doi: 10.1107/S2056989018013117 (PMC6176450; doi:10.1107/S2056989018013117)
Supplement: Supplementary file 2 [file e-74-01513-Isup2.hkl]

data_I                                                                          
_shelx_title ' TEST STRUCTURE D:\DATA\NECMI51_DENE\NECMI51'                     
_shelx_refln_list_code          4                                               
_shelx_F_calc_maximum      279.53                                               
_exptl_crystal_F_000       704.00                                               
_reflns_d_resolution_high  0.8255                                               
                                                                                
loop_                                                                           
 _space_group_symop_operation_xyz                                               
 'x, y, z'                                                                      
 '-x, y+1/2, -z+1/2'                                                            
 '-x, -y, -z'                                                                   
 'x, -y-1/2, z-1/2'                                                             
                                                                                
_cell_length_a    12.6628                                                       
_cell_length_b    20.3304                                                       
_cell_length_c     7.3838                                                       
_cell_angle_alpha  90.000                                                       
_cell_angle_beta  104.895                                                       
_cell_angle_gamma  90.000                                                       
                                                                                
_shelx_F_squared_multiplier     1.000                                           
                                                                                
loop_                                                                           
 _refln_index_h                                                                 
 _refln_index_k                                                                 
 _refln_index_l                                                                 
 _refln_F_squared_calc                                                          
 _refln_F_squared_meas                                                          
 _refln_F_squared_sigma                                                         
 _refln_observed_status                                                         
   1   0   0       2098.36       1825.06        23.47 o                         
   2   0   0      11835.97       9116.23       168.62 o                         
   3   0   0          1.95         26.56         4.57 o                         
   4   0   0       2602.78       2359.15        71.83 o                         
   5   0   0          5.88         14.72         3.61 o                         
   6   0   0        241.22        299.65        14.68 o                         
   7   0   0         19.63         17.45         2.78 o                         
   8   0   0        130.32         99.73         4.27 o                         
   9   0   0          0.34         -3.26         3.63 o                         
  10   0   0         40.16         42.84         3.83 o                         
  11   0   0        138.97        115.78         9.05 o                         
  12   0   0          4.03          0.05         2.90 o                         
  13   0   0          6.85          4.73         3.32 o                         
  14   0   0          0.24         -0.11         3.11 o                         
   1   1   0        506.18        373.12        12.21 o                         
   2   1   0       7385.15       5821.88        86.08 o                         
   3   1   0        119.93        100.56         3.68 o                         
   4   1   0       1602.65       1129.98        23.69 o                         
   5   1   0       2739.44       2174.78        46.23 o                         
   6   1   0       2632.27       2484.56        61.68 o                         
   7   1   0          2.03          5.69         2.33 o                         
   8   1   0         44.72         52.39         2.23 o                         
   9   1   0          0.70          3.72         1.99 o                         
  10   1   0          0.88          0.58         2.01 o                         
  11   1   0          3.96          3.64         2.07 o                         
  12   1   0         32.20         26.67         2.16 o                         
  13   1   0          0.45          1.63         2.32 o                         
  14   1   0          0.41          4.79         2.38 o                         
   0   2   0       4225.75       3942.49       515.03 o                         
   1   2   0       1226.84       1072.10        44.71 o                         
   2   2   0         18.48         21.02         2.88 o                         
   3   2   0         20.55         10.00         3.13 o                         
   4   2   0        221.95        150.87         3.95 o                         
   5   2   0         11.71          9.70         2.28 o                         
   6   2   0         12.44          8.96         2.18 o                         
   7   2   0          0.00          2.91         2.03 o                         
   8   2   0         94.93         84.75         3.65 o                         
   9   2   0         24.20         27.89         2.33 o                         
  10   2   0          8.27          9.12         2.31 o                         
  11   2   0         48.19         42.72         2.05 o                         
  12   2   0         52.09         47.78         2.58 o                         
  13   2   0          1.92          6.89         2.18 o                         
  14   2   0          1.71          0.59         2.34 o                         
   1   3   0        974.17        940.93        45.85 o                         
   2   3   0       1389.54       1235.53        37.89 o                         
   3   3   0        136.36        109.17         5.78 o                         
   4   3   0        506.69        317.12        10.55 o                         
   5   3   0        557.16        400.47        15.12 o                         
   6   3   0        359.81        294.23        11.55 o                         
   7   3   0        216.81        196.32         8.33 o                         
   8   3   0          0.93          3.71         2.21 o                         
   9   3   0         35.11         35.85         2.30 o                         
  10   3   0         43.42         39.94         2.37 o                         
  11   3   0          1.03          4.49         2.30 o                         
  12   3   0         10.00         12.28         2.56 o                         
  13   3   0          0.84          3.74         2.17 o                         
  14   3   0          1.31          3.59         2.13 o                         
   0   4   0       6338.01       5764.03       684.74 o                         
   1   4   0          4.18         11.81         3.05 o                         
   2   4   0        385.31        284.19        14.95 o                         
   3   4   0       1153.12        884.91        28.74 o                         
   4   4   0         92.08         66.47         3.30 o                         
   5   4   0        289.73        229.93        11.60 o                         
   6   4   0        335.68        320.89        13.05 o                         
   7   4   0        126.93        117.85         5.29 o                         
   8   4   0          0.25          2.43         2.27 o                         
   9   4   0         53.74         48.17         2.35 o                         
  10   4   0         54.80         57.79         3.16 o                         
  11   4   0         24.96         22.50         2.34 o                         
  12   4   0          3.11          2.58         1.94 o                         
  13   4   0          2.23          4.96         2.04 o                         
  14   4   0          1.61          0.44         2.29 o                         
   1   5   0       2493.04       2440.49       147.89 o                         
   2   5   0         71.00         59.15         3.45 o                         
   3   5   0        461.84        403.68        18.62 o                         
   4   5   0         90.68         95.30         4.16 o                         
   5   5   0         94.90         96.64         4.00 o                         
   6   5   0        336.24        295.84        15.04 o                         
   7   5   0          0.97          1.88         2.53 o                         
   8   5   0         16.24         11.32         2.40 o                         
   9   5   0          5.02          4.23         2.49 o                         
  10   5   0         56.07         58.36         2.92 o                         
  11   5   0         29.31         29.23         2.08 o                         
  12   5   0          1.69          3.16         2.40 o                         
  13   5   0          0.20          4.01         2.27 o                         
  14   5   0          5.76          6.96         2.44 o                         
   0   6   0        180.88        262.40        18.92 o                         
   1   6   0        199.84        154.28         9.34 o                         
   2   6   0        146.10        159.32         9.32 o                         
   3   6   0         28.17         25.48         2.77 o                         
   4   6   0         66.85         69.83         3.23 o                         
   5   6   0          4.33          3.01         2.55 o                         
   6   6   0         31.97         32.88         2.89 o                         
   7   6   0         83.67         78.83         5.33 o                         
   8   6   0         21.63         22.25         2.34 o                         
   9   6   0          3.52          5.34         2.25 o                         
  10   6   0        150.41        140.96         8.16 o                         
  11   6   0         30.71         32.29         2.38 o                         
  12   6   0         19.94         23.29         2.29 o                         
  13   6   0          0.01          1.80         2.19 o                         
  14   6   0          5.15          6.72         2.61 o                         
   1   7   0        478.84        365.88        18.30 o                         
   2   7   0         32.04         30.39         3.00 o                         
   3   7   0        115.57         82.00         6.18 o                         
   4   7   0        174.58        231.35        10.44 o                         
   5   7   0        137.70        137.32         5.23 o                         
   6   7   0        165.95        152.92         6.56 o                         
   7   7   0        102.28         94.32         5.22 o                         
   8   7   0        462.89        398.54        24.26 o                         
   9   7   0          1.96          0.95         2.30 o                         
  10   7   0         50.76         60.01         3.11 o                         
  11   7   0         22.75         19.87         2.53 o                         
  12   7   0         10.80         11.08         2.37 o                         
  13   7   0          1.39          1.41         2.24 o                         
  14   7   0          0.22          4.47         2.37 o                         
   0   8   0        616.42        420.27        35.29 o                         
   1   8   0        292.32        332.29        14.88 o                         
   2   8   0       2004.80       2050.75       114.48 o                         
   3   8   0        713.96        556.84        34.22 o                         
   4   8   0        611.90        654.82        36.81 o                         
   5   8   0         80.33         73.53         2.92 o                         
   6   8   0        143.93        109.73         6.02 o                         
   7   8   0         94.29        103.38         4.94 o                         
   8   8   0        109.21        108.67         5.85 o                         
   9   8   0        603.98        574.01        29.53 o                         
  10   8   0        108.38        108.27         4.69 o                         
  11   8   0         74.68         78.72         5.68 o                         
  12   8   0          1.82          5.17         2.83 o                         
  13   8   0         11.56         15.88         2.35 o                         
  14   8   0          0.51          1.20         2.50 o                         
   1   9   0        273.67        257.12        12.80 o                         
   2   9   0        194.40        154.08         7.25 o                         
   3   9   0       3306.08       3370.14       215.18 o                         
   4   9   0       1829.99       1691.23        92.95 o                         
   5   9   0          0.00          0.44         2.46 o                         
   6   9   0          1.93          3.68         2.53 o                         
   7   9   0        633.68        550.74        28.26 o                         
   8   9   0        354.59        314.90        18.67 o                         
   9   9   0        157.78        139.93         8.44 o                         
  10   9   0          0.00          0.76         2.51 o                         
  11   9   0          9.97         10.46         2.56 o                         
  12   9   0         16.21         17.02         2.53 o                         
  13   9   0          0.91          2.46         2.31 o                         
   0  10   0        184.07        196.78        18.23 o                         
   1  10   0          0.48          5.79         2.48 o                         
   2  10   0        244.53        190.36         9.14 o                         
   3  10   0         14.46         22.33         3.15 o                         
   4  10   0          8.90          8.91         2.60 o                         
   5  10   0          5.16          1.01         2.48 o                         
   6  10   0          1.20          4.28         2.55 o                         
   7  10   0         25.59         23.33         2.64 o                         
   8  10   0        140.07        128.66         8.61 o                         
   9  10   0        772.65        722.99        48.59 o                         
  10  10   0          3.64          4.75         2.49 o                         
  11  10   0         13.92         16.36         2.45 o                         
  12  10   0          2.46          3.37         2.58 o                         
  13  10   0          3.74          8.12         2.61 o                         
   1  11   0         50.57         24.17         2.73 o                         
   2  11   0        100.77        124.34         7.08 o                         
   3  11   0        209.54        260.03        20.25 o                         
   4  11   0          1.80          3.17         2.67 o                         
   5  11   0         93.05         89.39         5.35 o                         
   6  11   0          4.06          7.72         2.49 o                         
   7  11   0         27.82         27.54         2.52 o                         
   8  11   0          5.80          8.58         2.55 o                         
   9  11   0         99.37         95.01         6.02 o                         
  10  11   0          4.10          4.34         2.35 o                         
  11  11   0          3.32          4.23         2.80 o                         
  12  11   0          0.55         -0.33         2.65 o                         
  13  11   0          2.83          0.56         2.59 o                         
   0  12   0         16.27         24.23         2.93 o                         
   1  12   0         17.30         26.78         2.49 o                         
   2  12   0        116.19        110.65         7.58 o                         
   3  12   0        103.37         84.04         7.01 o                         
   4  12   0         20.43         15.05         2.68 o                         
   5  12   0         37.74         37.52         2.67 o                         
   6  12   0         46.10         41.67         5.18 o                         
   7  12   0         12.08         14.18         2.58 o                         
   8  12   0        107.18        104.06         5.23 o                         
   9  12   0         80.11         79.19         4.23 o                         
  10  12   0          9.45         14.17         2.58 o                         
  11  12   0          0.14          3.07         2.51 o                         
  12  12   0          1.38          2.32         2.38 o                         
   1  13   0         77.98         50.07         2.49 o                         
   2  13   0         67.64         65.11         4.90 o                         
   3  13   0         55.52         34.99         2.67 o                         
   4  13   0        262.25        208.06        18.65 o                         
   5  13   0          7.04          8.30         2.61 o                         
   6  13   0          5.17          6.72         2.69 o                         
   7  13   0         17.26         22.57         2.90 o                         
   8  13   0          1.44          0.30         2.67 o                         
   9  13   0         19.49         24.66         2.63 o                         
  10  13   0         16.56         14.21         2.45 o                         
  11  13   0          0.91          3.74         2.72 o                         
  12  13   0          0.46          0.35         2.34 o                         
   0  14   0        236.93        159.49        15.09 o                         
   1  14   0         39.96         39.30         3.41 o                         
   2  14   0         10.88          8.37         2.29 o                         
   3  14   0        128.08        133.21        11.03 o                         
   4  14   0          2.63          3.50         2.65 o                         
   5  14   0          6.26          2.89         2.59 o                         
   6  14   0          7.52          6.92         2.64 o                         
   7  14   0         16.49         24.31         3.85 o                         
   8  14   0         11.93         13.52         2.61 o                         
   9  14   0         13.32         10.41         2.57 o                         
  10  14   0         25.16         28.56         2.56 o                         
  11  14   0          1.08          4.10         2.32 o                         
  12  14   0          0.79          1.26         2.49 o                         
   1  15   0          2.77          5.51         2.65 o                         
   2  15   0        164.56        169.51        11.86 o                         
   3  15   0         41.67         32.61         2.44 o                         
   4  15   0          7.02         10.70         2.51 o                         
   5  15   0         10.10         15.17         2.40 o                         
   6  15   0          0.01          3.92         2.52 o                         
   7  15   0         15.53         13.10         3.23 o                         
   8  15   0          7.92         10.57         2.91 o                         
   9  15   0          0.14          0.02         3.08 o                         
  10  15   0          5.74          2.82         2.63 o                         
  11  15   0          0.64          4.74         2.68 o                         
   0  16   0        128.93         97.84        11.84 o                         
   1  16   0         38.89         38.82         3.19 o                         
   2  16   0          1.43          2.26         2.57 o                         
   3  16   0         20.68         29.30         3.97 o                         
   4  16   0         15.05         15.51         2.19 o                         
   5  16   0         11.15          5.07         2.49 o                         
   6  16   0          3.54          3.44         2.57 o                         
   7  16   0         57.15         51.45         7.19 o                         
   8  16   0         68.18         63.67         6.50 o                         
   9  16   0          0.25          1.03         2.58 o                         
  10  16   0          0.00          0.08         3.53 o                         
  11  16   0          0.11          1.53         2.89 o                         
   1  17   0        189.34        183.52        15.47 o                         
   2  17   0        375.70        342.45        28.87 o                         
   3  17   0         87.63         84.90         6.05 o                         
   4  17   0         11.02         10.42         2.41 o                         
   5  17   0         37.73         32.28         2.78 o                         
   6  17   0         26.48         26.27         2.60 o                         
   7  17   0         38.05         41.74         4.96 o                         
   8  17   0          1.28          2.56         2.88 o                         
   9  17   0         34.79         33.55         2.94 o                         
  10  17   0          3.82          4.49         2.88 o                         
   0  18   0        543.64        477.63        55.39 o                         
   1  18   0         57.12         67.32         4.93 o                         
   2  18   0         29.47         35.50         3.41 o                         
   3  18   0         19.56         26.26         2.60 o                         
   4  18   0          3.46          0.34         2.68 o                         
   5  18   0          8.82         11.34         2.57 o                         
   6  18   0          2.69          2.31         2.81 o                         
   7  18   0          1.00          3.92         3.31 o                         
   8  18   0         14.28         12.40         3.10 o                         
   9  18   0          1.62          4.48         2.86 o                         
  10  18   0          0.02          6.74         2.92 o                         
   1  19   0          0.42          2.32         2.22 o                         
   2  19   0          0.60          0.32         2.37 o                         
   3  19   0          4.57          8.04         2.55 o                         
   4  19   0          5.76          5.94         2.18 o                         
   5  19   0          9.60          9.06         2.73 o                         
   6  19   0         18.31         14.17         2.63 o                         
   7  19   0          0.01          5.74         3.35 o                         
   8  19   0          2.91          1.47         3.03 o                         
   9  19   0          7.37          4.57         2.73 o                         
   0  20   0          7.46          7.10         3.22 o                         
   1  20   0          6.00          4.97         2.38 o                         
   2  20   0          1.16          3.73         2.26 o                         
   3  20   0          7.01          7.52         2.33 o                         
   4  20   0          1.95          2.81         2.46 o                         
   5  20   0          0.04         -0.39         2.58 o                         
   6  20   0          3.13          6.52         2.50 o                         
   7  20   0          4.99         10.30         2.86 o                         
   8  20   0          0.00          5.30         3.47 o                         
   1  21   0          1.58         -0.03         2.57 o                         
   2  21   0         16.80         17.49         2.46 o                         
   3  21   0          4.56          4.14         2.57 o                         
   4  21   0          1.40          4.37         2.51 o                         
   5  21   0          0.01          0.22         2.64 o                         
   6  21   0          3.52          8.45         2.56 o                         
   7  21   0         17.44         15.06         2.92 o                         
   0  22   0          8.52          6.98         3.41 o                         
   1  22   0         13.64         15.66         2.81 o                         
   2  22   0          0.72          4.16         2.72 o                         
   3  22   0          1.16          1.70         2.62 o                         
   4  22   0          0.02         -1.38         2.46 o                         
   5  22   0          0.01         -0.23         2.89 o                         
   6  22   0         12.19         11.96         2.84 o                         
   1  23   0          0.01          3.94         2.65 o                         
   2  23   0          2.28          3.58         2.71 o                         
   3  23   0          4.01          6.22         2.70 o                         
   4  23   0          2.65          2.84         2.62 o                         
   5  23   0          0.05         -0.82         2.57 o                         
   0  24   0          0.36          0.16         3.80 o                         
   1  24   0          0.07          3.00         3.33 o                         
   2  24   0          1.80          2.76         2.72 o                         
   3  24   0          0.16          2.33         2.67 o                         
 -15   1   1          0.34          1.81         2.01 o                         
 -14   1   1          0.12          3.42         2.32 o                         
 -13   1   1         14.96         19.58         2.09 o                         
 -12   1   1         15.70         17.42         1.91 o                         
 -11   1   1          0.72          5.66         2.04 o                         
 -10   1   1          2.65          3.89         2.11 o                         
  -9   1   1          8.63          8.74         2.14 o                         
  -8   1   1         56.87         69.58         4.64 o                         
  -7   1   1         39.62         30.11         2.40 o                         
  -6   1   1       1762.41       1639.26        96.77 o                         
  -5   1   1         71.01         71.80         2.44 o                         
  -4   1   1        445.06        426.47        11.09 o                         
  -3   1   1        476.65        490.26         4.42 o                         
  -2   1   1       2886.49       3385.96        11.23 o                         
  -1   1   1       4116.68       4784.14        18.23 o                         
   0   1   1       1331.48       1836.06        32.42 o                         
   1   1   1        472.61        461.40        13.52 o                         
   2   1   1       1769.48       1617.63        55.31 o                         
   3   1   1         64.89         31.04         3.03 o                         
   4   1   1        455.37        295.06         9.72 o                         
   5   1   1         82.96         79.34         3.61 o                         
   6   1   1        189.39        134.72         4.04 o                         
   7   1   1         12.24          6.88         2.31 o                         
   8   1   1          0.49          0.32         2.08 o                         
   9   1   1          5.46          6.05         2.34 o                         
  10   1   1         33.89         27.57         2.29 o                         
  11   1   1         18.33         23.73         2.13 o                         
  12   1   1          0.67          2.40         2.03 o                         
  13   1   1          3.98          5.75         2.12 o                         
  14   1   1          0.09          0.70         2.16 o                         
 -15   2   1          0.05         -0.59         2.25 o                         
 -14   2   1          0.44          0.01         2.21 o                         
 -13   2   1         21.18         18.83         2.11 o                         
 -12   2   1         27.73         30.23         2.17 o                         
 -11   2   1        111.11        104.70         7.63 o                         
 -10   2   1          5.14          7.15         1.98 o                         
  -9   2   1          2.28          2.73         2.26 o                         
  -8   2   1         45.05         59.28         3.92 o                         
  -7   2   1          0.09          3.17         2.26 o                         
  -6   2   1       1151.29       1269.11        76.92 o                         
  -5   2   1          0.00          1.76         2.21 o                         
  -4   2   1        263.24        203.03         4.28 o                         
  -3   2   1       1549.21       1876.97        27.87 o                         
  -2   2   1       8608.99       9208.29       136.24 o                         
  -1   2   1       1401.59       1822.03        17.18 o                         
   0   2   1       4644.43       4834.37       145.25 o                         
   1   2   1       2042.55       2094.36        86.53 o                         
   2   2   1       3250.23       3256.92       147.97 o                         
   3   2   1         59.24         35.12         2.82 o                         
   4   2   1        398.42        330.10        13.41 o                         
   5   2   1        707.05        678.83        22.11 o                         
   6   2   1        121.19         93.80         2.99 o                         
   7   2   1        137.39        134.30         3.88 o                         
   8   2   1         11.56         11.21         2.06 o                         
   9   2   1         45.79         38.02         2.33 o                         
  10   2   1         14.43         16.56         2.12 o                         
  11   2   1          0.00          0.91         2.30 o                         
  12   2   1         12.36         10.27         2.05 o                         
  13   2   1         12.78         13.34         2.41 o                         
  14   2   1          0.06          0.75         2.21 o                         
 -15   3   1          2.28          1.96         2.39 o                         
 -14   3   1          0.03          2.39         2.32 o                         
 -13   3   1          0.39         -0.12         2.06 o                         
 -12   3   1         58.91         51.77         3.51 o                         
 -11   3   1          1.69          4.13         1.98 o                         
 -10   3   1         14.45         14.72         2.37 o                         
  -9   3   1          5.20          4.37         2.08 o                         
  -8   3   1         13.36         15.97         2.17 o                         
  -7   3   1        130.71        182.41        11.11 o                         
  -6   3   1        218.65        257.88        16.89 o                         
  -5   3   1        458.77        549.80        24.62 o                         
  -4   3   1          8.75          0.63         2.49 o                         
  -3   3   1       4324.76       4635.55        74.69 o                         
  -2   3   1        406.16        324.02         4.18 o                         
  -1   3   1       4009.51       4337.56       102.95 o                         
   0   3   1       5106.47       4709.79       226.36 o                         
   1   3   1       2908.44       2606.16       149.45 o                         
   2   3   1        227.45        204.26        10.84 o                         
   3   3   1        572.52        512.49        25.42 o                         
   4   3   1        137.23        101.92         5.08 o                         
   5   3   1         53.03         44.28         2.35 o                         
   6   3   1         47.19         37.42         2.34 o                         
   7   3   1          0.83          2.07         2.26 o                         
   8   3   1         36.20         33.18         2.36 o                         
   9   3   1          3.28          5.47         2.31 o                         
  10   3   1         73.66         65.20         2.38 o                         
  11   3   1          5.78         10.10         2.22 o                         
  12   3   1          6.46          5.89         2.34 o                         
  13   3   1          1.45          4.32         2.20 o                         
  14   3   1          2.22          4.32         2.26 o                         
 -14   4   1          1.08          2.81         2.24 o                         
 -13   4   1          1.70          2.39         2.23 o                         
 -12   4   1          7.17          7.76         2.05 o                         
 -11   4   1          1.56          6.31         2.16 o                         
 -10   4   1          1.32          0.79         2.29 o                         
  -9   4   1          0.29          5.40         2.15 o                         
  -8   4   1         39.50         49.70         2.93 o                         
  -7   4   1         33.19         20.65         2.25 o                         
  -6   4   1        123.54        151.83        10.60 o                         
  -5   4   1        110.60        139.52         6.72 o                         
  -4   4   1         56.08         68.20         3.02 o                         
  -3   4   1        104.77        119.49         3.13 o                         
  -2   4   1        819.17        903.56        20.17 o                         
  -1   4   1      13493.30      12711.64       491.97 o                         
   0   4   1       1659.30       1576.23        94.46 o                         
   1   4   1       9945.42       8598.81       632.47 o                         
   2   4   1         95.52         94.86         7.17 o                         
   3   4   1        683.44        606.64        35.28 o                         
   4   4   1        285.06        229.52         7.71 o                         
   5   4   1         99.29         64.83         2.55 o                         
   6   4   1         17.84          5.92         2.16 o                         
   7   4   1          0.64          3.81         2.43 o                         
   8   4   1         15.49         15.26         2.43 o                         
   9   4   1        159.64        140.55         4.15 o                         
  10   4   1         22.73         26.83         2.37 o                         
  11   4   1         14.54         17.90         2.05 o                         
  12   4   1          3.27          3.67         2.10 o                         
  13   4   1          0.03          1.32         2.22 o                         
  14   4   1          0.03          1.82         2.59 o                         
 -14   5   1          0.58          2.23         2.29 o                         
 -13   5   1         20.77         21.18         2.15 o                         
 -12   5   1          0.07          3.43         2.10 o                         
 -11   5   1          9.44          8.22         1.99 o                         
 -10   5   1         24.42         21.10         2.51 o                         
  -9   5   1         43.59         42.16         3.07 o                         
  -8   5   1         21.15         20.38         2.32 o                         
  -7   5   1         40.59         30.71         2.18 o                         
  -6   5   1        186.80        216.36        13.42 o                         
  -5   5   1        823.71        694.38        32.17 o                         
  -4   5   1        491.74        636.75        24.38 o                         
  -3   5   1        617.77        675.80        19.01 o                         
  -2   5   1        448.28        690.16        20.29 o                         
  -1   5   1        478.83        554.89        23.97 o                         
   0   5   1      13777.34      11789.38       912.28 o                         
   1   5   1        105.52         85.22         5.34 o                         
   2   5   1          5.32          2.54         2.41 o                         
   3   5   1        125.56        107.45         6.93 o                         
   4   5   1        294.99        231.55        12.42 o                         
   5   5   1       1282.41       1133.13        58.62 o                         
   6   5   1        191.40        139.57         3.45 o                         
   7   5   1         11.18         12.54         2.25 o                         
   8   5   1        148.58        126.95         5.32 o                         
   9   5   1        208.15        191.59         6.95 o                         
  10   5   1          1.00          1.30         2.12 o                         
  11   5   1          5.19          9.63         2.14 o                         
  12   5   1          1.09          4.53         2.04 o                         
  13   5   1          0.64          2.76         2.23 o                         
 -14   6   1          7.04         10.85         2.67 o                         
 -13   6   1          0.01          3.64         2.27 o                         
 -12   6   1         12.62         17.82         2.16 o                         
 -11   6   1         30.94         30.87         2.55 o                         
 -10   6   1         75.30         71.09         5.02 o                         
  -9   6   1          2.10          1.70         2.48 o                         
  -8   6   1          1.00          2.29         2.45 o                         
  -7   6   1         93.44         90.02         7.44 o                         
  -6   6   1          3.22         13.38         2.26 o                         
  -5   6   1        300.45        313.39        20.79 o                         
  -4   6   1        146.19        131.04         6.24 o                         
  -3   6   1         26.71         75.37         3.05 o                         
  -2   6   1        654.96        639.44        26.89 o                         
  -1   6   1          3.18          1.82         3.11 o                         
   0   6   1       1385.50       1389.73        99.40 o                         
   1   6   1        382.19        442.57        34.34 o                         
   2   6   1        134.24         97.18         7.58 o                         
   3   6   1        300.03        270.97        19.45 o                         
   4   6   1        113.09        118.71         6.80 o                         
   5   6   1        213.11        176.93        10.11 o                         
   6   6   1        119.99        108.52         4.09 o                         
   7   6   1         85.25         70.16         3.60 o                         
   8   6   1          3.59          5.40         2.36 o                         
   9   6   1         21.25         23.33         2.61 o                         
  10   6   1          3.87          3.34         2.45 o                         
  11   6   1          1.51          4.25         2.23 o                         
  12   6   1          6.03         11.64         2.42 o                         
  13   6   1          0.00          1.99         2.15 o                         
 -14   7   1          0.02          4.84         2.73 o                         
 -13   7   1          1.75          5.97         2.60 o                         
 -12   7   1          0.22          0.43         2.39 o                         
 -11   7   1         17.67         17.37         2.23 o                         
 -10   7   1          2.16          4.49         2.48 o                         
  -9   7   1        528.62        529.00        46.73 o                         
  -8   7   1        412.02        397.26        35.30 o                         
  -7   7   1         41.64         46.26         2.73 o                         
  -6   7   1        403.75        359.60        23.53 o                         
  -5   7   1          0.68          3.17         2.37 o                         
  -4   7   1        447.05        488.21        27.64 o                         
  -3   7   1        226.83        242.41        11.36 o                         
  -2   7   1        464.00        453.11        25.96 o                         
  -1   7   1       2129.06       2245.58       134.37 o                         
   0   7   1        332.73        322.01        21.54 o                         
   1   7   1        211.97        196.20        14.77 o                         
   2   7   1         18.09         14.67         2.49 o                         
   3   7   1        218.08        262.11        16.32 o                         
   4   7   1        169.15        147.61        10.55 o                         
   5   7   1         27.15         19.44         2.25 o                         
   6   7   1        289.91        243.39        11.11 o                         
   7   7   1        143.93        121.98         6.42 o                         
   8   7   1        556.69        485.90        23.09 o                         
   9   7   1        479.77        440.27        13.93 o                         
  10   7   1        165.01        156.13         6.91 o                         
  11   7   1         19.48         15.67         2.56 o                         
  12   7   1          2.54          4.48         2.25 o                         
  13   7   1          2.36          5.01         2.56 o                         
 -14   8   1          1.72          3.51         2.59 o                         
 -13   8   1          0.27          2.68         2.63 o                         
 -12   8   1          2.13          3.70         2.55 o                         
 -11   8   1         32.56         35.46         2.80 o                         
 -10   8   1          3.68          5.32         2.58 o                         
  -9   8   1         38.63         34.92         3.49 o                         
  -8   8   1        140.38        134.70        12.44 o                         
  -7   8   1          2.08          4.11         2.34 o                         
  -6   8   1        144.13        113.40         9.03 o                         
  -5   8   1         34.09         30.47         3.03 o                         
  -4   8   1          1.04          0.07         2.47 o                         
  -3   8   1        830.38        785.30        41.87 o                         
  -2   8   1         22.12         37.32         2.68 o                         
  -1   8   1         47.32         36.77         2.37 o                         
   0   8   1        814.11        768.20        49.60 o                         
   1   8   1        156.75        127.88         9.96 o                         
   2   8   1         23.76         24.73         2.27 o                         
   3   8   1       1643.70       1535.77        90.90 o                         
   4   8   1        593.27        521.40        31.98 o                         
   5   8   1         29.98         27.65         2.29 o                         
   6   8   1         15.21         17.63         2.34 o                         
   7   8   1        121.21        108.43         5.36 o                         
   8   8   1        170.19        153.97         7.03 o                         
   9   8   1         30.27         32.64         2.54 o                         
  10   8   1          0.01          1.44         2.38 o                         
  11   8   1          2.52          7.55         2.57 o                         
  12   8   1          8.63         10.45         2.85 o                         
  13   8   1          1.50          2.65         2.46 o                         
 -14   9   1          0.00          4.37         2.41 o                         
 -13   9   1          3.49          4.30         2.29 o                         
 -12   9   1          4.20          9.56         2.71 o                         
 -11   9   1          0.07          2.69         2.18 o                         
 -10   9   1         26.85         29.91         3.23 o                         
  -9   9   1        101.89         98.63         7.21 o                         
  -8   9   1          0.06          0.54         2.38 o                         
  -7   9   1         45.23         39.24         3.86 o                         
  -6   9   1          8.26          9.98         2.47 o                         
  -5   9   1         10.07          4.22         2.34 o                         
  -4   9   1         29.47         22.36         2.63 o                         
  -3   9   1        414.69        410.36        26.60 o                         
  -2   9   1         15.71          9.65         2.38 o                         
  -1   9   1         94.82        100.25         4.82 o                         
   0   9   1        159.32        220.52        14.90 o                         
   1   9   1          3.95          3.02         2.43 o                         
   2   9   1         32.05         37.75         2.46 o                         
   3   9   1       1193.09        959.03        52.51 o                         
   4   9   1          1.68          2.08         2.72 o                         
   5   9   1         29.85         28.06         2.43 o                         
   6   9   1         41.89         40.72         2.48 o                         
   7   9   1          9.30          9.62         2.58 o                         
   8   9   1         25.92         27.64         2.59 o                         
   9   9   1          5.93         11.18         2.33 o                         
  10   9   1          0.23         -0.31         2.26 o                         
  11   9   1          0.28          0.52         2.34 o                         
  12   9   1          1.59          3.96         2.67 o                         
  13   9   1          0.07          0.52         2.60 o                         
 -13  10   1          6.86          6.35         2.39 o                         
 -12  10   1          1.44          2.67         2.30 o                         
 -11  10   1         44.78         55.07         5.50 o                         
 -10  10   1        100.08        103.34         8.84 o                         
  -9  10   1        247.55        249.05        22.39 o                         
  -8  10   1          1.46          4.78         2.62 o                         
  -7  10   1         25.64         21.40         2.84 o                         
  -6  10   1          8.92          9.01         2.73 o                         
  -5  10   1         97.85        110.64         6.00 o                         
  -4  10   1         78.47         81.10         4.79 o                         
  -3  10   1        151.20        117.29         5.91 o                         
  -2  10   1         18.46         26.63         2.42 o                         
  -1  10   1         37.06         53.12         2.63 o                         
   0  10   1         28.39         29.91         2.58 o                         
   1  10   1         57.25         90.62         5.55 o                         
   2  10   1         39.63         27.92         2.49 o                         
   3  10   1        133.84        134.47         7.01 o                         
   4  10   1         13.70         13.71         2.42 o                         
   5  10   1        229.36        201.05        11.15 o                         
   6  10   1        100.39         80.54         3.99 o                         
   7  10   1         85.71         73.48         4.36 o                         
   8  10   1         64.14         52.54         2.79 o                         
   9  10   1         98.76         94.17         4.25 o                         
  10  10   1          0.01          3.31         2.56 o                         
  11  10   1          0.04         -0.93         2.77 o                         
  12  10   1          2.71          3.42         3.10 o                         
  13  10   1          3.63          2.32         2.62 o                         
 -13  11   1          0.40          1.22         2.53 o                         
 -12  11   1          0.87          2.38         2.46 o                         
 -11  11   1          0.79          2.28         2.43 o                         
 -10  11   1          0.92          1.19         2.33 o                         
  -9  11   1         53.83         66.45         5.00 o                         
  -8  11   1         93.28         90.36         5.48 o                         
  -7  11   1        143.69        124.68         8.92 o                         
  -6  11   1         90.24         81.63         5.74 o                         
  -5  11   1        130.71        157.81         9.07 o                         
  -4  11   1        108.88        159.25         8.90 o                         
  -3  11   1         26.79         31.52         2.77 o                         
  -2  11   1         32.43         19.52         2.20 o                         
  -1  11   1        366.94        388.25        20.51 o                         
   0  11   1          7.87          4.97         2.31 o                         
   1  11   1         25.11         27.33         2.41 o                         
   2  11   1        123.14         86.86         6.28 o                         
   3  11   1         15.17         22.29         2.53 o                         
   4  11   1         11.08         10.37         2.68 o                         
   5  11   1         73.89         80.59         4.41 o                         
   6  11   1         58.33         39.98         2.41 o                         
   7  11   1          3.79          5.91         2.67 o                         
   8  11   1         78.00         87.22         4.44 o                         
   9  11   1         13.93         10.75         2.38 o                         
  10  11   1         28.31         28.88         2.44 o                         
  11  11   1          3.69          5.34         2.28 o                         
  12  11   1          0.32          1.43         2.44 o                         
 -13  12   1          3.52          6.57         2.46 o                         
 -12  12   1          0.02          0.02         2.80 o                         
 -11  12   1         34.45         38.45         2.54 o                         
 -10  12   1          2.66          3.76         2.41 o                         
  -9  12   1          1.26          4.04         2.40 o                         
  -8  12   1         15.49         12.72         2.39 o                         
  -7  12   1        206.00        206.09        13.93 o                         
  -6  12   1         42.03         33.53         3.08 o                         
  -5  12   1        109.69        124.44         5.71 o                         
  -4  12   1          3.72          6.07         2.33 o                         
  -3  12   1         29.95         52.73         2.77 o                         
  -2  12   1         38.66         37.08         3.11 o                         
  -1  12   1         18.80         12.71         2.23 o                         
   0  12   1         59.43         63.01         3.56 o                         
   1  12   1          5.60         11.87         2.53 o                         
   2  12   1          7.22         14.09         2.11 o                         
   3  12   1          0.41          1.65         2.42 o                         
   4  12   1         30.29         23.97         2.34 o                         
   5  12   1         11.49         10.24         2.55 o                         
   6  12   1          3.53          3.62         2.55 o                         
   7  12   1         10.78         13.43         2.66 o                         
   8  12   1          2.75          5.82         2.30 o                         
   9  12   1         11.26         16.32         2.77 o                         
  10  12   1         39.12         42.26         2.85 o                         
  11  12   1          0.16          2.31         2.22 o                         
  12  12   1          0.26          1.37         2.56 o                         
 -12  13   1          2.87          3.28         2.39 o                         
 -11  13   1          3.41          7.33         2.75 o                         
 -10  13   1          8.35          1.74         2.94 o                         
  -9  13   1         21.23         19.99         2.45 o                         
  -8  13   1         32.18         39.65         2.97 o                         
  -7  13   1          7.06          9.05         3.35 o                         
  -6  13   1         12.51         12.41         4.57 o                         
  -5  13   1         80.19         92.83         5.46 o                         
  -4  13   1        157.08        167.45         8.40 o                         
  -3  13   1        185.99        161.87         9.04 o                         
  -2  13   1         43.86         41.94         2.64 o                         
  -1  13   1         87.68         80.27         3.98 o                         
   0  13   1         16.42         28.70         2.45 o                         
   1  13   1          5.63          1.57         2.35 o                         
   2  13   1         11.35          8.94         2.15 o                         
   3  13   1        229.26        220.38        15.05 o                         
   4  13   1        199.72        193.56        15.48 o                         
   5  13   1         71.21         56.57         3.80 o                         
   6  13   1         49.77         48.94         3.35 o                         
   7  13   1          3.25          3.05         2.77 o                         
   8  13   1          2.93          5.56         2.24 o                         
   9  13   1          0.04          1.66         2.38 o                         
  10  13   1          0.45          4.76         2.58 o                         
  11  13   1          4.01          5.18         2.86 o                         
  12  13   1          0.83          3.51         2.72 o                         
 -12  14   1          3.53          3.34         2.65 o                         
 -11  14   1          1.68          3.02         2.39 o                         
 -10  14   1         85.45         79.89         6.74 o                         
  -9  14   1          8.82          7.91         2.64 o                         
  -8  14   1        103.29        100.32         7.71 o                         
  -7  14   1          7.81          6.41         2.70 o                         
  -6  14   1          5.94          3.93         2.94 o                         
  -5  14   1          1.45         -1.34         2.42 o                         
  -4  14   1         29.88         32.26         2.89 o                         
  -3  14   1        157.94        215.64        11.93 o                         
  -2  14   1         19.33         16.84         2.44 o                         
  -1  14   1         46.14         57.26         3.03 o                         
   0  14   1          4.74          4.66         2.62 o                         
   1  14   1          6.63         15.70         2.50 o                         
   2  14   1          0.05          2.09         2.19 o                         
   3  14   1          0.44          1.89         2.17 o                         
   4  14   1          0.11          3.23         2.49 o                         
   5  14   1         18.22         20.56         2.34 o                         
   6  14   1          0.15          1.05         2.41 o                         
   7  14   1          5.52          6.34         2.57 o                         
   8  14   1          3.72          6.40         2.83 o                         
   9  14   1          4.81          5.41         2.74 o                         
  10  14   1         11.81         12.15         2.67 o                         
  11  14   1          4.97          5.03         2.37 o                         
 -12  15   1          1.57          3.22         2.62 o                         
 -11  15   1          0.01          2.03         2.76 o                         
 -10  15   1          7.97          5.91         3.02 o                         
  -9  15   1        134.14        128.19        17.48 o                         
  -8  15   1         20.31         14.04         2.78 o                         
  -7  15   1          0.45          2.15         2.87 o                         
  -6  15   1          9.47         12.17         2.53 o                         
  -5  15   1          0.38          4.60         2.61 o                         
  -4  15   1        139.09        155.48         6.50 o                         
  -3  15   1          0.46          0.72         2.38 o                         
  -2  15   1         87.76         95.95         7.06 o                         
  -1  15   1         32.96         29.77         2.57 o                         
   0  15   1        172.30        191.37        13.51 o                         
   1  15   1          3.00          4.14         2.35 o                         
   2  15   1          0.04          0.21         2.09 o                         
   3  15   1         25.52         32.22         2.16 o                         
   4  15   1          1.36          3.43         2.09 o                         
   5  15   1          8.11         10.62         2.38 o                         
   6  15   1          5.65          7.53         2.21 o                         
   7  15   1         36.10         32.27         2.88 o                         
   8  15   1          7.51          5.97         2.66 o                         
   9  15   1          0.03          1.39         2.97 o                         
  10  15   1          0.96          3.25         2.82 o                         
  11  15   1          5.75          8.35         2.72 o                         
 -11  16   1         12.76          4.07         3.18 o                         
 -10  16   1         21.43         23.11         3.10 o                         
  -9  16   1          4.65          4.63         2.75 o                         
  -8  16   1        103.73         97.64        10.90 o                         
  -7  16   1          9.39         18.60         3.26 o                         
  -6  16   1         27.28         28.45         2.71 o                         
  -5  16   1        108.63        107.45         8.21 o                         
  -4  16   1         23.65         23.71         2.33 o                         
  -3  16   1          1.34          3.18         2.14 o                         
  -2  16   1          0.77          3.76         2.61 o                         
  -1  16   1        184.58        163.41         7.23 o                         
   0  16   1          3.21          2.64         2.61 o                         
   1  16   1         90.50         89.87         5.86 o                         
   2  16   1         22.07         23.41         2.36 o                         
   3  16   1         15.15         19.79         2.59 o                         
   4  16   1         22.73         17.77         2.35 o                         
   5  16   1         60.65         56.61         4.70 o                         
   6  16   1         20.66         20.15         2.70 o                         
   7  16   1          0.13          1.88         2.83 o                         
   8  16   1          0.00          0.26         3.04 o                         
   9  16   1          2.30          7.59         2.68 o                         
  10  16   1          0.62          0.74         3.41 o                         
 -11  17   1          3.15          4.35         3.43 o                         
 -10  17   1          5.03          7.33         2.89 o                         
  -9  17   1          5.80          9.53         3.09 o                         
  -8  17   1          8.55          9.22         3.01 o                         
  -7  17   1          3.35          0.23         3.66 o                         
  -6  17   1         48.08         45.81         3.06 o                         
  -5  17   1         26.68         19.65         2.57 o                         
  -4  17   1          5.23          2.09         2.36 o                         
  -3  17   1          7.33          7.10         2.32 o                         
  -2  17   1         25.11         23.40         2.39 o                         
  -1  17   1         66.05         60.05         2.73 o                         
   0  17   1        428.29        380.14        23.47 o                         
   1  17   1          7.02         10.14         2.69 o                         
   2  17   1         25.61         23.42         2.20 o                         
   3  17   1          9.24          6.60         2.55 o                         
   4  17   1         26.90         27.73         2.46 o                         
   5  17   1         16.69         11.94         2.58 o                         
   6  17   1          3.83          2.47         2.63 o                         
   7  17   1          0.55          1.51         2.57 o                         
   8  17   1          0.32          3.86         2.76 o                         
   9  17   1          0.03          3.83         2.53 o                         
  10  17   1          0.49          2.44         3.31 o                         
 -10  18   1          0.26          2.92         3.20 o                         
  -9  18   1          1.16         -2.05         2.73 o                         
  -8  18   1          1.21          2.67         2.82 o                         
  -7  18   1         16.62         11.10         2.80 o                         
  -6  18   1          0.30         -1.10         2.50 o                         
  -5  18   1          0.02          2.83         2.32 o                         
  -4  18   1          0.83          2.59         2.40 o                         
  -3  18   1          0.77          1.78         2.38 o                         
  -2  18   1          3.25          4.71         2.93 o                         
  -1  18   1         21.92         29.67         2.61 o                         
   0  18   1          0.00          2.09         2.26 o                         
   1  18   1          9.67          4.99         2.25 o                         
   2  18   1          9.08         13.64         2.38 o                         
   3  18   1          6.08          5.34         2.31 o                         
   4  18   1          0.10          2.74         2.65 o                         
   5  18   1          0.42          0.76         2.44 o                         
   6  18   1         11.23         15.40         2.60 o                         
   7  18   1          0.66          0.91         3.06 o                         
   8  18   1          8.71         13.80         3.44 o                         
   9  18   1          0.04         -2.06         2.78 o                         
  -9  19   1         18.71         19.06         4.44 o                         
  -8  19   1          3.67          1.46         3.09 o                         
  -7  19   1          1.69          5.50         2.79 o                         
  -6  19   1          1.40          1.25         2.40 o                         
  -5  19   1         12.33         15.06         2.56 o                         
  -4  19   1         11.28         13.67         2.37 o                         
  -3  19   1          2.40          5.84         2.52 o                         
  -2  19   1         20.52         18.53         2.59 o                         
  -1  19   1         16.58         19.28         2.76 o                         
   0  19   1         38.45         37.55         2.74 o                         
   1  19   1         53.64         54.80         4.88 o                         
   2  19   1          3.57          6.88         2.08 o                         
   3  19   1          0.05         -0.27         2.48 o                         
   4  19   1          0.19          1.47         2.13 o                         
   5  19   1          0.02          1.16         2.40 o                         
   6  19   1          0.67          2.35         2.68 o                         
   7  19   1         21.47         16.74         2.90 o                         
   8  19   1          0.00          6.84         3.32 o                         
  -8  20   1         12.91         15.78         3.44 o                         
  -7  20   1          3.50          3.33         2.64 o                         
  -6  20   1          0.26         -0.91         2.41 o                         
  -5  20   1          8.60          9.09         2.46 o                         
  -4  20   1          0.68          0.54         2.21 o                         
  -3  20   1          1.73          1.27         2.30 o                         
  -2  20   1         10.78         13.02         3.02 o                         
  -1  20   1          3.44          3.72         2.57 o                         
   0  20   1          2.03          2.06         2.46 o                         
   1  20   1          6.28         10.12         2.26 o                         
   2  20   1          0.02          4.19         2.38 o                         
   3  20   1         18.78         21.70         2.74 o                         
   4  20   1          3.26          0.35         2.37 o                         
   5  20   1          4.23          4.21         2.63 o                         
   6  20   1         11.58         12.03         2.79 o                         
   7  20   1          2.12          5.64         2.93 o                         
   8  20   1          7.34         11.44         4.00 o                         
  -8  21   1          0.01          0.71         2.92 o                         
  -7  21   1          3.13          7.01         2.95 o                         
  -6  21   1          0.00          0.97         2.45 o                         
  -5  21   1          0.06          1.10         2.67 o                         
  -4  21   1         11.22         10.00         2.85 o                         
  -3  21   1          8.12          9.36         2.51 o                         
  -2  21   1          3.15          2.29         3.25 o                         
  -1  21   1          1.70          5.34         2.93 o                         
   0  21   1          4.55          4.96         2.72 o                         
   1  21   1          0.30          2.97         2.34 o                         
   2  21   1         19.75         17.02         2.78 o                         
   3  21   1          1.98          2.51         2.44 o                         
   4  21   1          0.13          3.58         2.19 o                         
   5  21   1          0.68          1.01         2.49 o                         
   6  21   1          0.82          0.93         3.29 o                         
   7  21   1          0.87          1.57         2.90 o                         
  -6  22   1          0.81          0.21         2.75 o                         
  -5  22   1          1.11          0.35         2.51 o                         
  -4  22   1          7.16          9.17         2.89 o                         
  -3  22   1          2.20          6.02         2.61 o                         
  -2  22   1          2.39          1.07         3.06 o                         
  -1  22   1          0.27          4.05         2.93 o                         
   0  22   1          0.01          0.28         2.64 o                         
   1  22   1          3.87          6.97         2.43 o                         
   2  22   1          4.51          6.12         2.33 o                         
   3  22   1          0.33          3.91         2.33 o                         
   4  22   1          1.58          5.01         2.43 o                         
   5  22   1          0.07          2.97         2.71 o                         
   6  22   1          0.27          1.37         3.01 o                         
  -5  23   1          0.47          1.06         2.46 o                         
  -4  23   1          2.36          3.82         2.52 o                         
  -3  23   1          3.59          2.11         2.50 o                         
  -2  23   1          2.38          2.93         2.91 o                         
  -1  23   1          0.91          0.56         2.89 o                         
   0  23   1         13.56         15.95         2.42 o                         
   1  23   1         33.00         34.40         2.76 o                         
   2  23   1          1.80          2.98         2.70 o                         
   3  23   1          0.60          2.19         2.56 o                         
   4  23   1          0.13          4.44         2.46 o                         
  -3  24   1          0.23          2.36         2.99 o                         
  -2  24   1          0.08          3.17         3.13 o                         
  -1  24   1          1.54          3.20         2.82 o                         
   0  24   1          2.98          3.83         2.53 o                         
   1  24   1         23.75         23.67         3.38 o                         
   2  24   1          7.73          6.17         2.53 o                         
 -15   0   2          3.02          7.84         3.15 o                         
 -14   0   2          4.31          5.13         2.94 o                         
 -13   0   2         14.49         15.37         3.29 o                         
 -12   0   2          4.04          1.32         2.91 o                         
 -11   0   2          1.39          2.27         2.71 o                         
 -10   0   2          4.47          5.79         2.95 o                         
  -9   0   2          1.93          3.59         2.44 o                         
  -8   0   2         45.42         60.54         3.79 o                         
  -7   0   2        214.26        288.46        12.14 o                         
  -6   0   2       1524.57       1901.43        66.09 o                         
  -5   0   2       1291.70       1269.83        34.94 o                         
  -4   0   2        423.43        479.95         4.84 o                         
  -3   0   2          0.08          4.80         2.99 o                         
  -2   0   2      12751.67      14352.10        33.09 o                         
  -1   0   2       7066.65       8203.22       371.06 o                         
   0   0   2      78134.77      57633.72      1816.36 o                         
   1   0   2       1873.46       1905.81        55.93 o                         
   2   0   2          7.81         12.61         3.35 o                         
   3   0   2        469.15        427.57        19.14 o                         
   4   0   2       2087.20       2272.27       129.18 o                         
   5   0   2        503.78        475.62        32.94 o                         
   6   0   2        448.19        414.23        25.07 o                         
   7   0   2         91.32         83.05         5.46 o                         
   8   0   2        534.27        467.22        35.30 o                         
   9   0   2        184.94        165.53        12.44 o                         
  10   0   2        111.40         95.61         4.54 o                         
  11   0   2         40.49         33.95         3.69 o                         
  12   0   2          0.11         -1.53         3.31 o                         
  13   0   2         11.65          8.13         2.98 o                         
 -15   1   2          0.63          0.68         2.38 o                         
 -14   1   2          7.54          7.84         2.22 o                         
 -13   1   2          6.32          6.52         2.18 o                         
 -12   1   2        194.70        166.16        14.48 o                         
 -11   1   2          0.80          3.51         2.24 o                         
 -10   1   2          7.89          5.57         2.04 o                         
  -9   1   2         13.41         15.40         2.02 o                         
  -8   1   2         97.04        121.17         6.60 o                         
  -7   1   2        140.13        164.41         4.54 o                         
  -6   1   2       1927.76       2186.13        43.54 o                         
  -5   1   2        719.10        827.01         8.64 o                         
  -4   1   2          0.43          2.39         1.87 o                         
  -3   1   2        126.89        188.37         3.14 o                         
  -2   1   2       7074.81       7912.52        59.66 o                         
  -1   1   2      17590.86      18894.24       245.95 o                         
   0   1   2        349.28        409.77         7.30 o                         
   1   1   2       1563.54       1836.49        40.10 o                         
   2   1   2         50.59         40.77         2.20 o                         
   3   1   2        531.95        437.54        16.04 o                         
   4   1   2        372.04        397.66        16.95 o                         
   5   1   2       1122.08       1040.69        43.76 o                         
   6   1   2        168.22        193.41         9.89 o                         
   7   1   2        115.80         91.09         4.90 o                         
   8   1   2         76.87         77.65         3.48 o                         
   9   1   2         58.92         46.94         2.26 o                         
  10   1   2        123.86        116.75         4.41 o                         
  11   1   2          0.01          2.13         2.01 o                         
  12   1   2          2.64          6.39         2.06 o                         
  13   1   2          0.87          3.17         2.07 o                         
 -15   2   2          0.00          0.32         2.31 o                         
 -14   2   2         10.27          7.96         2.09 o                         
 -13   2   2          0.63          1.31         2.08 o                         
 -12   2   2         42.01         40.12         3.61 o                         
 -11   2   2         26.53         24.57         2.07 o                         
 -10   2   2          0.00          2.45         1.86 o                         
  -9   2   2         33.63         38.94         2.47 o                         
  -8   2   2        163.14        153.12         8.80 o                         
  -7   2   2         93.92        138.31         6.08 o                         
  -6   2   2        151.01        156.33         3.07 o                         
  -5   2   2         12.90         14.04         1.94 o                         
  -4   2   2          5.90          4.25         1.90 o                         
  -3   2   2          5.82          5.55         2.44 o                         
  -2   2   2         94.26         80.00         3.12 o                         
  -1   2   2       4125.60       4581.68        53.54 o                         
   0   2   2        914.36       1148.58        23.37 o                         
   1   2   2        117.64        113.90         3.93 o                         
   2   2   2        129.79         97.72         2.86 o                         
   3   2   2         55.70         87.93         4.15 o                         
   4   2   2         11.20          4.64         2.01 o                         
   5   2   2         96.73         84.62         4.11 o                         
   6   2   2          0.32          4.31         1.97 o                         
   7   2   2         32.96         27.13         2.24 o                         
   8   2   2         17.37         21.72         2.20 o                         
   9   2   2         40.81         41.70         2.27 o                         
  10   2   2          2.84          1.82         2.31 o                         
  11   2   2         18.25         18.71         2.13 o                         
  12   2   2          7.32          6.12         2.23 o                         
  13   2   2          0.06          2.96         2.27 o                         
 -15   3   2          0.92          2.12         2.55 o                         
 -14   3   2          1.98          3.00         2.19 o                         
 -13   3   2         10.38         10.46         2.06 o                         
 -12   3   2          0.04          3.87         1.96 o                         
 -11   3   2         32.83         36.87         2.90 o                         
 -10   3   2          1.18          1.58         1.93 o                         
  -9   3   2          3.13          5.26         2.11 o                         
  -8   3   2         44.85         51.49         2.37 o                         
  -7   3   2         74.04         73.45         2.47 o                         
  -6   3   2        214.89        259.16         5.43 o                         
  -5   3   2        736.71        765.48        13.65 o                         
  -4   3   2          0.24          4.94         1.83 o                         
  -3   3   2        118.15        168.07         3.02 o                         
  -2   3   2          1.09          1.15         2.55 o                         
  -1   3   2       1258.54       1427.83        24.77 o                         
   0   3   2        254.54        331.36         8.18 o                         
   1   3   2         86.16        121.31         3.53 o                         
   2   3   2         46.28         54.62         2.42 o                         
   3   3   2        208.45        267.04        10.45 o                         
   4   3   2        347.87        305.92        13.92 o                         
   5   3   2          0.22          2.05         2.11 o                         
   6   3   2        288.70        237.39        13.01 o                         
   7   3   2          3.48          4.77         2.34 o                         
   8   3   2          4.42          7.17         2.20 o                         
   9   3   2        215.22        211.59        10.26 o                         
  10   3   2          2.27          0.88         2.10 o                         
  11   3   2          1.27          3.45         2.03 o                         
  12   3   2          4.59          4.49         2.06 o                         
  13   3   2          0.13          3.05         2.23 o                         
 -15   4   2          0.02          1.97         2.35 o                         
 -14   4   2          1.19          0.52         2.08 o                         
 -13   4   2         23.55         19.63         1.99 o                         
 -12   4   2          8.01          8.57         1.98 o                         
 -11   4   2         16.12         14.27         2.15 o                         
 -10   4   2         33.00         42.78         2.70 o                         
  -9   4   2         91.29         91.39         6.38 o                         
  -8   4   2         74.99         89.73         4.47 o                         
  -7   4   2          3.81          0.77         2.08 o                         
  -6   4   2         43.44         41.07         2.07 o                         
  -5   4   2         12.63         20.82         2.10 o                         
  -4   4   2         54.92         25.18         2.10 o                         
  -3   4   2        768.07        883.41         9.54 o                         
  -2   4   2       2248.17       2281.49        31.09 o                         
  -1   4   2        171.05        235.04         5.61 o                         
   0   4   2        765.29        744.55        30.03 o                         
   1   4   2        217.69        174.88         6.83 o                         
   2   4   2        480.63        661.93        25.06 o                         
   3   4   2       1222.25       1345.82        65.97 o                         
   4   4   2        127.51        136.83         6.64 o                         
   5   4   2          1.25          2.72         2.11 o                         
   6   4   2         15.98         24.16         2.40 o                         
   7   4   2          0.94          0.68         1.91 o                         
   8   4   2         90.67         82.95         4.79 o                         
   9   4   2         38.42         46.04         2.67 o                         
  10   4   2          2.35          1.27         1.97 o                         
  11   4   2          0.01          2.62         2.16 o                         
  12   4   2          0.84         -0.10         1.91 o                         
  13   4   2          0.03          1.52         2.33 o                         
 -15   5   2          1.08          4.64         2.59 o                         
 -14   5   2          3.71          6.04         2.31 o                         
 -13   5   2          1.76          4.72         2.22 o                         
 -12   5   2         48.29         44.02         3.07 o                         
 -11   5   2         17.23         18.84         2.11 o                         
 -10   5   2          0.27          2.12         2.09 o                         
  -9   5   2          0.09          1.75         2.03 o                         
  -8   5   2          6.37          9.14         2.05 o                         
  -7   5   2        433.97        447.60        18.05 o                         
  -6   5   2          8.22          4.83         1.88 o                         
  -5   5   2          9.55          6.66         1.94 o                         
  -4   5   2         79.96         80.68         2.50 o                         
  -3   5   2        442.55        473.61         6.27 o                         
  -2   5   2        967.36       1159.33        26.96 o                         
  -1   5   2        413.48        463.20        12.29 o                         
   0   5   2        386.26        456.09        18.99 o                         
   1   5   2          1.14          4.07         2.39 o                         
   2   5   2        374.55        371.87        16.26 o                         
   3   5   2         31.15         18.35         2.18 o                         
   4   5   2          1.21          9.44         2.07 o                         
   5   5   2          3.04         13.50         2.00 o                         
   6   5   2          4.33          2.38         2.15 o                         
   7   5   2         28.49         28.20         2.24 o                         
   8   5   2        147.85        133.33         6.59 o                         
   9   5   2         21.49         20.60         2.46 o                         
  10   5   2         13.73         14.10         2.04 o                         
  11   5   2          0.03         -0.59         2.10 o                         
  12   5   2          2.85          4.13         2.58 o                         
  13   5   2          0.80          4.58         2.41 o                         
 -14   6   2         10.80         13.63         2.73 o                         
 -13   6   2          0.64          5.06         2.41 o                         
 -12   6   2          0.75          4.65         2.33 o                         
 -11   6   2          2.46          2.79         2.15 o                         
 -10   6   2        131.89        129.51         9.93 o                         
  -9   6   2          0.43          0.13         2.23 o                         
  -8   6   2         86.87         96.83         6.24 o                         
  -7   6   2          0.84          0.83         2.19 o                         
  -6   6   2        169.15        175.96         4.54 o                         
  -5   6   2          3.48          6.11         1.95 o                         
  -4   6   2          3.71         14.33         1.99 o                         
  -3   6   2         70.54         89.55         2.25 o                         
  -2   6   2        282.38        317.97        10.28 o                         
  -1   6   2       1488.80       1593.74        61.31 o                         
   0   6   2         72.39         86.98         3.61 o                         
   1   6   2         64.82         77.27         3.79 o                         
   2   6   2        690.41        757.24        49.01 o                         
   3   6   2        402.41        367.05        19.98 o                         
   4   6   2        166.36        197.15         9.16 o                         
   5   6   2        199.38        214.36        10.76 o                         
   6   6   2         45.26         40.20         3.34 o                         
   7   6   2         74.96         63.54         3.83 o                         
   8   6   2          8.21          5.26         2.10 o                         
   9   6   2         48.85         42.51         2.96 o                         
  10   6   2         68.08         62.77         2.88 o                         
  11   6   2          4.10          5.11         1.97 o                         
  12   6   2          3.11          3.75         2.22 o                         
  13   6   2          0.86          3.74         2.29 o                         
 -14   7   2          0.64          3.41         2.40 o                         
 -13   7   2          0.01          1.81         2.37 o                         
 -12   7   2          3.24          5.48         2.37 o                         
 -11   7   2        128.13        109.31         7.77 o                         
 -10   7   2        208.22        211.77        13.54 o                         
  -9   7   2         83.84         77.48         3.92 o                         
  -8   7   2        376.35        337.15        21.07 o                         
  -7   7   2         53.30         68.15         2.27 o                         
  -6   7   2        228.98        279.37        10.59 o                         
  -5   7   2        331.41        466.35        13.72 o                         
  -4   7   2         45.44         57.78         2.50 o                         
  -3   7   2        219.12        183.72         5.12 o                         
  -2   7   2         50.08         80.38         3.11 o                         
  -1   7   2        435.16        419.73        19.13 o                         
   0   7   2       1729.84       1556.20        85.84 o                         
   1   7   2        186.83        208.55        11.90 o                         
   2   7   2         15.92         10.24         2.07 o                         
   3   7   2        756.94        828.88        48.90 o                         
   4   7   2          3.55          1.65         2.33 o                         
   5   7   2          6.75          8.71         2.04 o                         
   6   7   2          7.89          8.12         2.25 o                         
   7   7   2         15.63         13.19         2.16 o                         
   8   7   2         62.36         66.12         3.95 o                         
   9   7   2         21.13         25.99         2.09 o                         
  10   7   2          3.27          9.09         2.13 o                         
  11   7   2          0.70         -0.05         2.11 o                         
  12   7   2          2.76          6.80         2.31 o                         
 -14   8   2          4.85          7.85         2.40 o                         
 -13   8   2          1.66         -2.04         2.78 o                         
 -12   8   2          1.74          3.99         2.54 o                         
 -11   8   2          5.57          3.85         2.48 o                         
 -10   8   2          2.49          2.09         2.31 o                         
  -9   8   2        515.51        546.30        45.00 o                         
  -8   8   2        637.80        589.62        39.27 o                         
  -7   8   2        180.68        207.43         9.90 o                         
  -6   8   2        154.58        135.76         6.64 o                         
  -5   8   2        485.73        579.59        20.85 o                         
  -4   8   2        923.23       1122.32        36.34 o                         
  -3   8   2       1484.83       1749.53        55.06 o                         
  -2   8   2        130.12        114.81         5.94 o                         
  -1   8   2        258.74        239.92        12.02 o                         
   0   8   2        771.91        754.99        37.91 o                         
   1   8   2          4.57         13.14         2.13 o                         
   2   8   2       1143.38       1087.04        69.14 o                         
   3   8   2        479.36        421.69        24.63 o                         
   4   8   2          3.26          0.89         2.11 o                         
   5   8   2         18.09         15.49         2.18 o                         
   6   8   2        287.93        271.44        16.75 o                         
   7   8   2        133.67        148.34         7.21 o                         
   8   8   2        216.66        211.19        11.67 o                         
   9   8   2        193.90        192.38        10.30 o                         
  10   8   2          2.32          3.18         2.31 o                         
  11   8   2          0.53          4.74         2.38 o                         
  12   8   2          0.49          4.52         2.50 o                         
 -14   9   2         23.42         25.88         2.44 o                         
 -13   9   2          0.72          2.71         2.32 o                         
 -12   9   2          0.53          4.62         2.72 o                         
 -11   9   2          5.79          5.45         2.17 o                         
 -10   9   2        183.46        193.14        17.07 o                         
  -9   9   2         14.17         20.07         2.69 o                         
  -8   9   2         79.55         71.40         4.85 o                         
  -7   9   2          1.16          2.88         2.29 o                         
  -6   9   2        156.31        144.80         9.31 o                         
  -5   9   2         17.66         37.72         2.67 o                         
  -4   9   2        420.50        550.59        19.41 o                         
  -3   9   2       4124.81       4653.54       192.46 o                         
  -2   9   2        920.98        981.70        61.70 o                         
  -1   9   2       1157.91       1201.96        63.80 o                         
   0   9   2         10.71         12.75         2.27 o                         
   1   9   2       1024.99       1059.33        57.47 o                         
   2   9   2         57.49         69.77         4.96 o                         
   3   9   2        874.06        863.67        52.92 o                         
   4   9   2        342.17        352.26        22.34 o                         
   5   9   2          3.17          2.66         2.11 o                         
   6   9   2          8.77         11.37         1.93 o                         
   7   9   2        487.96        450.43        18.89 o                         
   8   9   2        353.76        321.02        16.43 o                         
   9   9   2         10.73         11.41         2.18 o                         
  10   9   2         14.15         13.99         2.13 o                         
  11   9   2          0.37          1.48         2.06 o                         
  12   9   2          1.42         -1.18         2.42 o                         
 -14  10   2          0.22         -0.11         2.23 o                         
 -13  10   2          0.66          1.94         2.36 o                         
 -12  10   2          0.10          2.74         2.40 o                         
 -11  10   2          0.49         -0.14         2.35 o                         
 -10  10   2          6.74          6.54         2.49 o                         
  -9  10   2        913.92        893.62        74.95 o                         
  -8  10   2        371.95        357.38        25.11 o                         
  -7  10   2        168.70        145.58        11.57 o                         
  -6  10   2          7.69         12.37         2.34 o                         
  -5  10   2        103.64        114.22         7.48 o                         
  -4  10   2         39.25         22.21         2.21 o                         
  -3  10   2        166.54        130.14         6.18 o                         
  -2  10   2        182.46        159.46        10.46 o                         
  -1  10   2        327.45        345.24        22.33 o                         
   0  10   2        609.45        663.03        42.44 o                         
   1  10   2        261.76        233.25        12.82 o                         
   2  10   2        442.49        457.61        28.91 o                         
   3  10   2         49.95         59.07         3.32 o                         
   4  10   2         75.31         87.13         5.67 o                         
   5  10   2         95.79         84.49         5.08 o                         
   6  10   2         12.71         13.00         2.27 o                         
   7  10   2         23.40         22.72         2.17 o                         
   8  10   2        111.72         95.75         5.29 o                         
   9  10   2         70.22         65.50         4.39 o                         
  10  10   2         10.97         14.31         2.36 o                         
  11  10   2          2.04          2.93         2.35 o                         
  12  10   2          2.71          5.82         2.76 o                         
 -13  11   2          3.34          1.65         2.68 o                         
 -12  11   2          0.03          3.93         2.31 o                         
 -11  11   2          8.27          9.40         2.40 o                         
 -10  11   2          0.52          0.97         2.32 o                         
  -9  11   2          5.06          6.49         2.72 o                         
  -8  11   2         57.04         47.14         3.94 o                         
  -7  11   2          0.36         -0.14         2.59 o                         
  -6  11   2          0.03          1.40         2.19 o                         
  -5  11   2         32.91         43.26         2.64 o                         
  -4  11   2         81.89         85.96         4.30 o                         
  -3  11   2         79.01        105.74         6.65 o                         
  -2  11   2         70.11         73.57         5.33 o                         
  -1  11   2          4.45          4.74         2.22 o                         
   0  11   2        430.59        438.11        23.23 o                         
   1  11   2          2.45          6.78         2.21 o                         
   2  11   2         49.22         76.36         2.98 o                         
   3  11   2          1.02          2.13         2.33 o                         
   4  11   2          1.99          5.61         2.83 o                         
   5  11   2          0.72          1.55         2.19 o                         
   6  11   2         41.53         33.88         2.44 o                         
   7  11   2         91.14         89.24         3.69 o                         
   8  11   2         67.40         63.92         3.61 o                         
   9  11   2         27.18         24.34         2.48 o                         
  10  11   2          0.97          5.30         2.41 o                         
  11  11   2          0.48          0.33         2.69 o                         
 -13  12   2          0.32          2.91         2.38 o                         
 -12  12   2          0.04          4.31         2.19 o                         
 -11  12   2         16.63         20.53         3.41 o                         
 -10  12   2         59.20         64.76         5.29 o                         
  -9  12   2        199.89        206.71        18.23 o                         
  -8  12   2         17.28         19.05         2.83 o                         
  -7  12   2         19.69         24.45         2.52 o                         
  -6  12   2         71.82         76.64         6.09 o                         
  -5  12   2          7.24          3.89         2.50 o                         
  -4  12   2         37.10         32.97         2.44 o                         
  -3  12   2          6.68          4.79         2.40 o                         
  -2  12   2          8.09          6.90         2.34 o                         
  -1  12   2         77.08         83.30         4.53 o                         
   0  12   2         17.34         12.86         2.15 o                         
   1  12   2         58.84         66.65         3.69 o                         
   2  12   2          0.10          0.22         2.15 o                         
   3  12   2         14.46         16.49         2.51 o                         
   4  12   2         50.11         47.98         2.42 o                         
   5  12   2          1.69          2.16         2.37 o                         
   6  12   2         35.02         33.27         2.45 o                         
   7  12   2          1.74          3.60         2.05 o                         
   8  12   2          3.60          4.19         2.08 o                         
   9  12   2         12.54         10.64         2.44 o                         
  10  12   2          0.14          1.23         2.59 o                         
  11  12   2          3.38          5.72         2.33 o                         
 -13  13   2          1.09          2.72         2.42 o                         
 -12  13   2          0.00          0.66         2.61 o                         
 -11  13   2          1.75          3.38         2.25 o                         
 -10  13   2         13.69         16.52         2.71 o                         
  -9  13   2         94.80         84.61         6.89 o                         
  -8  13   2          7.31          8.50         2.43 o                         
  -7  13   2         11.40         10.96         2.51 o                         
  -6  13   2          0.39          3.83         2.57 o                         
  -5  13   2         26.03         17.75         2.46 o                         
  -4  13   2          5.88          4.55         2.46 o                         
  -3  13   2          0.83          4.43         2.41 o                         
  -2  13   2          9.09          8.51         2.69 o                         
  -1  13   2         55.55         61.44         3.80 o                         
   0  13   2          4.68          5.73         2.56 o                         
   1  13   2          6.14          3.64         1.90 o                         
   2  13   2          1.39          0.69         1.99 o                         
   3  13   2          1.12          1.25         2.10 o                         
   4  13   2         59.96         54.35         2.70 o                         
   5  13   2          1.50          2.56         2.26 o                         
   6  13   2          1.98          6.56         2.39 o                         
   7  13   2         12.14          4.68         2.26 o                         
   8  13   2          0.28          0.46         2.83 o                         
   9  13   2          5.83          5.75         2.45 o                         
  10  13   2          0.33          2.26         2.45 o                         
  11  13   2          1.03          4.10         2.37 o                         
 -12  14   2          3.77          5.29         2.52 o                         
 -11  14   2         18.33         21.22         2.71 o                         
 -10  14   2          0.17          1.36         2.81 o                         
  -9  14   2          2.05          0.35         2.87 o                         
  -8  14   2         72.77         65.50         6.50 o                         
  -7  14   2         10.47          9.87         2.60 o                         
  -6  14   2          4.81          4.32         2.20 o                         
  -5  14   2          3.82          5.07         2.42 o                         
  -4  14   2          3.53          3.48         2.38 o                         
  -3  14   2          1.73          4.59         2.48 o                         
  -2  14   2         20.16         23.10         2.47 o                         
  -1  14   2         10.10         17.75         2.56 o                         
   0  14   2          4.13          2.83         2.49 o                         
   1  14   2         18.76         20.12         1.96 o                         
   2  14   2          2.50          2.79         2.02 o                         
   3  14   2          4.57          6.24         2.27 o                         
   4  14   2         10.90          9.97         2.36 o                         
   5  14   2          9.47          4.84         2.42 o                         
   6  14   2         11.41         10.42         2.47 o                         
   7  14   2          0.09          2.99         2.36 o                         
   8  14   2          0.62          3.03         2.76 o                         
   9  14   2          0.00         -1.01         2.78 o                         
  10  14   2          0.02          2.20         2.72 o                         
 -12  15   2          0.01         -1.78         2.49 o                         
 -11  15   2          8.04          9.87         3.21 o                         
 -10  15   2          2.39          3.80         2.57 o                         
  -9  15   2          2.03          3.46         3.26 o                         
  -8  15   2         19.82         25.46         4.00 o                         
  -7  15   2          3.22          2.57         2.46 o                         
  -6  15   2         11.07         18.48         2.59 o                         
  -5  15   2          2.27          3.11         2.05 o                         
  -4  15   2          1.05          1.93         2.48 o                         
  -3  15   2         56.56         51.39         2.76 o                         
  -2  15   2         64.90         77.78         6.93 o                         
  -1  15   2         87.92         80.17         3.82 o                         
   0  15   2         19.06         20.81         2.25 o                         
   1  15   2         11.77         13.00         2.37 o                         
   2  15   2        101.52        106.58         4.46 o                         
   3  15   2         10.95          9.55         2.25 o                         
   4  15   2          4.42          7.93         2.14 o                         
   5  15   2          0.94          3.38         2.07 o                         
   6  15   2         11.43         16.49         2.33 o                         
   7  15   2         23.08         16.69         2.33 o                         
   8  15   2         10.03          8.42         2.60 o                         
   9  15   2          5.05         10.62         3.13 o                         
  10  15   2          0.32          2.45         2.61 o                         
 -11  16   2          2.01          2.40         2.92 o                         
 -10  16   2         17.57         17.93         2.64 o                         
  -9  16   2          7.00          6.34         2.82 o                         
  -8  16   2         14.81         16.23         2.96 o                         
  -7  16   2          8.77          6.15         2.65 o                         
  -6  16   2          1.20          1.79         2.46 o                         
  -5  16   2          0.00          3.72         2.65 o                         
  -4  16   2         64.46         75.29         5.42 o                         
  -3  16   2        130.84        135.41         9.09 o                         
  -2  16   2         13.90          9.06         2.81 o                         
  -1  16   2         23.37         23.87         2.86 o                         
   0  16   2         48.67         33.10         2.48 o                         
   1  16   2        154.33        164.01         8.22 o                         
   2  16   2         63.77         69.30         3.88 o                         
   3  16   2         14.79         22.41         2.24 o                         
   4  16   2         22.68         17.02         2.30 o                         
   5  16   2          4.30          2.37         2.59 o                         
   6  16   2          7.43          4.83         2.28 o                         
   7  16   2         17.12         18.50         2.48 o                         
   8  16   2          0.57          2.03         2.80 o                         
   9  16   2          0.08          0.87         2.95 o                         
 -11  17   2          1.39          6.52         3.06 o                         
 -10  17   2         21.15         15.15         2.87 o                         
  -9  17   2          6.81          6.00         2.79 o                         
  -8  17   2         16.71         10.17         2.79 o                         
  -7  17   2          0.88          3.51         2.79 o                         
  -6  17   2         31.34         29.76         2.84 o                         
  -5  17   2         24.44         22.06         2.21 o                         
  -4  17   2          0.13          1.43         2.18 o                         
  -3  17   2         20.33         24.58         3.06 o                         
  -2  17   2        239.19        216.21        14.66 o                         
  -1  17   2        372.61        373.45        23.55 o                         
   0  17   2          0.61          2.63         2.42 o                         
   1  17   2        214.30        221.05        11.15 o                         
   2  17   2         24.01         22.36         2.15 o                         
   3  17   2          7.03          7.80         2.26 o                         
   4  17   2          0.30          2.43         2.27 o                         
   5  17   2          5.77          5.51         2.40 o                         
   6  17   2         10.82         10.77         2.71 o                         
   7  17   2          5.91          8.37         2.46 o                         
   8  17   2          0.00          2.99         2.62 o                         
   9  17   2          1.68          4.19         2.95 o                         
 -10  18   2         14.80         10.88         3.06 o                         
  -9  18   2         17.85         17.79         2.86 o                         
  -8  18   2          4.86          8.57         2.77 o                         
  -7  18   2          3.86          4.49         2.29 o                         
  -6  18   2          0.58          4.94         2.64 o                         
  -5  18   2          1.59          6.48         2.52 o                         
  -4  18   2          0.08         -0.66         2.21 o                         
  -3  18   2          6.67          9.41         2.90 o                         
  -2  18   2         17.66         25.62         2.65 o                         
  -1  18   2         17.39         20.68         2.72 o                         
   0  18   2        163.10        163.02         9.28 o                         
   1  18   2        141.74        144.02         6.31 o                         
   2  18   2          3.00          5.94         2.26 o                         
   3  18   2          3.88          4.62         2.07 o                         
   4  18   2         27.55         21.43         2.27 o                         
   5  18   2          4.29          6.97         2.36 o                         
   6  18   2         35.15         27.07         2.39 o                         
   7  18   2          0.72          2.46         2.47 o                         
   8  18   2          4.37          8.40         2.65 o                         
  -9  19   2          0.27         -4.40         2.76 o                         
  -8  19   2          0.58          3.05         3.39 o                         
  -7  19   2          0.54          3.79         2.83 o                         
  -6  19   2          5.20          5.43         2.55 o                         
  -5  19   2         39.96         41.17         2.97 o                         
  -4  19   2          3.17          6.19         2.67 o                         
  -3  19   2         12.42         16.77         2.59 o                         
  -2  19   2         12.36         11.96         2.97 o                         
  -1  19   2         19.72         11.72         2.48 o                         
   0  19   2         18.61         19.23         2.46 o                         
   1  19   2          3.85          7.53         2.42 o                         
   2  19   2         32.40         29.20         2.27 o                         
   3  19   2          0.06          1.69         2.29 o                         
   4  19   2          1.08          1.90         2.24 o                         
   5  19   2          1.28          1.79         2.33 o                         
   6  19   2          0.99          2.44         2.68 o                         
   7  19   2          0.74          1.01         2.64 o                         
  -8  20   2          1.84          3.96         3.01 o                         
  -7  20   2          2.37          1.93         2.74 o                         
  -6  20   2          0.90          3.55         2.44 o                         
  -5  20   2          0.94          2.24         2.44 o                         
  -4  20   2         44.45         38.97         3.27 o                         
  -3  20   2         13.27         16.51         2.45 o                         
  -2  20   2          6.57         11.95         2.72 o                         
  -1  20   2          1.88          0.91         2.48 o                         
   0  20   2         23.92         24.11         2.41 o                         
   1  20   2          0.14          0.82         2.17 o                         
   2  20   2         14.73         13.73         2.34 o                         
   3  20   2          0.43          1.10         2.29 o                         
   4  20   2          0.34          2.17         2.28 o                         
   5  20   2          0.07          0.38         2.59 o                         
   6  20   2          1.83          4.31         2.62 o                         
   7  20   2          1.53         -0.74         2.57 o                         
  -7  21   2          0.62          2.23         2.78 o                         
  -6  21   2          0.53          1.54         2.44 o                         
  -5  21   2          2.13          5.68         2.64 o                         
  -4  21   2          0.01          1.03         2.75 o                         
  -3  21   2          0.19          2.30         2.97 o                         
  -2  21   2          0.14          0.56         2.75 o                         
  -1  21   2          8.59          6.91         2.64 o                         
   0  21   2          2.47          3.32         2.45 o                         
   1  21   2         63.96         55.05         2.57 o                         
   2  21   2          0.61          3.01         2.48 o                         
   3  21   2          0.27          1.63         2.39 o                         
   4  21   2          1.08          1.20         2.35 o                         
   5  21   2          4.32          4.64         2.28 o                         
   6  21   2          5.24          6.46         2.94 o                         
  -6  22   2          4.46          7.85         2.77 o                         
  -5  22   2          0.00          0.57         3.13 o                         
  -4  22   2          0.02          0.39         2.60 o                         
  -3  22   2          1.06         -1.20         2.60 o                         
  -2  22   2          0.18          0.66         2.81 o                         
  -1  22   2          5.17          4.65         3.11 o                         
   0  22   2         43.78         39.13         2.52 o                         
   1  22   2          4.23         -0.15         2.33 o                         
   2  22   2          7.76         11.09         2.59 o                         
   3  22   2          5.18          4.17         2.22 o                         
   4  22   2          0.64          2.46         2.64 o                         
  -5  23   2          2.85          1.00         2.77 o                         
  -4  23   2          0.04         -1.94         3.51 o                         
  -3  23   2          0.01          0.46         2.69 o                         
  -2  23   2          0.74          2.38         3.15 o                         
  -1  23   2          0.21          1.60         2.99 o                         
   0  23   2          8.20         10.84         2.49 o                         
   1  23   2          9.56         13.71         2.67 o                         
   2  23   2          3.55          5.33         2.55 o                         
   3  23   2          3.68          6.48         2.64 o                         
  -1  24   2          0.34          1.07         3.01 o                         
 -15   1   3          1.68          5.00         2.42 o                         
 -14   1   3          2.27          0.83         2.11 o                         
 -13   1   3         14.19         17.24         2.06 o                         
 -12   1   3         15.15         17.24         2.24 o                         
 -11   1   3          0.06          0.55         2.08 o                         
 -10   1   3          0.00          3.73         1.94 o                         
  -9   1   3          6.98          8.32         1.95 o                         
  -8   1   3         82.24         95.84         2.21 o                         
  -7   1   3         85.77        114.39         2.22 o                         
  -6   1   3        710.38        749.75         6.76 o                         
  -5   1   3        172.00        152.60         2.42 o                         
  -4   1   3         33.26         32.24         2.13 o                         
  -3   1   3        489.91        631.15         6.07 o                         
  -2   1   3        474.78        598.95        23.02 o                         
  -1   1   3         35.37         19.78         2.26 o                         
   0   1   3       1389.40       1845.59        29.54 o                         
   1   1   3          0.72          1.28         2.00 o                         
   2   1   3       1049.61       1148.21        26.10 o                         
   3   1   3         18.65         22.98         1.96 o                         
   4   1   3         58.71         30.59         1.96 o                         
   5   1   3         15.80         21.25         2.17 o                         
   6   1   3         53.60         56.56         2.60 o                         
   7   1   3        155.13        132.85         8.00 o                         
   8   1   3         45.75         47.37         3.74 o                         
   9   1   3         21.60         17.45         2.15 o                         
  10   1   3          1.51          1.61         2.11 o                         
  11   1   3          6.36         10.44         2.23 o                         
  12   1   3          1.33          0.84         2.30 o                         
 -15   2   3          1.36          2.74         2.05 o                         
 -14   2   3          7.14          9.27         2.21 o                         
 -13   2   3          9.51         10.81         2.11 o                         
 -12   2   3          6.70          6.67         1.80 o                         
 -11   2   3         12.95         11.79         1.94 o                         
 -10   2   3         31.37         30.15         2.27 o                         
  -9   2   3          9.35          9.49         1.88 o                         
  -8   2   3         17.33         17.28         1.92 o                         
  -7   2   3         70.33         71.69         2.02 o                         
  -6   2   3         23.65         24.64         1.83 o                         
  -5   2   3         33.67         41.62         2.05 o                         
  -4   2   3          0.65          1.07         1.98 o                         
  -3   2   3       1263.57       1567.28        16.32 o                         
  -2   2   3         58.95        124.02         3.18 o                         
  -1   2   3       2364.00       2711.92        55.85 o                         
   0   2   3         16.68         25.07         2.12 o                         
   1   2   3         55.67        100.16         2.88 o                         
   2   2   3        892.17        904.87        29.77 o                         
   3   2   3        715.00        827.05        27.89 o                         
   4   2   3         98.36        105.55         4.67 o                         
   5   2   3        122.39        134.76         5.87 o                         
   6   2   3         85.50         77.87         3.65 o                         
   7   2   3         53.10         56.00         3.63 o                         
   8   2   3        139.19        135.95         7.28 o                         
   9   2   3         59.48         70.80         4.40 o                         
  10   2   3         16.30         14.29         2.28 o                         
  11   2   3          0.00          0.32         2.06 o                         
  12   2   3          5.53          6.38         2.24 o                         
 -15   3   3          0.69          4.54         2.12 o                         
 -14   3   3          0.28          0.35         2.21 o                         
 -13   3   3          1.84          7.10         2.29 o                         
 -12   3   3          0.48          2.84         1.85 o                         
 -11   3   3          3.03          4.50         1.93 o                         
 -10   3   3         50.56         43.32         2.42 o                         
  -9   3   3         54.44         47.33         2.01 o                         
  -8   3   3         23.47         25.89         1.98 o                         
  -7   3   3        101.33         86.72         2.03 o                         
  -6   3   3        138.37        182.47         4.75 o                         
  -5   3   3          0.05          0.90         1.64 o                         
  -4   3   3         97.25         74.47         2.42 o                         
  -3   3   3       2663.89       2867.96        26.83 o                         
  -2   3   3         34.13         70.74         2.93 o                         
  -1   3   3        189.35        192.79         6.78 o                         
   0   3   3          2.68          3.55         1.94 o                         
   1   3   3        245.30        239.14         6.19 o                         
   2   3   3        431.23        539.25        15.35 o                         
   3   3   3         22.47         34.19         2.16 o                         
   4   3   3         70.61         54.21         2.22 o                         
   5   3   3          0.03          2.92         2.18 o                         
   6   3   3          3.17          6.45         1.94 o                         
   7   3   3         90.60         97.99         5.70 o                         
   8   3   3         21.94         28.47         2.00 o                         
   9   3   3         65.52         59.66         4.26 o                         
  10   3   3          1.06          2.17         2.02 o                         
  11   3   3          2.78          1.38         2.29 o                         
  12   3   3          0.23          2.42         2.43 o                         
 -15   4   3          0.54          1.35         2.17 o                         
 -14   4   3          5.60         10.23         2.29 o                         
 -13   4   3          2.72          3.55         2.22 o                         
 -12   4   3          6.13          6.80         2.16 o                         
 -11   4   3         13.53          9.29         2.05 o                         
 -10   4   3          0.01          2.49         1.97 o                         
  -9   4   3        254.65        245.66        13.97 o                         
  -8   4   3         22.39         28.31         2.01 o                         
  -7   4   3         18.76         19.71         2.27 o                         
  -6   4   3          4.86          4.66         2.08 o                         
  -5   4   3        154.00        176.39         2.53 o                         
  -4   4   3        319.17        363.81         3.90 o                         
  -3   4   3        379.80        396.30         4.38 o                         
  -2   4   3        605.26        683.02        14.18 o                         
  -1   4   3         80.76         62.05         2.79 o                         
   0   4   3        163.26        164.01         3.79 o                         
   1   4   3       1120.28       1120.08        34.71 o                         
   2   4   3        172.29        155.60         5.32 o                         
   3   4   3         70.54         81.07         3.24 o                         
   4   4   3         85.89         74.18         2.97 o                         
   5   4   3          1.24          1.38         1.96 o                         
   6   4   3         14.14         10.36         2.30 o                         
   7   4   3         12.39          9.10         1.92 o                         
   8   4   3         25.12         28.51         2.15 o                         
   9   4   3          5.75          6.63         2.10 o                         
  10   4   3         22.72         21.13         2.10 o                         
  11   4   3          2.08          4.63         2.24 o                         
  12   4   3          4.40          8.38         2.57 o                         
 -14   5   3          0.87          3.42         2.33 o                         
 -13   5   3         51.64         49.39         3.61 o                         
 -12   5   3         10.69         12.66         1.95 o                         
 -11   5   3         18.12         16.02         2.08 o                         
 -10   5   3         12.34         11.22         1.97 o                         
  -9   5   3        162.42        169.99         8.40 o                         
  -8   5   3         10.59          9.88         2.02 o                         
  -7   5   3         69.92         55.17         2.09 o                         
  -6   5   3        159.05        143.71         2.47 o                         
  -5   5   3         78.25         98.91         2.47 o                         
  -4   5   3        606.12        794.80         9.90 o                         
  -3   5   3        250.75        287.76         3.81 o                         
  -2   5   3        276.42        402.62         8.17 o                         
  -1   5   3          3.74          4.49         2.37 o                         
   0   5   3         66.46         75.14         3.00 o                         
   1   5   3         56.07         32.42         2.14 o                         
   2   5   3         42.00         83.56         3.06 o                         
   3   5   3          3.50          4.10         1.98 o                         
   4   5   3          0.01          1.13         2.05 o                         
   5   5   3         44.52         55.37         3.71 o                         
   6   5   3         37.24         31.84         2.47 o                         
   7   5   3         16.54          9.99         2.27 o                         
   8   5   3         33.73         36.02         2.17 o                         
   9   5   3         23.05         25.76         2.19 o                         
  10   5   3          0.17          0.19         2.42 o                         
  11   5   3          0.06          6.11         2.36 o                         
  12   5   3          0.15          2.71         2.14 o                         
 -14   6   3          3.02          4.62         2.50 o                         
 -13   6   3          5.33          6.56         2.34 o                         
 -12   6   3         10.15         12.84         2.04 o                         
 -11   6   3         32.91         31.84         2.21 o                         
 -10   6   3         10.92         11.44         1.95 o                         
  -9   6   3         13.76         10.95         2.01 o                         
  -8   6   3        453.73        434.13        15.72 o                         
  -7   6   3         67.11         85.82         2.89 o                         
  -6   6   3          6.82          6.13         2.10 o                         
  -5   6   3         67.57        111.60         2.44 o                         
  -4   6   3         82.39        130.16         2.39 o                         
  -3   6   3        408.95        499.98        11.34 o                         
  -2   6   3        123.94        144.49         3.68 o                         
  -1   6   3          9.26          7.74         2.04 o                         
   0   6   3          1.97          2.18         1.78 o                         
   1   6   3         38.77         25.60         1.95 o                         
   2   6   3          4.39          5.18         1.87 o                         
   3   6   3          2.22          0.84         1.80 o                         
   4   6   3          4.97          5.32         1.91 o                         
   5   6   3         75.53         78.08         3.50 o                         
   6   6   3          6.62          9.52         2.26 o                         
   7   6   3        118.54        116.38         5.99 o                         
   8   6   3        119.68        109.78         6.56 o                         
   9   6   3          6.31          3.90         2.34 o                         
  10   6   3          2.01          1.19         2.33 o                         
  11   6   3          1.01          2.93         2.27 o                         
  12   6   3          0.39          1.54         2.25 o                         
 -14   7   3          0.37          3.31         2.63 o                         
 -13   7   3          0.01          1.36         2.27 o                         
 -12   7   3         40.18         43.52         4.47 o                         
 -11   7   3         91.26         91.46         6.60 o                         
 -10   7   3          6.02          1.97         2.21 o                         
  -9   7   3        854.65        846.12        31.52 o                         
  -8   7   3         10.96         11.88         2.01 o                         
  -7   7   3         53.38         53.88         2.21 o                         
  -6   7   3        404.73        390.23        11.25 o                         
  -5   7   3          1.10          5.13         2.02 o                         
  -4   7   3         52.84         70.72         2.28 o                         
  -3   7   3         14.60         22.04         2.08 o                         
  -2   7   3         42.09         39.26         2.37 o                         
  -1   7   3          5.53          5.49         1.93 o                         
   0   7   3         27.22         17.63         1.98 o                         
   1   7   3         22.88         25.00         2.00 o                         
   2   7   3        492.20        531.79        24.92 o                         
   3   7   3         24.37         35.66         2.26 o                         
   4   7   3         36.52         29.62         1.90 o                         
   5   7   3         16.72         12.34         1.86 o                         
   6   7   3         22.03         21.47         2.47 o                         
   7   7   3         28.02         29.45         2.40 o                         
   8   7   3         93.77         93.91         6.83 o                         
   9   7   3         11.56         15.93         1.96 o                         
  10   7   3          9.96          8.21         2.04 o                         
  11   7   3          1.54          0.91         2.38 o                         
 -14   8   3          1.33          0.81         2.32 o                         
 -13   8   3          0.10         -1.35         2.53 o                         
 -12   8   3          8.71          7.78         2.43 o                         
 -11   8   3          2.62          5.57         2.10 o                         
 -10   8   3          2.21          3.99         2.03 o                         
  -9   8   3        242.42        235.87         9.35 o                         
  -8   8   3         20.35         20.40         2.24 o                         
  -7   8   3          3.87          5.85         2.13 o                         
  -6   8   3          0.81          5.58         2.09 o                         
  -5   8   3         25.90         18.67         2.08 o                         
  -4   8   3        296.33        307.19         6.91 o                         
  -3   8   3        305.11        322.88         7.50 o                         
  -2   8   3         19.48         31.80         2.54 o                         
  -1   8   3       1020.79       1006.21        37.06 o                         
   0   8   3         21.60         26.92         2.27 o                         
   1   8   3        234.94        266.35        14.68 o                         
   2   8   3          1.34          3.30         2.19 o                         
   3   8   3        169.15        202.21        10.75 o                         
   4   8   3         49.08         61.94         3.05 o                         
   5   8   3         10.43          9.36         2.09 o                         
   6   8   3          0.43          2.24         2.24 o                         
   7   8   3        144.13        138.05         7.65 o                         
   8   8   3        163.71        163.02        10.29 o                         
   9   8   3          5.27         10.26         1.97 o                         
  10   8   3          1.37          1.33         2.25 o                         
  11   8   3          3.41          5.45         2.15 o                         
 -14   9   3          0.16          4.20         2.78 o                         
 -13   9   3         15.30          9.03         3.04 o                         
 -12   9   3          2.81          4.36         2.37 o                         
 -11   9   3          5.78          9.32         2.71 o                         
 -10   9   3        192.97        199.79        11.66 o                         
  -9   9   3         48.63         48.46         3.53 o                         
  -8   9   3         58.96         56.86         2.69 o                         
  -7   9   3         45.76         43.76         2.14 o                         
  -6   9   3         84.09         67.63         3.48 o                         
  -5   9   3          8.83          6.98         2.23 o                         
  -4   9   3         19.80         23.68         2.19 o                         
  -3   9   3        138.64        179.96         6.09 o                         
  -2   9   3        111.51        126.10         5.15 o                         
  -1   9   3         72.98         78.78         3.98 o                         
   0   9   3        146.75        156.62         6.70 o                         
   1   9   3          3.21          2.44         2.17 o                         
   2   9   3         77.40         62.73         3.84 o                         
   3   9   3         26.30         23.06         2.35 o                         
   4   9   3          9.64          8.62         2.15 o                         
   5   9   3         35.78         41.29         2.27 o                         
   6   9   3          1.57          2.49         2.21 o                         
   7   9   3         17.38         20.32         2.24 o                         
   8   9   3          0.41          2.35         2.02 o                         
   9   9   3          9.03         10.42         2.13 o                         
  10   9   3          0.16          1.18         2.26 o                         
  11   9   3          0.32          6.43         2.22 o                         
 -13  10   3          0.60          2.35         2.27 o                         
 -12  10   3          0.50          0.60         2.32 o                         
 -11  10   3          7.41         12.29         2.35 o                         
 -10  10   3          2.92          2.47         2.49 o                         
  -9  10   3         65.87         76.26         4.30 o                         
  -8  10   3        189.00        174.76         9.91 o                         
  -7  10   3         13.85         13.42         2.24 o                         
  -6  10   3          0.01          1.04         2.08 o                         
  -5  10   3         51.33         51.91         2.15 o                         
  -4  10   3         55.33         58.09         2.04 o                         
  -3  10   3         30.89         35.23         2.43 o                         
  -2  10   3        181.44        179.25         8.79 o                         
  -1  10   3          1.87          3.96         2.02 o                         
   0  10   3         24.99         27.93         2.50 o                         
   1  10   3          0.04          0.93         2.01 o                         
   2  10   3         10.06         11.89         2.11 o                         
   3  10   3        137.46        149.50         6.08 o                         
   4  10   3          2.79          6.43         2.43 o                         
   5  10   3         34.35         32.62         2.52 o                         
   6  10   3          4.41          6.14         2.11 o                         
   7  10   3         35.84         37.20         2.96 o                         
   8  10   3          0.04          2.56         2.07 o                         
   9  10   3         31.81         31.95         2.41 o                         
  10  10   3          1.76          2.16         2.30 o                         
  11  10   3          2.55          5.27         2.31 o                         
 -13  11   3          0.49         -0.89         2.58 o                         
 -12  11   3          4.26          5.25         2.69 o                         
 -11  11   3          3.22          5.68         2.90 o                         
 -10  11   3         51.64         46.94         5.74 o                         
  -9  11   3         45.38         41.74         2.73 o                         
  -8  11   3          6.31          8.15         2.57 o                         
  -7  11   3          9.66         10.26         2.51 o                         
  -6  11   3        152.26        186.47         6.57 o                         
  -5  11   3         26.46         20.47         2.11 o                         
  -4  11   3          4.00          0.71         2.10 o                         
  -3  11   3         20.09          8.56         2.10 o                         
  -2  11   3        158.52        173.78         9.50 o                         
  -1  11   3        154.73        148.50         6.60 o                         
   0  11   3          0.07          2.21         2.00 o                         
   1  11   3         49.75         41.58         2.31 o                         
   2  11   3          5.84          1.27         2.10 o                         
   3  11   3          0.32          0.27         2.62 o                         
   4  11   3         14.09         17.33         2.22 o                         
   5  11   3          0.03          4.17         2.22 o                         
   6  11   3          0.03          6.07         2.23 o                         
   7  11   3         17.66         20.07         2.01 o                         
   8  11   3         13.24         17.12         2.23 o                         
   9  11   3          2.46          3.08         2.09 o                         
  10  11   3          0.03          2.44         2.33 o                         
 -13  12   3          0.14          0.86         2.67 o                         
 -12  12   3          5.25          6.96         3.04 o                         
 -11  12   3          0.06          0.55         2.43 o                         
 -10  12   3          3.66          6.52         2.52 o                         
  -9  12   3          1.77          1.18         2.38 o                         
  -8  12   3         59.94         68.13         4.24 o                         
  -7  12   3         29.32         24.69         2.23 o                         
  -6  12   3         16.37         14.15         1.97 o                         
  -5  12   3         79.28        102.91         3.23 o                         
  -4  12   3          5.31          1.14         2.10 o                         
  -3  12   3         19.16         19.86         2.33 o                         
  -2  12   3         78.42         68.49         3.84 o                         
  -1  12   3        106.44        104.11         5.74 o                         
   0  12   3         29.13         28.72         2.06 o                         
   1  12   3         49.02         52.64         2.36 o                         
   2  12   3         15.84         24.65         2.06 o                         
   3  12   3         15.28         11.12         2.20 o                         
   4  12   3         34.02         27.14         2.18 o                         
   5  12   3         23.82         30.69         2.61 o                         
   6  12   3          0.00          1.85         2.32 o                         
   7  12   3          5.44          5.88         2.18 o                         
   8  12   3          1.60         -1.66         2.15 o                         
   9  12   3          0.02          4.22         2.24 o                         
  10  12   3          2.78          4.27         2.50 o                         
 -12  13   3         12.27         10.14         3.14 o                         
 -11  13   3          7.71          4.89         2.56 o                         
 -10  13   3          9.41          6.98         2.96 o                         
  -9  13   3         35.47         33.81         2.84 o                         
  -8  13   3          0.29          0.42         1.99 o                         
  -7  13   3         35.71         39.78         3.07 o                         
  -6  13   3         19.81         15.38         2.25 o                         
  -5  13   3          0.05         -0.21         2.30 o                         
  -4  13   3         21.01         22.98         2.25 o                         
  -3  13   3         32.53         26.55         2.37 o                         
  -2  13   3        114.23        112.39         7.60 o                         
  -1  13   3          1.31          1.69         2.20 o                         
   0  13   3          0.12          0.29         2.03 o                         
   1  13   3          8.19         11.34         1.92 o                         
   2  13   3         32.41         39.24         2.77 o                         
   3  13   3          4.49          2.86         2.37 o                         
   4  13   3         69.78         70.39         3.83 o                         
   5  13   3         49.21         46.11         4.07 o                         
   6  13   3         26.62         26.39         2.25 o                         
   7  13   3          0.06          0.44         2.42 o                         
   8  13   3          4.66          3.85         2.31 o                         
   9  13   3          5.07          1.90         2.38 o                         
  10  13   3          0.56          2.92         2.44 o                         
 -12  14   3          0.00          3.80         2.65 o                         
 -11  14   3          1.52          5.11         2.79 o                         
 -10  14   3          1.53          4.24         2.59 o                         
  -9  14   3          5.29          6.34         2.70 o                         
  -8  14   3         24.62         28.18         2.45 o                         
  -7  14   3          6.47          9.40         2.59 o                         
  -6  14   3          0.01          2.47         2.38 o                         
  -5  14   3          8.41          5.22         2.47 o                         
  -4  14   3          0.08          2.91         2.11 o                         
  -3  14   3         38.16         47.30         3.92 o                         
  -2  14   3        164.99        162.80        10.90 o                         
  -1  14   3         59.03         60.06         2.78 o                         
   0  14   3        151.62        136.77         7.45 o                         
   1  14   3         40.61         40.99         2.06 o                         
   2  14   3        115.96         94.24         5.63 o                         
   3  14   3         21.49         23.80         2.28 o                         
   4  14   3          3.37          5.81         2.24 o                         
   5  14   3          4.98          4.39         2.27 o                         
   6  14   3         21.59         13.95         2.16 o                         
   7  14   3         15.91         16.23         2.24 o                         
   8  14   3          1.27         -0.39         2.41 o                         
   9  14   3          4.49          4.89         2.53 o                         
 -11  15   3          2.66          5.88         3.13 o                         
 -10  15   3          5.04          5.54         3.29 o                         
  -9  15   3          1.38          4.02         3.14 o                         
  -8  15   3         14.60         12.20         2.46 o                         
  -7  15   3         19.70         24.16         2.67 o                         
  -6  15   3          0.05          2.42         2.41 o                         
  -5  15   3          4.97          3.63         2.45 o                         
  -4  15   3         27.84         29.53         3.33 o                         
  -3  15   3          7.05          8.18         2.37 o                         
  -2  15   3         37.09         37.40         2.67 o                         
  -1  15   3         79.37         81.21         5.55 o                         
   0  15   3        259.04        285.30        15.77 o                         
   1  15   3        125.25        115.16         7.23 o                         
   2  15   3          6.80          5.62         2.45 o                         
   3  15   3          1.35          4.67         2.02 o                         
   4  15   3         30.48         28.62         2.37 o                         
   5  15   3          3.08          6.37         2.29 o                         
   6  15   3          4.81          8.23         2.33 o                         
   7  15   3          0.34          2.10         2.24 o                         
   8  15   3          0.16          1.47         2.94 o                         
   9  15   3          0.00          2.80         3.01 o                         
 -11  16   3          0.18          3.17         3.09 o                         
 -10  16   3          0.07          0.36         2.98 o                         
  -9  16   3          5.39          7.08         2.43 o                         
  -8  16   3         12.71         14.01         2.47 o                         
  -7  16   3         12.99         15.84         2.59 o                         
  -6  16   3         20.39         22.07         2.34 o                         
  -5  16   3         26.44         23.79         2.25 o                         
  -4  16   3          0.23         -0.40         2.32 o                         
  -3  16   3         17.11         23.21         2.56 o                         
  -2  16   3        181.41        199.03        15.48 o                         
  -1  16   3        101.17        108.75         3.88 o                         
   0  16   3         46.29         53.50         2.74 o                         
   1  16   3         15.33         12.02         2.20 o                         
   2  16   3          1.35          4.14         1.93 o                         
   3  16   3          1.17          1.58         1.80 o                         
   4  16   3          2.23          0.98         2.29 o                         
   5  16   3          8.69          8.50         2.39 o                         
   6  16   3         40.90         35.14         3.06 o                         
   7  16   3          0.11          2.28         2.38 o                         
   8  16   3          1.51          1.62         2.43 o                         
 -10  17   3          0.20         -0.90         3.06 o                         
  -9  17   3          0.16          1.46         2.53 o                         
  -8  17   3          0.25          3.47         2.34 o                         
  -7  17   3         10.92          8.10         2.39 o                         
  -6  17   3          8.15         10.57         2.06 o                         
  -5  17   3         11.93         15.31         2.54 o                         
  -4  17   3          3.87          3.98         2.49 o                         
  -3  17   3          0.88          1.60         2.57 o                         
  -2  17   3         14.66         12.89         2.47 o                         
  -1  17   3          5.62          6.08         2.22 o                         
   0  17   3        285.59        280.59        12.31 o                         
   1  17   3          4.36          3.90         2.21 o                         
   2  17   3         26.86         27.27         1.98 o                         
   3  17   3          1.56          4.60         2.10 o                         
   4  17   3         36.16         33.46         2.23 o                         
   5  17   3          2.66          2.04         2.19 o                         
   6  17   3          1.22          0.99         2.50 o                         
   7  17   3          0.00          2.03         2.40 o                         
   8  17   3          0.03          1.46         3.02 o                         
 -10  18   3          8.10          9.98         2.76 o                         
  -9  18   3          0.00         -2.01         3.29 o                         
  -8  18   3          0.34          0.86         3.13 o                         
  -7  18   3          4.07          5.49         2.43 o                         
  -6  18   3         18.19         18.61         2.28 o                         
  -5  18   3          0.00         -0.64         2.56 o                         
  -4  18   3         17.48         14.24         2.41 o                         
  -3  18   3          0.34          0.27         2.64 o                         
  -2  18   3         18.91         17.49         2.48 o                         
  -1  18   3         27.84         31.74         2.53 o                         
   0  18   3         30.15         26.40         1.95 o                         
   1  18   3         11.48         10.59         2.30 o                         
   2  18   3          2.85          3.12         2.11 o                         
   3  18   3          1.98          4.51         2.18 o                         
   4  18   3          0.42          2.18         2.22 o                         
   5  18   3          2.67          4.48         2.36 o                         
   6  18   3          0.11          3.20         2.51 o                         
   7  18   3          1.80          0.91         2.48 o                         
  -9  19   3          0.46         -0.08         3.12 o                         
  -8  19   3          0.05          0.39         2.65 o                         
  -7  19   3          0.03         -0.02         2.62 o                         
  -6  19   3          0.47          2.86         2.44 o                         
  -5  19   3          1.65          9.22         2.75 o                         
  -4  19   3          9.18          5.47         2.76 o                         
  -3  19   3          3.00          2.57         2.74 o                         
  -2  19   3          6.85          7.46         2.85 o                         
  -1  19   3         52.73         62.29         3.28 o                         
   0  19   3          0.18          2.36         2.14 o                         
   1  19   3         20.98         19.65         2.44 o                         
   2  19   3          1.10          0.36         2.18 o                         
   3  19   3          5.25          7.56         2.21 o                         
   4  19   3          1.59          3.52         2.22 o                         
   5  19   3          4.15          5.44         2.54 o                         
   6  19   3          2.47          1.08         2.47 o                         
  -8  20   3          0.29          6.98         2.66 o                         
  -7  20   3          8.44          6.23         2.85 o                         
  -6  20   3          0.31          0.12         2.61 o                         
  -5  20   3          4.58          4.30         2.66 o                         
  -4  20   3          2.47          4.20         2.82 o                         
  -3  20   3          0.12          0.59         2.75 o                         
  -2  20   3          0.29          1.79         2.75 o                         
  -1  20   3          9.54          8.24         2.45 o                         
   0  20   3         33.26         31.18         2.36 o                         
   1  20   3          6.31          4.58         2.32 o                         
   2  20   3         13.33         15.77         2.21 o                         
   3  20   3          1.47          3.57         2.66 o                         
   4  20   3          0.41          2.94         2.10 o                         
   5  20   3          0.35          2.36         2.35 o                         
  -7  21   3          1.30          3.47         2.97 o                         
  -6  21   3          1.46          2.43         2.86 o                         
  -5  21   3         13.53         12.01         3.44 o                         
  -4  21   3          1.73          3.59         2.81 o                         
  -3  21   3          0.92          4.25         2.79 o                         
  -2  21   3          1.39          4.88         2.68 o                         
  -1  21   3          5.88          6.01         2.43 o                         
   0  21   3          1.24          1.43         2.13 o                         
   1  21   3          4.03          4.17         2.41 o                         
   2  21   3          0.03          1.47         2.17 o                         
   3  21   3          0.87          1.18         2.08 o                         
   4  21   3          0.29          0.46         2.38 o                         
  -5  22   3          1.08          5.01         2.93 o                         
  -4  22   3          3.80          3.49         2.93 o                         
  -3  22   3          0.87          2.43         2.69 o                         
  -2  22   3          4.40          4.89         3.10 o                         
  -1  22   3          0.63          4.35         2.92 o                         
   0  22   3          4.66          6.94         2.27 o                         
   1  22   3         10.49         10.70         2.44 o                         
   2  22   3          0.54          1.71         2.14 o                         
   3  22   3          0.93          0.54         2.42 o                         
  -3  23   3          0.16          0.38         3.00 o                         
  -2  23   3          0.40          4.45         2.67 o                         
  -1  23   3          1.25         -0.39         2.50 o                         
   0  23   3          2.84          7.57         2.78 o                         
 -15   0   4          0.79          3.29         3.11 o                         
 -14   0   4          1.97          5.60         2.91 o                         
 -13   0   4          4.65          6.13         3.63 o                         
 -12   0   4         35.38         36.77         4.61 o                         
 -11   0   4         17.28         19.34         2.63 o                         
 -10   0   4        227.33        227.71        12.54 o                         
  -9   0   4         19.23         24.09         2.73 o                         
  -8   0   4        300.32        302.25        14.12 o                         
  -7   0   4        432.61        475.36        13.94 o                         
  -6   0   4        536.86        587.15        12.92 o                         
  -5   0   4       1067.15       1111.80        14.19 o                         
  -4   0   4        113.24        107.91         4.65 o                         
  -3   0   4         33.54         51.17         5.90 o                         
  -2   0   4       5285.77       5442.62       133.22 o                         
  -1   0   4        609.86        649.08        14.43 o                         
   0   0   4       5247.81       5166.60       126.43 o                         
   1   0   4          6.65          7.15         3.47 o                         
   2   0   4          1.22          2.72         2.78 o                         
   3   0   4         41.88         45.47         2.81 o                         
   4   0   4        868.03        945.13        48.43 o                         
   5   0   4        110.03        114.07         7.82 o                         
   6   0   4         23.36         23.21         3.30 o                         
   7   0   4         48.99         46.43         5.34 o                         
   8   0   4          1.41          3.99         2.88 o                         
   9   0   4          0.45          0.20         3.02 o                         
  10   0   4          8.85          6.36         2.83 o                         
  11   0   4         20.15         21.01         4.55 o                         
 -15   1   4          0.00          2.43         2.06 o                         
 -14   1   4          1.84          2.36         2.02 o                         
 -13   1   4         22.20         22.42         2.22 o                         
 -12   1   4         23.91         18.64         1.95 o                         
 -11   1   4         69.06         64.35         3.22 o                         
 -10   1   4         20.73         26.70         2.45 o                         
  -9   1   4        215.13        200.53         5.34 o                         
  -8   1   4        235.91        264.17         3.69 o                         
  -7   1   4          0.59          2.33         2.44 o                         
  -6   1   4        236.25        256.03         2.77 o                         
  -5   1   4        207.63        239.37         2.88 o                         
  -4   1   4        398.22        428.19         9.94 o                         
  -3   1   4        176.36        197.59         3.65 o                         
  -2   1   4       3617.11       3894.55        44.68 o                         
  -1   1   4       4328.84       4618.59        77.42 o                         
   0   1   4         13.11         12.04         2.24 o                         
   1   1   4          0.10          2.33         1.83 o                         
   2   1   4         96.81        113.71         3.46 o                         
   3   1   4        288.71        303.30        10.65 o                         
   4   1   4          0.00          1.26         1.93 o                         
   5   1   4        172.73        172.67         7.94 o                         
   6   1   4         26.31         30.74         2.08 o                         
   7   1   4          8.26         11.94         2.09 o                         
   8   1   4          0.17          5.91         2.33 o                         
   9   1   4         15.04         18.17         2.26 o                         
  10   1   4         21.99         22.23         2.07 o                         
  11   1   4          0.00         -0.24         2.24 o                         
 -14   2   4          4.23          4.66         2.37 o                         
 -13   2   4          4.35          4.10         1.99 o                         
 -12   2   4         20.50         20.16         1.96 o                         
 -11   2   4          1.42          2.13         1.92 o                         
 -10   2   4         33.13         31.39         1.99 o                         
  -9   2   4         73.36         69.43         2.15 o                         
  -8   2   4        136.09        138.64         3.58 o                         
  -7   2   4         84.97         99.26         2.25 o                         
  -6   2   4          0.93         -0.55         2.05 o                         
  -5   2   4         16.13         18.22         2.16 o                         
  -4   2   4         43.82         41.50         2.12 o                         
  -3   2   4         87.90         82.62         3.82 o                         
  -2   2   4         25.41         13.81         2.96 o                         
  -1   2   4        551.16        601.89        14.48 o                         
   0   2   4        136.27        161.93         5.60 o                         
   1   2   4          3.21          1.47         1.87 o                         
   2   2   4         25.74         23.76         2.08 o                         
   3   2   4         10.16         12.10         1.86 o                         
   4   2   4         27.16         27.36         2.18 o                         
   5   2   4          4.14          8.47         1.92 o                         
   6   2   4          2.09          2.93         1.94 o                         
   7   2   4         22.70         26.18         2.13 o                         
   8   2   4          9.30         12.72         1.83 o                         
   9   2   4          0.83         -0.06         1.97 o                         
  10   2   4          0.50          0.43         2.19 o                         
  11   2   4          2.99          2.88         2.15 o                         
 -14   3   4          0.12          3.87         2.39 o                         
 -13   3   4         18.16         18.69         2.30 o                         
 -12   3   4         12.46         16.06         2.08 o                         
 -11   3   4         12.85         14.55         1.93 o                         
 -10   3   4         16.15         18.02         2.02 o                         
  -9   3   4        123.10        124.35         2.13 o                         
  -8   3   4         74.04         67.17         2.33 o                         
  -7   3   4         87.68         77.12         2.06 o                         
  -6   3   4          6.90          4.03         1.78 o                         
  -5   3   4        193.05        204.20         3.09 o                         
  -4   3   4        160.37        172.67         6.21 o                         
  -3   3   4          4.02          7.96         1.99 o                         
  -2   3   4        122.16        159.97         4.46 o                         
  -1   3   4        142.48        215.78         5.71 o                         
   0   3   4        236.16        225.06         5.47 o                         
   1   3   4         17.51         32.04         2.18 o                         
   2   3   4         71.28         70.08         2.18 o                         
   3   3   4          6.20          8.88         1.78 o                         
   4   3   4         18.12         22.04         1.77 o                         
   5   3   4          0.77         -0.87         2.19 o                         
   6   3   4         46.11         51.50         2.14 o                         
   7   3   4          9.87         11.33         2.05 o                         
   8   3   4          2.37          6.92         2.03 o                         
   9   3   4         16.68         21.12         2.37 o                         
  10   3   4          4.46          6.73         2.03 o                         
  11   3   4          5.81          4.58         2.42 o                         
 -14   4   4          0.97         -0.08         2.16 o                         
 -13   4   4          0.06          2.61         2.21 o                         
 -12   4   4          0.00          2.36         1.94 o                         
 -11   4   4          8.35          9.35         2.21 o                         
 -10   4   4        185.36        197.81         4.25 o                         
  -9   4   4         53.78         53.95         2.39 o                         
  -8   4   4         96.69        100.89         2.28 o                         
  -7   4   4          3.61          6.75         1.96 o                         
  -6   4   4         45.04         38.39         2.49 o                         
  -5   4   4         41.33         43.03         2.22 o                         
  -4   4   4          8.84         10.72         1.84 o                         
  -3   4   4          7.07         13.00         1.96 o                         
  -2   4   4          4.07          1.03         2.79 o                         
  -1   4   4         19.01         15.68         2.11 o                         
   0   4   4         46.70         57.48         2.21 o                         
   1   4   4         34.81         37.22         2.08 o                         
   2   4   4          1.08          7.72         2.12 o                         
   3   4   4          0.34          1.90         1.77 o                         
   4   4   4         42.58         35.05         2.15 o                         
   5   4   4          0.03          2.47         1.90 o                         
   6   4   4         29.38         34.28         2.06 o                         
   7   4   4         26.79         29.11         2.11 o                         
   8   4   4         34.84         34.83         3.88 o                         
   9   4   4          0.02          0.83         2.11 o                         
  10   4   4          0.52          0.31         2.03 o                         
  11   4   4          1.03          2.32         2.15 o                         
 -14   5   4          0.17         -0.29         2.04 o                         
 -13   5   4          6.82          8.60         2.31 o                         
 -12   5   4          2.50          4.51         2.12 o                         
 -11   5   4         59.02         57.00         4.03 o                         
 -10   5   4         20.93         21.03         1.85 o                         
  -9   5   4        204.74        196.52         5.32 o                         
  -8   5   4         15.02         12.10         2.11 o                         
  -7   5   4          2.92          3.18         1.87 o                         
  -6   5   4          1.73          2.03         1.95 o                         
  -5   5   4          2.24          5.08         1.95 o                         
  -4   5   4         20.82         17.86         1.77 o                         
  -3   5   4        127.12        131.10         5.12 o                         
  -2   5   4         36.71         45.61         2.30 o                         
  -1   5   4          6.00          3.89         2.21 o                         
   0   5   4         14.19         34.84         2.11 o                         
   1   5   4         27.95         30.73         2.11 o                         
   2   5   4        101.02        101.95         3.23 o                         
   3   5   4         15.08         19.75         1.95 o                         
   4   5   4          3.13          3.55         1.76 o                         
   5   5   4          7.01          5.65         1.84 o                         
   6   5   4          7.46          6.06         2.10 o                         
   7   5   4         56.10         52.58         3.20 o                         
   8   5   4          8.07          4.80         2.06 o                         
   9   5   4         14.62         16.73         2.11 o                         
  10   5   4          0.00         -1.42         2.16 o                         
  11   5   4          1.95          4.00         1.96 o                         
 -14   6   4          0.52          2.66         2.26 o                         
 -13   6   4          4.33          6.19         2.11 o                         
 -12   6   4         30.99         33.31         2.24 o                         
 -11   6   4          0.70          4.05         2.21 o                         
 -10   6   4          6.92          8.12         2.11 o                         
  -9   6   4         77.29         76.26         2.26 o                         
  -8   6   4          0.06          2.42         1.97 o                         
  -7   6   4          0.24          4.63         2.16 o                         
  -6   6   4          0.07          4.30         1.92 o                         
  -5   6   4          0.05          1.89         1.87 o                         
  -4   6   4        187.06        179.84         3.08 o                         
  -3   6   4        119.27        136.15         3.59 o                         
  -2   6   4         20.94         27.30         2.64 o                         
  -1   6   4         10.97          8.19         2.31 o                         
   0   6   4         22.00         30.47         1.95 o                         
   1   6   4          8.31         10.05         1.85 o                         
   2   6   4        244.08        293.05        11.19 o                         
   3   6   4         11.20         10.27         2.10 o                         
   4   6   4         10.81         14.92         1.93 o                         
   5   6   4         23.02         27.36         2.16 o                         
   6   6   4         11.48          9.54         1.90 o                         
   7   6   4          7.86          8.65         1.98 o                         
   8   6   4         11.38         19.00         2.17 o                         
   9   6   4          2.30          4.04         1.90 o                         
  10   6   4          8.99         13.03         2.25 o                         
 -14   7   4          2.58          3.13         2.25 o                         
 -13   7   4          9.08         10.92         2.07 o                         
 -12   7   4          1.23          1.33         2.04 o                         
 -11   7   4        144.51        123.72         8.39 o                         
 -10   7   4         15.35         15.77         2.21 o                         
  -9   7   4         29.77         26.82         2.06 o                         
  -8   7   4         28.06         28.68         2.09 o                         
  -7   7   4         46.19         60.05         2.48 o                         
  -6   7   4         11.67         10.25         2.26 o                         
  -5   7   4         30.99         58.72         2.09 o                         
  -4   7   4        110.57        104.36         2.66 o                         
  -3   7   4         73.88         71.57         2.41 o                         
  -2   7   4         40.20         47.38         2.05 o                         
  -1   7   4         28.59         29.77         2.37 o                         
   0   7   4        167.30        141.91         5.66 o                         
   1   7   4         31.50         52.23         2.48 o                         
   2   7   4          2.00          3.79         1.97 o                         
   3   7   4         74.91         87.73         3.66 o                         
   4   7   4          0.81          2.05         1.93 o                         
   5   7   4         10.36         14.30         2.06 o                         
   6   7   4          2.22          6.12         1.96 o                         
   7   7   4         25.10         23.51         2.11 o                         
   8   7   4          4.35          8.20         1.87 o                         
   9   7   4         10.93         10.14         2.06 o                         
  10   7   4          0.72          1.34         2.21 o                         
 -14   8   4          0.46          3.53         2.39 o                         
 -13   8   4          0.20          2.06         2.29 o                         
 -12   8   4          1.64          3.03         2.36 o                         
 -11   8   4         44.01         44.30         2.44 o                         
 -10   8   4         30.86         30.29         2.39 o                         
  -9   8   4        472.52        511.45        12.02 o                         
  -8   8   4         25.35         26.75         1.97 o                         
  -7   8   4          0.12         -0.30         2.21 o                         
  -6   8   4         13.98          8.42         2.31 o                         
  -5   8   4        458.62        534.94        12.91 o                         
  -4   8   4        299.44        313.85        10.96 o                         
  -3   8   4         32.85         42.81         2.32 o                         
  -2   8   4         50.87         57.97         2.28 o                         
  -1   8   4          7.48          6.41         2.13 o                         
   0   8   4         74.63         73.49         2.31 o                         
   1   8   4        100.54        103.07         4.29 o                         
   2   8   4        352.49        353.88        16.81 o                         
   3   8   4         59.92         53.32         2.61 o                         
   4   8   4          2.89          2.50         2.32 o                         
   5   8   4         23.02         16.51         2.07 o                         
   6   8   4         43.02         56.24         3.59 o                         
   7   8   4         80.87        103.67         6.06 o                         
   8   8   4         15.89         21.87         2.30 o                         
   9   8   4         71.21         69.41         3.74 o                         
  10   8   4          1.40         -0.55         2.17 o                         
 -13   9   4          0.81          2.38         2.71 o                         
 -12   9   4          0.71          4.58         2.23 o                         
 -11   9   4         27.49         28.47         2.11 o                         
 -10   9   4        134.23        126.43         4.43 o                         
  -9   9   4         46.52         41.30         2.67 o                         
  -8   9   4         31.48         31.99         2.13 o                         
  -7   9   4         61.59         57.82         2.38 o                         
  -6   9   4         27.12         29.66         2.14 o                         
  -5   9   4         29.85         41.42         2.27 o                         
  -4   9   4        149.51        180.96         3.45 o                         
  -3   9   4        316.44        369.88        11.33 o                         
  -2   9   4          4.73          6.26         2.15 o                         
  -1   9   4         26.92         28.67         2.32 o                         
   0   9   4          0.13          3.52         2.35 o                         
   1   9   4        165.57        153.48         6.79 o                         
   2   9   4         66.79         66.07         2.83 o                         
   3   9   4         64.80         58.72         2.87 o                         
   4   9   4          1.73          3.35         1.96 o                         
   5   9   4         49.94         51.67         2.92 o                         
   6   9   4          0.22          1.67         2.20 o                         
   7   9   4        442.41        430.94        24.95 o                         
   8   9   4         61.72         50.80         3.48 o                         
   9   9   4         16.28         10.55         2.12 o                         
  10   9   4          0.05         -0.59         2.34 o                         
 -13  10   4          0.31          1.55         2.84 o                         
 -12  10   4          2.91          4.40         2.37 o                         
 -11  10   4         12.08         12.52         2.17 o                         
 -10  10   4         42.08         40.62         2.49 o                         
  -9  10   4        305.63        303.06        12.13 o                         
  -8  10   4         12.89         14.53         2.13 o                         
  -7  10   4         17.22         19.17         2.09 o                         
  -6  10   4          0.12          1.16         2.11 o                         
  -5  10   4        197.14        195.21         8.29 o                         
  -4  10   4         43.83         39.06         2.39 o                         
  -3  10   4          2.08          2.00         2.16 o                         
  -2  10   4          0.59          1.92         2.05 o                         
  -1  10   4         28.28         19.73         2.29 o                         
   0  10   4          4.10          0.19         1.87 o                         
   1  10   4        416.27        360.22        21.29 o                         
   2  10   4        176.64        203.59         9.23 o                         
   3  10   4          0.47          4.94         2.18 o                         
   4  10   4         15.53         12.01         2.37 o                         
   5  10   4          1.75          3.18         2.14 o                         
   6  10   4         22.87         25.25         2.20 o                         
   7  10   4         18.38         16.74         2.43 o                         
   8  10   4          3.42          3.15         2.04 o                         
   9  10   4          4.90          5.93         2.16 o                         
  10  10   4          1.11          3.43         2.55 o                         
 -13  11   4          4.01          4.07         2.72 o                         
 -12  11   4          0.54         -0.62         2.75 o                         
 -11  11   4         46.05         41.46         4.00 o                         
 -10  11   4         42.24         32.23         2.17 o                         
  -9  11   4          1.74          3.15         2.15 o                         
  -8  11   4         32.10         31.36         2.17 o                         
  -7  11   4         11.55         11.51         1.93 o                         
  -6  11   4          8.37          7.11         2.07 o                         
  -5  11   4          0.57          3.12         1.93 o                         
  -4  11   4         49.34         56.94         2.72 o                         
  -3  11   4         36.39         33.66         2.37 o                         
  -2  11   4          2.75          6.12         2.08 o                         
  -1  11   4         34.18         34.22         2.14 o                         
   0  11   4         54.36         47.59         3.04 o                         
   1  11   4         70.74         70.87         3.85 o                         
   2  11   4          0.20          0.98         2.35 o                         
   3  11   4          1.61          2.94         2.09 o                         
   4  11   4          0.06          4.54         2.35 o                         
   5  11   4          4.70          5.87         1.99 o                         
   6  11   4         31.48         21.74         2.33 o                         
   7  11   4         41.99         44.44         2.73 o                         
   8  11   4         20.61         14.41         2.15 o                         
   9  11   4          0.01          1.55         2.16 o                         
 -12  12   4          1.50         -0.19         2.50 o                         
 -11  12   4          1.05          3.88         2.44 o                         
 -10  12   4         13.76         14.83         2.45 o                         
  -9  12   4         15.93         15.97         2.39 o                         
  -8  12   4          0.19          3.63         2.06 o                         
  -7  12   4          4.36          3.96         2.08 o                         
  -6  12   4          2.62          5.00         2.01 o                         
  -5  12   4         14.36         12.56         1.98 o                         
  -4  12   4         22.86         17.03         2.00 o                         
  -3  12   4          5.10         13.41         2.01 o                         
  -2  12   4        131.31        128.32         8.15 o                         
  -1  12   4          0.03          5.53         2.19 o                         
   0  12   4        347.03        332.26        15.99 o                         
   1  12   4          4.92          7.73         1.95 o                         
   2  12   4         11.26         15.11         2.53 o                         
   3  12   4          6.44          5.67         2.04 o                         
   4  12   4          1.76          0.11         2.07 o                         
   5  12   4          2.24          3.82         1.91 o                         
   6  12   4          6.52          8.26         2.44 o                         
   7  12   4          0.04          0.71         2.10 o                         
   8  12   4          0.00          2.36         2.27 o                         
   9  12   4          0.45          2.54         2.32 o                         
 -12  13   4          2.36          6.31         2.88 o                         
 -11  13   4          0.17          0.15         3.05 o                         
 -10  13   4          0.14         -0.99         2.22 o                         
  -9  13   4          0.08          2.69         2.09 o                         
  -8  13   4         28.53         27.90         2.05 o                         
  -7  13   4         19.17         15.94         2.06 o                         
  -6  13   4         50.48         48.30         3.48 o                         
  -5  13   4          0.00          2.38         2.11 o                         
  -4  13   4          0.90          3.41         2.11 o                         
  -3  13   4         39.80         37.76         4.12 o                         
  -2  13   4         63.66         69.70         5.10 o                         
  -1  13   4        147.42        152.38         9.27 o                         
   0  13   4         73.78         65.91         3.28 o                         
   1  13   4         88.16         94.80         4.89 o                         
   2  13   4          7.95          6.76         1.93 o                         
   3  13   4          1.73          3.67         2.07 o                         
   4  13   4          3.59          6.82         1.96 o                         
   5  13   4         12.81         13.01         2.16 o                         
   6  13   4          5.97         10.65         2.36 o                         
   7  13   4          0.09          2.09         2.37 o                         
   8  13   4          1.50          2.46         2.34 o                         
 -12  14   4          0.28          4.72         2.98 o                         
 -11  14   4          0.01          0.57         2.49 o                         
 -10  14   4          1.53          2.21         2.38 o                         
  -9  14   4          4.89          4.11         2.37 o                         
  -8  14   4          0.01         -0.35         2.17 o                         
  -7  14   4          0.44          1.18         2.27 o                         
  -6  14   4          8.22          8.37         2.21 o                         
  -5  14   4         24.74         26.92         2.32 o                         
  -4  14   4          0.25          2.32         2.04 o                         
  -3  14   4         17.63         16.01         2.44 o                         
  -2  14   4        100.72         95.96         6.97 o                         
  -1  14   4          0.56          3.69         2.20 o                         
   0  14   4         45.79         37.18         1.97 o                         
   1  14   4         56.20         48.07         3.53 o                         
   2  14   4          0.07          3.83         2.21 o                         
   3  14   4          1.31          5.63         2.00 o                         
   4  14   4          0.17          2.33         2.53 o                         
   5  14   4          0.07          4.77         2.43 o                         
   6  14   4          0.84          3.28         2.19 o                         
   7  14   4          0.58          1.39         2.27 o                         
   8  14   4          8.58         10.80         2.61 o                         
 -11  15   4          0.22         -0.50         2.77 o                         
 -10  15   4          1.69          1.98         2.39 o                         
  -9  15   4         23.52         20.65         2.40 o                         
  -8  15   4         14.39         15.06         2.53 o                         
  -7  15   4          1.68          1.80         2.45 o                         
  -6  15   4          0.11          1.75         2.41 o                         
  -5  15   4         21.80         14.53         2.15 o                         
  -4  15   4          0.79          5.27         2.44 o                         
  -3  15   4         54.33         51.49         4.45 o                         
  -2  15   4          0.00          1.09         2.57 o                         
  -1  15   4         27.91         35.74         2.42 o                         
   0  15   4         31.57         33.46         2.25 o                         
   1  15   4          1.63          3.09         1.96 o                         
   2  15   4          1.88          3.90         1.90 o                         
   3  15   4          4.05          2.81         2.32 o                         
   4  15   4          0.03          1.70         2.10 o                         
   5  15   4          0.03          1.17         2.38 o                         
   6  15   4          4.65          5.34         2.18 o                         
   7  15   4         10.41          5.40         2.45 o                         
 -10  16   4          0.03          1.37         2.80 o                         
  -9  16   4          0.09          2.28         2.54 o                         
  -8  16   4          8.06          6.27         2.40 o                         
  -7  16   4          0.07         -0.48         2.68 o                         
  -6  16   4          1.23          3.31         2.82 o                         
  -5  16   4          2.16          0.01         2.15 o                         
  -4  16   4          6.98         13.18         2.39 o                         
  -3  16   4        120.47        115.16        10.07 o                         
  -2  16   4         59.44         55.57         4.67 o                         
  -1  16   4         21.71         18.85         2.43 o                         
   0  16   4        125.04        102.74         6.03 o                         
   1  16   4         84.68        100.21         4.52 o                         
   2  16   4          3.59          5.09         2.24 o                         
   3  16   4         11.25         13.25         2.17 o                         
   4  16   4          1.22          3.17         2.13 o                         
   5  16   4          0.24          2.65         2.13 o                         
   6  16   4          0.09          0.33         2.44 o                         
   7  16   4          0.24         -0.14         2.58 o                         
 -10  17   4          0.13          3.54         3.07 o                         
  -9  17   4          0.09          2.83         2.69 o                         
  -8  17   4         18.95         18.35         2.62 o                         
  -7  17   4          4.25          5.92         2.59 o                         
  -6  17   4         39.14         36.91         2.96 o                         
  -5  17   4         18.11         20.45         2.62 o                         
  -4  17   4          4.39          3.13         2.18 o                         
  -3  17   4         19.32         13.59         2.41 o                         
  -2  17   4         86.41         69.73         4.88 o                         
  -1  17   4         14.92         25.26         2.96 o                         
   0  17   4         19.40         21.08         2.20 o                         
   1  17   4          0.01          2.51         2.19 o                         
   2  17   4          3.47          2.36         2.01 o                         
   3  17   4         10.43         11.70         2.12 o                         
   4  17   4          1.10          1.56         2.44 o                         
   5  17   4         19.96         14.58         2.11 o                         
   6  17   4         11.25          8.51         2.28 o                         
  -9  18   4          0.97          2.26         2.58 o                         
  -8  18   4          2.99          4.57         2.82 o                         
  -7  18   4          0.01          0.58         2.71 o                         
  -6  18   4          4.21          4.33         2.75 o                         
  -5  18   4          1.52          2.01         2.38 o                         
  -4  18   4          2.10          2.49         2.29 o                         
  -3  18   4          3.55          5.02         2.46 o                         
  -2  18   4        100.61         87.75         6.79 o                         
  -1  18   4          8.37          9.30         2.34 o                         
   0  18   4        159.27        141.97         7.64 o                         
   1  18   4          6.26          9.20         2.09 o                         
   2  18   4          0.13          2.51         2.09 o                         
   3  18   4          8.02          6.25         2.31 o                         
   4  18   4          9.31         10.05         2.41 o                         
   5  18   4          0.39          2.68         2.16 o                         
  -8  19   4          0.96          5.75         3.10 o                         
  -7  19   4          0.22         -0.84         2.61 o                         
  -6  19   4         11.44         11.41         3.02 o                         
  -5  19   4          0.64          2.91         2.99 o                         
  -4  19   4          0.87         -0.44         2.39 o                         
  -3  19   4          8.52          5.75         2.75 o                         
  -2  19   4         59.34         50.77         2.64 o                         
  -1  19   4          0.13          2.64         2.27 o                         
   0  19   4          0.81          0.63         2.09 o                         
   1  19   4          4.60          5.31         2.24 o                         
   2  19   4          3.09          3.88         1.99 o                         
   3  19   4          0.28          1.18         2.17 o                         
   4  19   4          0.09          0.75         2.22 o                         
  -7  20   4          0.56         -0.94         2.92 o                         
  -6  20   4          0.73          0.04         2.68 o                         
  -5  20   4          2.02         -0.26         3.04 o                         
  -4  20   4          1.01          7.30         3.03 o                         
  -3  20   4         17.16         15.39         2.57 o                         
  -2  20   4          5.57          9.21         2.72 o                         
  -1  20   4          0.16          1.39         2.65 o                         
   0  20   4          0.49          2.88         2.06 o                         
   1  20   4          4.45          6.93         2.42 o                         
   2  20   4          0.32          0.72         2.16 o                         
   3  20   4          1.29          2.70         2.23 o                         
  -5  21   4          4.27          7.36         2.96 o                         
  -4  21   4          1.05          1.05         2.97 o                         
  -3  21   4          0.00         -0.22         2.48 o                         
  -2  21   4          9.39         11.51         2.79 o                         
  -1  21   4          2.87          4.66         2.35 o                         
   0  21   4          0.47          1.31         2.19 o                         
   1  21   4          2.10          4.13         2.71 o                         
   2  21   4          0.00          0.78         2.36 o                         
  -2  22   4          2.34          2.78         2.74 o                         
 -14   1   5          2.32          3.22         2.20 o                         
 -13   1   5          6.63          8.43         2.14 o                         
 -12   1   5          0.86          2.07         1.94 o                         
 -11   1   5         45.15         42.97         2.24 o                         
 -10   1   5          2.07          3.79         2.25 o                         
  -9   1   5         84.65         80.00         3.07 o                         
  -8   1   5         40.65         37.77         1.98 o                         
  -7   1   5          2.49          3.06         2.48 o                         
  -6   1   5         21.23         18.95         1.77 o                         
  -5   1   5         35.00         33.33         1.92 o                         
  -4   1   5        266.17        279.36         3.17 o                         
  -3   1   5          0.49          1.82         2.21 o                         
  -2   1   5        308.58        416.32         6.59 o                         
  -1   1   5          0.05          1.32         2.00 o                         
   0   1   5        122.57        159.64         2.95 o                         
   1   1   5         15.84         26.27         2.89 o                         
   2   1   5          0.64          1.83         2.03 o                         
   3   1   5          4.62          5.31         1.73 o                         
   4   1   5         32.13         34.03         2.06 o                         
   5   1   5          2.20          7.05         1.86 o                         
   6   1   5          5.38          6.93         1.92 o                         
   7   1   5          0.13         -1.72         2.06 o                         
   8   1   5          0.27          0.31         1.91 o                         
   9   1   5          0.35          2.10         2.06 o                         
  10   1   5          5.72          6.72         2.21 o                         
 -14   2   5          3.37          4.07         2.02 o                         
 -13   2   5          0.14          1.40         2.06 o                         
 -12   2   5         12.89         14.52         2.09 o                         
 -11   2   5         42.41         43.34         2.23 o                         
 -10   2   5        176.68        167.04         2.81 o                         
  -9   2   5          6.60          7.85         2.33 o                         
  -8   2   5        151.37        156.56         2.93 o                         
  -7   2   5         53.93         61.23         2.17 o                         
  -6   2   5          0.32          0.89         1.76 o                         
  -5   2   5          3.79          5.96         1.86 o                         
  -4   2   5        128.93        114.36         2.73 o                         
  -3   2   5          6.22          6.83         2.20 o                         
  -2   2   5         95.20        109.08         3.93 o                         
  -1   2   5        413.18        377.52        10.65 o                         
   0   2   5          1.49          1.92         2.11 o                         
   1   2   5          8.70          7.40         2.06 o                         
   2   2   5          4.31          3.49         1.85 o                         
   3   2   5         42.96         42.84         2.26 o                         
   4   2   5          0.11          4.22         2.18 o                         
   5   2   5         17.98         15.08         1.84 o                         
   6   2   5          3.05          5.04         2.18 o                         
   7   2   5          0.57         -1.72         2.24 o                         
   8   2   5          1.54          4.32         2.93 o                         
   9   2   5          6.18          4.79         2.33 o                         
  10   2   5          4.22          5.68         2.41 o                         
 -14   3   5          1.22          4.15         2.54 o                         
 -13   3   5          5.52          6.16         2.48 o                         
 -12   3   5          7.06          5.56         2.48 o                         
 -11   3   5         33.63         33.31         2.35 o                         
 -10   3   5         23.07         21.28         2.11 o                         
  -9   3   5        108.16        120.04         3.76 o                         
  -8   3   5          2.63          3.76         2.09 o                         
  -7   3   5         41.84         34.85         2.00 o                         
  -6   3   5          0.01          2.15         2.26 o                         
  -5   3   5          1.10          3.80         1.95 o                         
  -4   3   5        211.74        212.00         7.53 o                         
  -3   3   5          7.86          7.05         2.93 o                         
  -2   3   5         13.01         10.88         2.02 o                         
  -1   3   5         28.96         26.43         1.90 o                         
   0   3   5         58.76         52.95         2.81 o                         
   1   3   5        169.86        179.40         4.44 o                         
   2   3   5          0.92          1.84         1.87 o                         
   3   3   5          0.22          3.52         2.26 o                         
   4   3   5          0.69          3.64         1.85 o                         
   5   3   5          2.29          1.57         1.91 o                         
   6   3   5          0.20          1.12         1.80 o                         
   7   3   5          3.98          8.12         2.29 o                         
   8   3   5          1.07          5.46         1.92 o                         
   9   3   5          0.09          3.85         2.01 o                         
 -14   4   5          3.27          1.38         2.33 o                         
 -13   4   5          0.22          3.69         2.29 o                         
 -12   4   5          1.51          4.59         2.13 o                         
 -11   4   5         59.55         58.72         2.25 o                         
 -10   4   5         43.26         44.31         2.23 o                         
  -9   4   5         37.74         42.63         2.31 o                         
  -8   4   5         40.48         58.63         2.22 o                         
  -7   4   5          0.01          1.27         1.99 o                         
  -6   4   5         31.66         33.41         2.00 o                         
  -5   4   5         24.16         30.41         2.55 o                         
  -4   4   5          8.29         11.67         1.81 o                         
  -3   4   5        117.57         99.74         2.34 o                         
  -2   4   5        146.54        144.79         2.24 o                         
  -1   4   5         11.26         18.44         2.26 o                         
   0   4   5          7.60          2.85         2.13 o                         
   1   4   5         43.21         44.02         2.05 o                         
   2   4   5          0.03         -0.19         1.89 o                         
   3   4   5         27.20         35.64         2.21 o                         
   4   4   5         45.90         39.52         2.13 o                         
   5   4   5          0.16          0.63         2.10 o                         
   6   4   5          1.51          1.26         1.93 o                         
   7   4   5          2.53          1.77         2.19 o                         
   8   4   5          2.00          0.65         2.08 o                         
   9   4   5          1.16          5.83         2.38 o                         
 -14   5   5          0.20          1.21         2.26 o                         
 -13   5   5          3.33          4.02         2.42 o                         
 -12   5   5          3.16          5.05         2.16 o                         
 -11   5   5          4.77          4.04         1.88 o                         
 -10   5   5          0.60          0.39         2.02 o                         
  -9   5   5         15.72         22.02         2.27 o                         
  -8   5   5          2.98          3.92         2.12 o                         
  -7   5   5         20.53         22.65         2.00 o                         
  -6   5   5          3.74          3.23         2.12 o                         
  -5   5   5         96.56        103.58         2.04 o                         
  -4   5   5         36.61         40.28         2.06 o                         
  -3   5   5         40.19         36.78         2.02 o                         
  -2   5   5          0.79         -1.65         2.16 o                         
  -1   5   5         81.85         79.80         3.08 o                         
   0   5   5          5.39         10.81         2.11 o                         
   1   5   5         45.04         41.59         2.08 o                         
   2   5   5          0.19          1.58         2.03 o                         
   3   5   5          1.42          3.62         1.88 o                         
   4   5   5         14.03         11.88         2.17 o                         
   5   5   5          0.45          1.06         2.00 o                         
   6   5   5          0.12          0.55         1.92 o                         
   7   5   5          0.60          5.28         1.98 o                         
   8   5   5          1.02          4.43         2.12 o                         
   9   5   5          1.43          2.92         1.97 o                         
 -13   6   5          0.77          3.88         2.20 o                         
 -12   6   5         19.33         14.76         2.08 o                         
 -11   6   5         25.54         23.84         2.30 o                         
 -10   6   5        101.19        101.41         2.32 o                         
  -9   6   5          0.03          0.21         2.32 o                         
  -8   6   5         29.90         28.63         2.38 o                         
  -7   6   5         81.02         97.00         2.71 o                         
  -6   6   5          0.05          2.16         2.16 o                         
  -5   6   5          1.81          4.55         1.93 o                         
  -4   6   5          0.09         -0.44         2.05 o                         
  -3   6   5          0.00          2.77         1.90 o                         
  -2   6   5         70.06         58.28         3.55 o                         
  -1   6   5         18.68         20.01         2.49 o                         
   0   6   5         31.27         17.57         1.93 o                         
   1   6   5        183.66        171.42         6.79 o                         
   2   6   5          7.36          6.84         1.99 o                         
   3   6   5          4.21          4.90         2.18 o                         
   4   6   5          1.74          4.45         2.30 o                         
   5   6   5          0.07          2.38         2.06 o                         
   6   6   5         39.83         39.41         2.02 o                         
   7   6   5         25.96         28.02         2.01 o                         
   8   6   5          7.88          6.16         2.10 o                         
   9   6   5          0.18          0.17         2.04 o                         
 -13   7   5          6.72          7.08         2.50 o                         
 -12   7   5          3.76          5.37         2.30 o                         
 -11   7   5         19.98         21.25         2.11 o                         
 -10   7   5          3.31          2.32         2.15 o                         
  -9   7   5         14.28         11.94         2.11 o                         
  -8   7   5          0.00          4.04         2.07 o                         
  -7   7   5          0.15          2.18         2.44 o                         
  -6   7   5         40.56         36.56         2.10 o                         
  -5   7   5         23.70         22.55         2.02 o                         
  -4   7   5         73.22         82.24         3.05 o                         
  -3   7   5         38.28         45.69         2.31 o                         
  -2   7   5          1.16          1.80         1.99 o                         
  -1   7   5         47.48         50.40         2.12 o                         
   0   7   5         90.62         81.87         4.17 o                         
   1   7   5        119.93        113.92         3.87 o                         
   2   7   5         26.04         28.41         1.99 o                         
   3   7   5          3.04          4.54         2.56 o                         
   4   7   5          7.93         11.21         2.06 o                         
   5   7   5         16.45         13.33         2.22 o                         
   6   7   5         58.02         55.74         2.61 o                         
   7   7   5         91.21         94.14         6.92 o                         
   8   7   5         19.62         23.11         2.05 o                         
   9   7   5          4.93          6.86         2.23 o                         
 -13   8   5          0.19          0.66         2.35 o                         
 -12   8   5          0.69         -0.55         2.31 o                         
 -11   8   5          0.00          0.60         2.23 o                         
 -10   8   5         70.25         60.21         2.27 o                         
  -9   8   5         41.92         46.58         2.26 o                         
  -8   8   5          2.52          4.18         1.97 o                         
  -7   8   5         15.70         13.98         1.88 o                         
  -6   8   5         21.42         19.59         2.08 o                         
  -5   8   5          1.92          1.19         2.17 o                         
  -4   8   5         42.47         36.06         2.29 o                         
  -3   8   5         27.63         28.09         2.08 o                         
  -2   8   5          3.26          8.22         2.19 o                         
  -1   8   5        301.87        325.03         9.89 o                         
   0   8   5          1.35          5.20         1.99 o                         
   1   8   5        285.48        304.28        13.88 o                         
   2   8   5         17.59         17.23         2.51 o                         
   3   8   5         28.90         34.09         2.30 o                         
   4   8   5          0.97          4.98         2.05 o                         
   5   8   5          0.01          0.40         2.13 o                         
   6   8   5          2.33          3.30         2.20 o                         
   7   8   5         75.51         76.53         6.45 o                         
   8   8   5          3.17          3.92         2.22 o                         
   9   8   5          6.22          6.48         2.33 o                         
 -13   9   5          0.01          2.18         2.43 o                         
 -12   9   5          0.00          1.89         2.30 o                         
 -11   9   5          6.04         10.20         2.09 o                         
 -10   9   5         54.30         57.10         2.34 o                         
  -9   9   5         12.15         16.20         2.49 o                         
  -8   9   5         21.41         25.18         2.22 o                         
  -7   9   5         66.04         53.72         2.18 o                         
  -6   9   5          5.82          4.89         2.03 o                         
  -5   9   5          0.34          2.57         1.99 o                         
  -4   9   5          7.70          8.43         2.45 o                         
  -3   9   5          3.75         10.88         2.10 o                         
  -2   9   5         39.70         45.01         2.73 o                         
  -1   9   5         47.29         37.32         2.12 o                         
   0   9   5         41.15         58.01         2.58 o                         
   1   9   5          9.04          5.76         1.95 o                         
   2   9   5          1.19          2.88         2.04 o                         
   3   9   5         10.23         10.60         2.02 o                         
   4   9   5         15.65         15.92         1.91 o                         
   5   9   5          3.43          3.69         1.98 o                         
   6   9   5          0.01          4.39         2.29 o                         
   7   9   5          7.82          9.98         2.20 o                         
   8   9   5          8.04          8.44         2.13 o                         
 -12  10   5          8.86          7.16         2.20 o                         
 -11  10   5         22.75         25.10         2.25 o                         
 -10  10   5          1.14          4.96         2.09 o                         
  -9  10   5         39.88         46.48         2.63 o                         
  -8  10   5         13.55         15.96         2.14 o                         
  -7  10   5         35.31         33.67         2.01 o                         
  -6  10   5         19.84         13.89         2.04 o                         
  -5  10   5         78.51         68.25         2.29 o                         
  -4  10   5         36.86         37.85         2.27 o                         
  -3  10   5          1.01          0.29         2.14 o                         
  -2  10   5         74.57         76.77         3.34 o                         
  -1  10   5          2.39          2.15         1.96 o                         
   0  10   5        100.00         95.24         3.05 o                         
   1  10   5         25.61         29.18         1.94 o                         
   2  10   5          2.22          6.08         1.96 o                         
   3  10   5         14.20         19.78         2.23 o                         
   4  10   5          2.09          1.32         2.12 o                         
   5  10   5          1.78          2.46         2.01 o                         
   6  10   5         12.52         13.77         2.38 o                         
   7  10   5          3.54          3.65         2.53 o                         
   8  10   5          0.30          2.09         2.44 o                         
 -12  11   5          0.16          1.31         2.33 o                         
 -11  11   5          1.48          2.74         2.57 o                         
 -10  11   5         16.39         12.82         2.20 o                         
  -9  11   5          0.53          0.70         2.09 o                         
  -8  11   5          1.61          2.46         2.02 o                         
  -7  11   5          1.58          2.70         1.93 o                         
  -6  11   5          1.09          0.25         1.96 o                         
  -5  11   5          0.43          1.64         2.19 o                         
  -4  11   5          0.33          0.86         1.99 o                         
  -3  11   5         11.57         15.80         2.00 o                         
  -2  11   5          1.22          3.52         1.97 o                         
  -1  11   5         46.75         55.02         2.46 o                         
   0  11   5         51.71         59.65         2.05 o                         
   1  11   5         26.10         23.76         2.76 o                         
   2  11   5          0.05          3.13         1.92 o                         
   3  11   5          2.05          4.54         1.99 o                         
   4  11   5          3.07          5.83         2.36 o                         
   5  11   5          1.97          1.69         2.14 o                         
   6  11   5          1.72          3.64         2.38 o                         
   7  11   5          3.09         -0.56         2.53 o                         
   8  11   5          5.12          6.95         2.28 o                         
 -12  12   5          1.83          5.37         2.78 o                         
 -11  12   5          1.57          2.27         2.20 o                         
 -10  12   5         12.64         11.30         2.17 o                         
  -9  12   5          2.15          3.58         2.46 o                         
  -8  12   5          0.20          0.42         2.41 o                         
  -7  12   5         14.38         10.28         2.29 o                         
  -6  12   5          1.11          3.86         1.83 o                         
  -5  12   5          0.69          5.20         2.52 o                         
  -4  12   5          6.98          5.41         2.21 o                         
  -3  12   5          3.07          4.32         1.97 o                         
  -2  12   5          0.88          2.12         2.21 o                         
  -1  12   5         26.48         27.10         2.19 o                         
   0  12   5          4.92          6.20         1.84 o                         
   1  12   5         18.46         17.99         2.85 o                         
   2  12   5         12.03         16.77         2.04 o                         
   3  12   5          5.64          4.79         2.10 o                         
   4  12   5          8.28          7.48         2.38 o                         
   5  12   5          2.94          6.06         2.27 o                         
   6  12   5         13.06         14.33         2.29 o                         
   7  12   5          6.10          5.87         2.26 o                         
 -11  13   5          5.01          3.59         2.26 o                         
 -10  13   5          1.54          1.18         2.30 o                         
  -9  13   5          4.52          7.84         2.38 o                         
  -8  13   5          0.42          1.02         2.17 o                         
  -7  13   5         15.88         13.75         2.28 o                         
  -6  13   5         11.81         16.10         2.60 o                         
  -5  13   5          0.38          1.52         2.13 o                         
  -4  13   5          1.77          1.44         1.99 o                         
  -3  13   5          4.21         11.27         2.31 o                         
  -2  13   5          0.02          1.61         2.32 o                         
  -1  13   5          9.11         13.29         2.04 o                         
   0  13   5          6.11          4.18         2.06 o                         
   1  13   5          0.43          4.86         1.98 o                         
   2  13   5          1.25          2.72         2.04 o                         
   3  13   5          0.86          4.31         2.10 o                         
   4  13   5          5.91          5.97         2.09 o                         
   5  13   5          1.90          3.41         2.13 o                         
   6  13   5          2.93          6.16         2.44 o                         
   7  13   5          4.16          6.23         2.24 o                         
 -11  14   5          8.79          9.27         2.31 o                         
 -10  14   5          0.63         -0.32         2.46 o                         
  -9  14   5          5.39          6.01         2.27 o                         
  -8  14   5         20.29         18.41         2.18 o                         
  -7  14   5          4.92          6.02         2.08 o                         
  -6  14   5          3.04          3.93         1.91 o                         
  -5  14   5         15.54          8.40         2.10 o                         
  -4  14   5          0.88          1.61         2.13 o                         
  -3  14   5          3.56          4.06         2.24 o                         
  -2  14   5          2.17          4.01         2.27 o                         
  -1  14   5          1.88          1.94         2.13 o                         
   0  14   5          0.37          0.34         1.69 o                         
   1  14   5         14.89         15.50         2.16 o                         
   2  14   5         20.37         17.04         1.85 o                         
   3  14   5          3.08          5.85         2.10 o                         
   4  14   5          2.72          3.62         2.04 o                         
   5  14   5          0.49         -0.61         2.14 o                         
   6  14   5          2.00          4.31         2.34 o                         
 -10  15   5          2.14          1.75         2.78 o                         
  -9  15   5          1.54          2.91         2.25 o                         
  -8  15   5          1.13          3.66         2.45 o                         
  -7  15   5          0.00          2.99         2.39 o                         
  -6  15   5         10.91         11.12         2.22 o                         
  -5  15   5          3.12          4.22         2.25 o                         
  -4  15   5          2.84          5.29         2.10 o                         
  -3  15   5         19.91         19.27         2.85 o                         
  -2  15   5         30.47         29.46         2.78 o                         
  -1  15   5         21.86         18.88         2.34 o                         
   0  15   5         22.40         27.79         2.07 o                         
   1  15   5          2.66          3.05         1.98 o                         
   2  15   5          0.18          1.53         2.10 o                         
   3  15   5          0.45          0.75         2.08 o                         
   4  15   5          5.08          4.72         2.26 o                         
   5  15   5          2.70          4.04         2.15 o                         
   6  15   5          0.02          6.31         2.77 o                         
  -9  16   5          0.18          0.78         2.81 o                         
  -8  16   5         34.37         25.39         2.27 o                         
  -7  16   5          2.01          3.02         2.65 o                         
  -6  16   5          3.07          4.02         2.41 o                         
  -5  16   5          3.03          5.45         2.21 o                         
  -4  16   5          0.98          4.48         2.13 o                         
  -3  16   5          2.04          2.71         2.09 o                         
  -2  16   5         25.78         36.96         3.24 o                         
  -1  16   5         41.68         40.33         2.83 o                         
   0  16   5          9.17          9.31         1.98 o                         
   1  16   5          0.04          3.38         2.10 o                         
   2  16   5          0.50          0.43         1.94 o                         
   3  16   5          6.32          6.92         2.28 o                         
   4  16   5          3.41          3.56         2.10 o                         
   5  16   5          6.55         10.18         2.37 o                         
  -9  17   5          0.75          5.58         2.73 o                         
  -8  17   5          1.15         -1.12         2.44 o                         
  -7  17   5          1.01          3.45         2.46 o                         
  -6  17   5          9.56          9.22         2.69 o                         
  -5  17   5          0.02          1.92         2.32 o                         
  -4  17   5          5.43          5.02         2.29 o                         
  -3  17   5          0.44          5.91         2.62 o                         
  -2  17   5         64.08         53.54         3.14 o                         
  -1  17   5         10.12          9.52         2.20 o                         
   0  17   5         31.10         35.56         2.52 o                         
   1  17   5          2.39          1.88         2.03 o                         
   2  17   5          0.07          0.59         2.53 o                         
   3  17   5          4.43          6.22         2.11 o                         
   4  17   5          6.76          4.83         2.27 o                         
  -8  18   5          0.73          4.68         3.09 o                         
  -7  18   5          0.12          2.90         2.76 o                         
  -6  18   5          3.30          5.54         2.81 o                         
  -5  18   5          0.56          1.16         2.42 o                         
  -4  18   5          0.15          2.05         2.46 o                         
  -3  18   5          9.59          8.67         2.33 o                         
  -2  18   5         40.62         41.80         4.18 o                         
  -1  18   5          2.23          5.79         2.09 o                         
   0  18   5          0.07          1.31         2.15 o                         
   1  18   5          0.21          1.53         2.18 o                         
   2  18   5          0.70          5.12         2.38 o                         
   3  18   5          2.04          4.12         2.25 o                         
  -6  19   5          0.37          0.58         3.42 o                         
  -5  19   5          2.32          3.59         2.82 o                         
  -4  19   5          4.44          5.13         2.51 o                         
  -3  19   5          1.69          5.05         2.80 o                         
  -2  19   5          0.04         -1.57         2.12 o                         
  -1  19   5          1.36          1.24         2.28 o                         
   0  19   5          0.71          2.61         2.27 o                         
   1  19   5          1.13          2.19         2.32 o                         
   2  19   5          0.10          2.62         2.16 o                         
  -4  20   5          3.78          7.46         2.73 o                         
  -3  20   5          1.63          2.50         2.42 o                         
  -2  20   5          9.00         10.25         2.37 o                         
  -1  20   5          0.65          2.98         2.21 o                         
   0  20   5          0.21          0.79         2.26 o                         
 -13   0   6          5.25          0.73         3.35 o                         
 -12   0   6          7.21         12.50         3.65 o                         
 -11   0   6          7.19          6.93         3.06 o                         
 -10   0   6          8.99         11.12         3.52 o                         
  -9   0   6          1.27          2.94         3.40 o                         
  -8   0   6          3.72          3.45         3.58 o                         
  -7   0   6        234.74        206.54         4.67 o                         
  -6   0   6         87.67         82.89         3.72 o                         
  -5   0   6          3.82          8.30         3.15 o                         
  -4   0   6          0.46         -0.02         2.43 o                         
  -3   0   6        387.76        359.51         6.53 o                         
  -2   0   6        661.32        573.68        12.54 o                         
  -1   0   6          1.96          0.24         3.05 o                         
   0   0   6        113.77        113.45         8.45 o                         
   1   0   6         29.38         30.06         3.38 o                         
   2   0   6         36.03         37.86         2.82 o                         
   3   0   6          0.14         -0.38         2.86 o                         
   4   0   6        201.21        187.44         7.84 o                         
   5   0   6         18.56         13.58         3.54 o                         
   6   0   6         24.23         14.33         3.82 o                         
   7   0   6          3.68          3.30         3.12 o                         
   8   0   6          2.25          2.65         5.58 o                         
 -13   1   6          4.92          7.49         2.55 o                         
 -12   1   6         19.96         18.08         2.82 o                         
 -11   1   6          0.05          5.63         2.85 o                         
 -10   1   6         33.90         35.91         2.49 o                         
  -9   1   6         17.39         18.93         2.09 o                         
  -8   1   6         81.96         85.23         3.64 o                         
  -7   1   6          9.62         10.62         2.11 o                         
  -6   1   6         15.09         17.13         1.94 o                         
  -5   1   6         11.38         13.20         1.94 o                         
  -4   1   6         40.44         38.29         2.19 o                         
  -3   1   6          8.14         12.99         2.24 o                         
  -2   1   6        767.59        733.89         9.69 o                         
  -1   1   6        715.04        678.42        15.73 o                         
   0   1   6         14.73         18.75         2.37 o                         
   1   1   6          4.62          7.69         2.24 o                         
   2   1   6          9.98         15.04         2.06 o                         
   3   1   6         43.05         41.30         2.31 o                         
   4   1   6          2.07          2.41         2.37 o                         
   5   1   6          7.82         13.04         2.14 o                         
   6   1   6          3.15          6.66         1.98 o                         
   7   1   6          1.38          1.54         2.04 o                         
   8   1   6          0.57          1.05         1.97 o                         
 -13   2   6          2.75          2.52         2.34 o                         
 -12   2   6          9.03         11.27         2.58 o                         
 -11   2   6          4.44          2.56         2.29 o                         
 -10   2   6          5.16          7.25         2.11 o                         
  -9   2   6         11.64         10.44         2.21 o                         
  -8   2   6         40.82         39.23         2.48 o                         
  -7   2   6         26.63         23.27         2.26 o                         
  -6   2   6         20.11         28.00         2.45 o                         
  -5   2   6          0.09          0.44         1.96 o                         
  -4   2   6          2.10          6.56         2.17 o                         
  -3   2   6         81.01         81.76         2.39 o                         
  -2   2   6          0.84         -0.28         2.04 o                         
  -1   2   6         17.06         21.26         2.14 o                         
   0   2   6         10.41         10.94         1.98 o                         
   1   2   6          2.77          4.03         2.09 o                         
   2   2   6          0.34         -2.15         2.21 o                         
   3   2   6         15.08         14.64         1.86 o                         
   4   2   6         14.73         15.99         2.27 o                         
   5   2   6          0.21          1.37         1.89 o                         
   6   2   6          0.05          0.03         1.95 o                         
   7   2   6          1.29          1.53         1.92 o                         
   8   2   6          0.31          5.66         2.17 o                         
 -13   3   6          1.21          2.32         2.43 o                         
 -12   3   6          2.64          2.95         2.07 o                         
 -11   3   6         35.61         33.68         2.67 o                         
 -10   3   6          0.49          1.72         2.53 o                         
  -9   3   6          1.65          3.02         2.26 o                         
  -8   3   6         23.51         19.40         2.07 o                         
  -7   3   6          4.22          5.07         2.26 o                         
  -6   3   6          0.04          0.66         1.86 o                         
  -5   3   6          2.66          1.65         2.01 o                         
  -4   3   6          1.22          1.75         2.20 o                         
  -3   3   6        117.37        134.09         2.51 o                         
  -2   3   6        136.81        126.85         3.43 o                         
  -1   3   6        114.84        143.41         2.74 o                         
   0   3   6         14.53         11.07         2.13 o                         
   1   3   6         24.80         24.44         2.28 o                         
   2   3   6          1.42          0.21         2.06 o                         
   3   3   6          3.93          5.38         1.86 o                         
   4   3   6          0.05          0.33         2.01 o                         
   5   3   6          1.55         -0.35         1.87 o                         
   6   3   6          1.40          4.31         1.96 o                         
   7   3   6          0.00          1.82         2.04 o                         
   8   3   6          0.29          0.57         2.09 o                         
 -13   4   6          0.34          1.79         2.69 o                         
 -12   4   6          2.26          1.75         2.20 o                         
 -11   4   6          0.42          2.91         2.86 o                         
 -10   4   6          9.55         10.33         2.26 o                         
  -9   4   6         17.01         13.93         2.19 o                         
  -8   4   6          2.75          2.95         2.00 o                         
  -7   4   6         25.74         19.57         1.96 o                         
  -6   4   6         30.94         29.89         2.24 o                         
  -5   4   6          8.20         13.40         1.88 o                         
  -4   4   6          4.54          4.38         2.17 o                         
  -3   4   6         16.91         22.18         1.82 o                         
  -2   4   6          9.25         12.03         1.99 o                         
  -1   4   6         22.69         21.72         2.15 o                         
   0   4   6         64.24         63.48         2.41 o                         
   1   4   6          5.44          6.59         2.00 o                         
   2   4   6          5.32          6.78         2.06 o                         
   3   4   6          4.24          5.23         1.77 o                         
   4   4   6          7.95          5.22         2.06 o                         
   5   4   6          0.79          2.26         2.08 o                         
   6   4   6          5.51          6.64         2.26 o                         
   7   4   6          5.13          4.56         1.93 o                         
   8   4   6          1.44          3.69         2.00 o                         
 -13   5   6          0.02          1.55         2.68 o                         
 -12   5   6         14.94         13.09         2.63 o                         
 -11   5   6          2.45          2.71         2.20 o                         
 -10   5   6         56.87         50.45         2.60 o                         
  -9   5   6          0.19         -0.06         2.00 o                         
  -8   5   6          0.42          3.14         1.95 o                         
  -7   5   6          4.05          6.75         1.82 o                         
  -6   5   6          6.69          6.12         1.72 o                         
  -5   5   6          0.11          1.00         1.88 o                         
  -4   5   6         11.78         13.36         1.97 o                         
  -3   5   6          0.09          1.53         1.67 o                         
  -2   5   6         50.39         46.06         2.08 o                         
  -1   5   6         58.65         53.40         2.79 o                         
   0   5   6         41.19         29.04         1.97 o                         
   1   5   6         30.07         35.36         2.17 o                         
   2   5   6          5.75          7.22         1.90 o                         
   3   5   6          0.57          3.25         1.99 o                         
   4   5   6          3.12          4.64         1.93 o                         
   5   5   6          8.57          6.98         2.13 o                         
   6   5   6          1.08          2.07         2.23 o                         
   7   5   6          0.10          3.87         2.12 o                         
 -13   6   6          3.99          8.18         2.75 o                         
 -12   6   6         19.97         20.28         2.45 o                         
 -11   6   6         11.59         12.35         2.60 o                         
 -10   6   6         45.40         45.61         2.64 o                         
  -9   6   6         30.11         28.08         2.48 o                         
  -8   6   6          1.52         -0.38         1.98 o                         
  -7   6   6          2.34          3.70         1.74 o                         
  -6   6   6         87.03         94.26         3.02 o                         
  -5   6   6          0.01         -0.65         1.81 o                         
  -4   6   6         35.37         40.32         2.40 o                         
  -3   6   6         19.83         24.39         2.17 o                         
  -2   6   6          0.26          2.37         2.04 o                         
  -1   6   6        128.82        121.51         4.36 o                         
   0   6   6          4.07          6.72         1.94 o                         
   1   6   6         22.54         18.76         2.22 o                         
   2   6   6          1.74          2.85         1.90 o                         
   3   6   6          1.69          2.66         2.13 o                         
   4   6   6          0.53          0.07         1.96 o                         
   5   6   6          2.80          6.17         2.29 o                         
   6   6   6          1.77          4.50         1.97 o                         
   7   6   6          3.22          2.47         2.43 o                         
 -12   7   6          1.24          0.83         2.34 o                         
 -11   7   6         76.04         64.66         3.55 o                         
 -10   7   6          0.62          2.95         2.27 o                         
  -9   7   6          9.85          8.01         2.37 o                         
  -8   7   6          0.07         -0.07         2.04 o                         
  -7   7   6          2.17          1.88         2.05 o                         
  -6   7   6          8.22          7.29         1.96 o                         
  -5   7   6          3.22          3.42         1.92 o                         
  -4   7   6         51.12         45.09         2.03 o                         
  -3   7   6         45.00         47.78         2.39 o                         
  -2   7   6         37.27         47.13         2.38 o                         
  -1   7   6          8.47         18.69         2.01 o                         
   0   7   6          7.30          8.12         2.13 o                         
   1   7   6         11.56         14.02         2.08 o                         
   2   7   6          0.00          2.45         1.99 o                         
   3   7   6          0.17         -0.27         2.11 o                         
   4   7   6          9.90          9.04         2.22 o                         
   5   7   6          3.18          1.96         2.03 o                         
   6   7   6          0.01          3.81         2.31 o                         
   7   7   6          7.65          6.90         2.17 o                         
 -12   8   6          0.05          0.14         2.64 o                         
 -11   8   6         20.97         19.25         2.38 o                         
 -10   8   6          0.00          2.69         2.29 o                         
  -9   8   6        120.22        127.12         2.93 o                         
  -8   8   6         36.88         28.97         2.25 o                         
  -7   8   6          0.12          1.45         2.21 o                         
  -6   8   6         29.44         26.17         1.87 o                         
  -5   8   6         89.59         90.09         2.58 o                         
  -4   8   6          9.68         10.42         2.19 o                         
  -3   8   6         13.31         18.93         2.28 o                         
  -2   8   6         12.63          8.44         2.46 o                         
  -1   8   6          7.88         10.36         2.10 o                         
   0   8   6          0.04          0.30         2.04 o                         
   1   8   6          0.01          1.25         2.03 o                         
   2   8   6         35.61         38.34         3.20 o                         
   3   8   6          6.09          5.30         2.06 o                         
   4   8   6          2.98          3.14         2.03 o                         
   5   8   6          4.73          3.47         2.26 o                         
   6   8   6         55.20         57.52         2.91 o                         
   7   8   6         12.15         12.51         2.63 o                         
 -12   9   6          2.29          2.63         2.91 o                         
 -11   9   6         85.08         78.43         3.70 o                         
 -10   9   6         93.94         82.91         3.22 o                         
  -9   9   6          0.06          2.28         2.39 o                         
  -8   9   6          0.15          0.12         2.04 o                         
  -7   9   6          5.03          6.24         1.92 o                         
  -6   9   6         45.12         46.15         2.68 o                         
  -5   9   6         10.27         11.39         1.88 o                         
  -4   9   6         14.83         19.92         2.15 o                         
  -3   9   6         57.64         52.88         2.46 o                         
  -2   9   6          0.11         -0.95         1.92 o                         
  -1   9   6         21.55         12.49         2.20 o                         
   0   9   6         48.27         43.23         2.19 o                         
   1   9   6        146.52        125.98         6.01 o                         
   2   9   6          3.50          5.08         1.89 o                         
   3   9   6          3.47          1.48         2.08 o                         
   4   9   6          0.17          0.70         2.25 o                         
   5   9   6          9.74         11.77         2.15 o                         
   6   9   6          1.04          4.71         2.39 o                         
 -11  10   6          4.19          5.29         2.50 o                         
 -10  10   6          0.44          0.39         2.20 o                         
  -9  10   6         35.02         29.72         2.43 o                         
  -8  10   6          3.44          5.73         2.07 o                         
  -7  10   6          2.83          5.81         2.13 o                         
  -6  10   6          0.51          3.26         2.14 o                         
  -5  10   6         75.98         66.56         2.17 o                         
  -4  10   6         20.43         18.32         2.36 o                         
  -3  10   6         10.56          7.08         2.20 o                         
  -2  10   6          0.05          1.85         1.82 o                         
  -1  10   6          0.05         -0.18         2.17 o                         
   0  10   6          2.28          3.58         2.13 o                         
   1  10   6         19.51         17.37         2.45 o                         
   2  10   6          8.57         11.54         1.99 o                         
   3  10   6          0.05          0.22         2.25 o                         
   4  10   6          0.48         -0.44         2.07 o                         
   5  10   6          0.89          1.54         2.16 o                         
   6  10   6         50.73         45.39         4.99 o                         
 -11  11   6         52.63         42.15         2.53 o                         
 -10  11   6         31.66         25.96         2.70 o                         
  -9  11   6          0.56          3.93         2.27 o                         
  -8  11   6          3.43          3.64         1.99 o                         
  -7  11   6          0.59          0.56         2.42 o                         
  -6  11   6          0.89          1.37         1.97 o                         
  -5  11   6         25.37         27.99         2.19 o                         
  -4  11   6          0.64          2.20         2.40 o                         
  -3  11   6          0.05          0.69         2.08 o                         
  -2  11   6          1.75          4.08         1.78 o                         
  -1  11   6          3.01          3.55         2.03 o                         
   0  11   6          6.96         10.70         2.47 o                         
   1  11   6         25.06         20.65         2.05 o                         
   2  11   6          0.10          3.12         2.19 o                         
   3  11   6          0.34          2.53         2.06 o                         
   4  11   6          0.05          2.72         2.30 o                         
   5  11   6          0.03          3.14         2.19 o                         
   6  11   6         11.00          8.06         2.20 o                         
 -10  12   6          1.50          2.30         2.48 o                         
  -9  12   6          0.41         -0.08         2.08 o                         
  -8  12   6          4.49          2.48         2.11 o                         
  -7  12   6          0.02          1.52         1.98 o                         
  -6  12   6          4.16          6.53         2.28 o                         
  -5  12   6          1.75          2.09         2.29 o                         
  -4  12   6          0.46          2.28         2.07 o                         
  -3  12   6          0.15          1.88         2.01 o                         
  -2  12   6          2.00          6.18         2.08 o                         
  -1  12   6          0.85          2.58         2.00 o                         
   0  12   6         14.74         17.30         2.06 o                         
   1  12   6          8.85          8.38         2.04 o                         
   2  12   6          1.45          1.68         2.24 o                         
   3  12   6          5.19          8.82         2.07 o                         
   4  12   6          2.71          4.10         2.32 o                         
   5  12   6          0.32          1.26         2.18 o                         
 -10  13   6          1.45          0.76         2.28 o                         
  -9  13   6          1.00          4.91         2.20 o                         
  -8  13   6         12.68         13.19         2.18 o                         
  -7  13   6          0.00          1.26         2.08 o                         
  -6  13   6          0.33          2.78         2.39 o                         
  -5  13   6          3.69          4.59         2.00 o                         
  -4  13   6          0.02          2.54         2.32 o                         
  -3  13   6          0.13          2.92         2.06 o                         
  -2  13   6          4.94          8.61         2.08 o                         
  -1  13   6          3.18          1.75         1.98 o                         
   0  13   6          3.22          3.92         2.06 o                         
   1  13   6          1.18          3.48         1.99 o                         
   2  13   6          1.61          3.63         2.39 o                         
   3  13   6          1.90          5.58         2.57 o                         
   4  13   6          1.57          4.11         2.53 o                         
   5  13   6          0.00          0.70         2.13 o                         
  -9  14   6          0.00         -1.50         2.50 o                         
  -8  14   6          2.88          1.64         2.31 o                         
  -7  14   6          0.61          2.02         2.20 o                         
  -6  14   6          6.54          9.37         2.11 o                         
  -5  14   6          3.67          7.05         1.96 o                         
  -4  14   6          1.65          0.66         2.32 o                         
  -3  14   6          6.87          6.56         2.19 o                         
  -2  14   6         16.27         15.48         2.33 o                         
  -1  14   6          0.18          2.42         2.20 o                         
   0  14   6          1.90          3.80         2.16 o                         
   1  14   6          0.28          1.53         2.19 o                         
   2  14   6          0.03          3.26         2.11 o                         
   3  14   6          1.67          4.67         2.42 o                         
   4  14   6          0.05          3.02         2.42 o                         
  -8  15   6          0.08          2.08         2.24 o                         
  -7  15   6          0.04          0.47         2.47 o                         
  -6  15   6          0.05          0.80         1.95 o                         
  -5  15   6          8.11          7.15         2.56 o                         
  -4  15   6          7.02          7.77         2.31 o                         
  -3  15   6          6.13          8.87         2.35 o                         
  -2  15   6          5.85          5.77         2.67 o                         
  -1  15   6          4.54          7.50         2.18 o                         
   0  15   6          0.00          0.63         2.20 o                         
   1  15   6          1.52          6.18         2.15 o                         
   2  15   6          0.84          1.57         2.01 o                         
   3  15   6          2.23          5.06         2.25 o                         
  -7  16   6          1.00          0.95         2.30 o                         
  -6  16   6          1.19          1.46         2.29 o                         
  -5  16   6          2.38          3.28         2.23 o                         
  -4  16   6         13.65          9.29         2.39 o                         
  -3  16   6         24.97         28.42         2.51 o                         
  -2  16   6          0.06          3.05         2.05 o                         
  -1  16   6          1.68          2.77         2.18 o                         
   0  16   6         10.59         12.33         2.35 o                         
   1  16   6         19.99         16.03         2.15 o                         
   2  16   6          2.21          4.40         2.22 o                         
  -6  17   6          2.40          4.11         2.40 o                         
  -5  17   6          1.75          0.59         2.24 o                         
  -4  17   6          3.55          2.34         2.42 o                         
  -3  17   6          5.23          8.64         2.58 o                         
  -2  17   6         12.64          9.10         2.24 o                         
  -1  17   6         39.91         38.58         4.18 o                         
   0  17   6          4.19          3.30         2.35 o                         
   1  17   6          0.00          2.46         2.37 o                         
  -4  18   6          4.69          4.57         2.60 o                         
  -3  18   6         17.96         15.74         2.39 o                         
  -2  18   6          4.99          5.12         2.21 o                         
  -1  18   6          1.87          2.33         2.26 o                         
 -12   1   7          2.36          1.01         2.53 o                         
 -11   1   7          0.18          1.19         2.59 o                         
 -10   1   7          0.82          2.18         2.22 o                         
  -9   1   7          0.00          3.98         1.98 o                         
  -8   1   7          0.00          0.81         2.02 o                         
  -7   1   7          2.34         -0.11         2.41 o                         
  -6   1   7          3.35          2.03         1.75 o                         
  -5   1   7          0.15          1.11         1.66 o                         
  -4   1   7         19.79         18.23         1.90 o                         
  -3   1   7          5.13          6.09         2.18 o                         
  -2   1   7         81.05         91.11         2.81 o                         
  -1   1   7         29.93         24.43         2.08 o                         
   0   1   7         25.00         22.56         2.23 o                         
   1   1   7          1.59          0.54         2.25 o                         
   2   1   7          5.44          5.49         2.08 o                         
   3   1   7          1.51          3.14         2.22 o                         
   4   1   7          9.76          9.90         2.74 o                         
   5   1   7          0.70          1.21         2.18 o                         
   6   1   7          1.06          0.22         2.04 o                         
 -12   2   7          0.29          1.76         2.18 o                         
 -11   2   7          0.00         -0.45         2.35 o                         
 -10   2   7          1.00          3.59         2.31 o                         
  -9   2   7          1.80          3.32         2.14 o                         
  -8   2   7         13.16         10.29         2.47 o                         
  -7   2   7         47.91         47.89         2.42 o                         
  -6   2   7          0.37          3.01         2.26 o                         
  -5   2   7          7.11          6.60         1.66 o                         
  -4   2   7          0.00          0.33         1.91 o                         
  -3   2   7          6.61          5.23         2.07 o                         
  -2   2   7        182.64        154.78         2.48 o                         
  -1   2   7          6.90          4.38         2.05 o                         
   0   2   7         43.46         33.78         2.35 o                         
   1   2   7          1.50         -0.07         2.48 o                         
   2   2   7          1.91          3.00         2.04 o                         
   3   2   7          2.97          4.69         2.23 o                         
   4   2   7          6.04          8.93         2.26 o                         
   5   2   7          0.48          1.92         2.29 o                         
   6   2   7          0.86          2.80         2.17 o                         
 -12   3   7          1.36         -0.48         2.60 o                         
 -11   3   7          0.74          5.58         2.53 o                         
 -10   3   7          2.49          5.68         2.62 o                         
  -9   3   7          0.01          2.41         2.11 o                         
  -8   3   7         16.26         17.79         2.35 o                         
  -7   3   7          4.38          6.36         2.15 o                         
  -6   3   7         15.68         12.59         1.89 o                         
  -5   3   7          0.02         -0.37         1.76 o                         
  -4   3   7          0.85          3.66         1.96 o                         
  -3   3   7          0.20         -1.99         2.25 o                         
  -2   3   7         34.62         40.35         2.67 o                         
  -1   3   7         17.09         16.09         2.08 o                         
   0   3   7          1.07          5.82         2.57 o                         
   1   3   7          0.74          0.46         2.32 o                         
   2   3   7          0.27          2.37         2.15 o                         
   3   3   7          4.13          6.03         2.39 o                         
   4   3   7          3.54          1.86         2.05 o                         
   5   3   7          0.73          2.62         2.15 o                         
 -11   4   7          6.49          6.30         2.74 o                         
 -10   4   7          0.74          1.91         2.14 o                         
  -9   4   7          0.88          3.80         2.22 o                         
  -8   4   7         18.95         19.20         2.18 o                         
  -7   4   7          0.72          3.39         2.05 o                         
  -6   4   7          1.75          4.38         1.84 o                         
  -5   4   7         10.00         12.67         1.90 o                         
  -4   4   7          0.05          1.29         1.94 o                         
  -3   4   7         23.37         15.91         2.01 o                         
  -2   4   7         51.36         43.98         2.86 o                         
  -1   4   7          4.57          2.13         2.08 o                         
   0   4   7          0.39          3.43         2.15 o                         
   1   4   7          2.83          4.63         2.24 o                         
   2   4   7          0.03          3.24         2.60 o                         
   3   4   7          1.42          1.99         3.18 o                         
   4   4   7          1.49          1.05         2.20 o                         
   5   4   7          0.22          4.14         2.61 o                         
 -11   5   7         10.99         12.79         2.35 o                         
 -10   5   7          4.06          4.35         2.37 o                         
  -9   5   7          4.64          5.66         1.98 o                         
  -8   5   7          0.08          1.08         1.97 o                         
  -7   5   7          0.00          2.64         1.84 o                         
  -6   5   7          0.58          0.47         2.36 o                         
  -5   5   7          0.81          0.55         1.94 o                         
  -4   5   7          0.10          3.68         2.42 o                         
  -3   5   7          4.48          7.41         1.90 o                         
  -2   5   7          6.79          6.26         2.09 o                         
  -1   5   7          3.81          7.57         2.06 o                         
   0   5   7          2.74          4.66         2.01 o                         
   1   5   7          3.02          7.37         2.39 o                         
   2   5   7          0.06          1.79         2.11 o                         
   3   5   7          0.63          3.49         2.16 o                         
   4   5   7          2.00          4.79         2.32 o                         
   5   5   7          3.49          4.65         2.22 o                         
 -11   6   7         27.35         22.77         2.49 o                         
 -10   6   7          2.37          4.99         2.39 o                         
  -9   6   7          0.63          2.46         2.25 o                         
  -8   6   7         23.68         18.78         1.93 o                         
  -7   6   7          4.36          7.94         2.20 o                         
  -6   6   7          5.40          8.69         1.89 o                         
  -5   6   7          0.24          0.01         2.14 o                         
  -4   6   7          2.42          2.53         1.97 o                         
  -3   6   7          0.70          1.66         1.95 o                         
  -2   6   7          0.20          0.95         2.18 o                         
  -1   6   7         11.52         12.43         2.28 o                         
   0   6   7         28.91         26.62         2.37 o                         
   1   6   7         14.82         12.39         2.09 o                         
   2   6   7          0.04          3.29         2.29 o                         
   3   6   7          0.31          1.09         1.91 o                         
   4   6   7          0.40          1.50         2.04 o                         
   5   6   7          1.31          3.63         2.10 o                         
 -11   7   7         41.06         34.01         2.67 o                         
 -10   7   7         18.39         18.91         2.40 o                         
  -9   7   7          6.40          7.44         2.29 o                         
  -8   7   7          5.06          3.51         1.91 o                         
  -7   7   7          0.52         -0.06         1.92 o                         
  -6   7   7          7.02          4.96         1.94 o                         
  -5   7   7         16.74         14.47         1.88 o                         
  -4   7   7          5.48          3.65         1.84 o                         
  -3   7   7          0.00          1.36         2.14 o                         
  -2   7   7          1.97         -0.87         1.89 o                         
  -1   7   7          1.10         -0.91         2.38 o                         
   0   7   7          2.85          3.21         2.40 o                         
   1   7   7          2.60          0.80         2.80 o                         
   2   7   7         11.08         12.64         2.30 o                         
   3   7   7          0.89          5.74         2.18 o                         
   4   7   7          0.11         -0.08         2.21 o                         
   5   7   7          1.32          2.38         2.20 o                         
 -10   8   7          3.28          6.13         2.06 o                         
  -9   8   7          0.10          1.49         2.16 o                         
  -8   8   7          1.13         -0.39         2.14 o                         
  -7   8   7          0.00          2.99         2.17 o                         
  -6   8   7          0.08          0.88         2.29 o                         
  -5   8   7          4.57          6.43         2.03 o                         
  -4   8   7          0.58          0.55         2.20 o                         
  -3   8   7         10.09         12.24         2.05 o                         
  -2   8   7          0.00          3.73         2.12 o                         
  -1   8   7          5.38          6.66         2.16 o                         
   0   8   7          9.12          6.75         1.97 o                         
   1   8   7         29.94         25.43         2.37 o                         
   2   8   7          0.84          2.80         2.47 o                         
   3   8   7          0.31          2.81         1.99 o                         
   4   8   7          0.31          4.17         2.08 o                         
 -10   9   7          0.34          3.10         2.39 o                         
  -9   9   7          4.03          6.16         2.23 o                         
  -8   9   7          1.61          0.68         2.04 o                         
  -7   9   7          1.04          1.46         2.07 o                         
  -6   9   7          1.98          4.18         2.01 o                         
  -5   9   7         16.44         14.54         2.22 o                         
  -4   9   7          0.90          1.16         1.85 o                         
  -3   9   7          4.72          6.84         2.09 o                         
  -2   9   7          0.14          1.71         2.15 o                         
  -1   9   7          2.57          3.01         2.29 o                         
   0   9   7          0.16          5.36         2.28 o                         
   1   9   7          0.73          2.48         2.40 o                         
   2   9   7          1.29          1.19         3.25 o                         
   3   9   7          4.17          5.50         2.03 o                         
   4   9   7          1.43          3.18         2.26 o                         
 -10  10   7          1.64          3.04         2.37 o                         
  -9  10   7         11.14          7.69         2.10 o                         
  -8  10   7          7.75          4.65         2.14 o                         
  -7  10   7         16.09         16.71         2.10 o                         
  -6  10   7          0.19          2.45         2.00 o                         
  -5  10   7         15.35         14.98         2.02 o                         
  -4  10   7          1.06          4.56         2.08 o                         
  -3  10   7          1.08          0.47         1.97 o                         
  -2  10   7          4.02          5.27         1.92 o                         
  -1  10   7          0.29          2.87         2.20 o                         
   0  10   7          0.08          3.18         2.25 o                         
   1  10   7          0.05         -0.56         2.13 o                         
   2  10   7          0.34          1.46         2.62 o                         
   3  10   7          0.00          2.03         2.15 o                         
  -9  11   7          1.26          0.16         2.16 o                         
  -8  11   7          0.02          2.82         2.02 o                         
  -7  11   7          0.47          0.89         2.14 o                         
  -6  11   7          0.69          0.42         2.15 o                         
  -5  11   7          0.12          2.73         2.16 o                         
  -4  11   7          0.27          3.03         2.01 o                         
  -3  11   7          0.00          1.15         2.18 o                         
  -2  11   7          0.22          3.76         2.18 o                         
  -1  11   7          0.01          2.06         1.96 o                         
   0  11   7          0.00          3.55         1.91 o                         
   1  11   7          1.32          1.43         2.17 o                         
   2  11   7          7.25          3.82         2.44 o                         
   3  11   7          1.07          0.78         2.41 o                         
  -8  12   7          0.11          1.24         2.16 o                         
  -7  12   7          0.29          1.28         1.95 o                         
  -6  12   7          0.22          1.85         1.98 o                         
  -5  12   7          1.92          0.96         2.09 o                         
  -4  12   7          0.86          0.09         2.15 o                         
  -3  12   7          1.42          0.56         2.13 o                         
  -2  12   7          0.00         -0.70         2.48 o                         
  -1  12   7          0.00          0.39         1.99 o                         
   0  12   7          3.43          3.49         2.18 o                         
   1  12   7          0.15          2.93         2.25 o                         
   2  12   7          1.18          3.64         2.41 o                         
  -7  13   7          0.49          2.39         2.16 o                         
  -6  13   7          2.21          4.86         2.21 o                         
  -5  13   7          1.71          0.56         2.02 o                         
  -4  13   7          0.96          4.42         2.13 o                         
  -3  13   7          0.28         -0.74         2.37 o                         
  -2  13   7          2.15          5.31         2.70 o                         
  -1  13   7          2.26          1.25         1.91 o                         
   0  13   7          0.02          0.25         1.97 o                         
   1  13   7          0.05          0.29         1.98 o                         
  -6  14   7          1.11          1.91         2.22 o                         
  -5  14   7          2.79          2.93         2.47 o                         
  -4  14   7          4.50          3.39         2.19 o                         
  -3  14   7          0.12          2.95         2.27 o                         
  -2  14   7         11.62          8.66         2.26 o                         
  -1  14   7          0.28         -0.66         2.16 o                         
   0  14   7          0.08          1.46         2.09 o                         
  -5  15   7          0.82          2.66         2.44 o                         
  -4  15   7          1.99          6.32         2.54 o                         
  -3  15   7          1.97          3.39         2.25 o                         
  -2  15   7          3.71          3.96         2.03 o                         
 -10   0   8          1.77          4.02         2.98 o                         
  -9   0   8          1.00          2.67         2.85 o                         
  -8   0   8          1.96          2.45         3.58 o                         
  -7   0   8          3.56          6.48         2.41 o                         
  -6   0   8          8.33          6.84         2.74 o                         
  -5   0   8          6.21          6.23         2.37 o                         
  -4   0   8          2.02          2.75         2.80 o                         
  -3   0   8        120.93         75.29         3.16 o                         
  -2   0   8        255.34        191.86        12.01 o                         
  -1   0   8          3.07          1.01         2.88 o                         
   0   0   8         29.17         27.90         3.01 o                         
   1   0   8          4.26          1.67         4.30 o                         
   2   0   8          5.48          3.25         3.22 o                         
   3   0   8          3.32          3.59         3.06 o                         
 -10   1   8          0.87          0.05         2.63 o                         
  -9   1   8          2.63          0.24         2.26 o                         
  -8   1   8         50.80         37.20         2.61 o                         
  -7   1   8          8.00          7.49         1.89 o                         
  -6   1   8          3.09          3.09         1.93 o                         
  -5   1   8          1.05          1.57         1.87 o                         
  -4   1   8         34.31         23.91         2.01 o                         
  -3   1   8          0.73          3.93         2.01 o                         
  -2   1   8         79.72         56.03         2.69 o                         
  -1   1   8         15.11          8.07         2.17 o                         
   0   1   8          0.19          0.51         2.17 o                         
   1   1   8          0.37          4.83         2.42 o                         
   2   1   8          3.15          5.20         2.21 o                         
   3   1   8         10.82          8.22         2.24 o                         
 -10   2   8          3.74          5.83         2.59 o                         
  -9   2   8          0.06         -0.38         2.35 o                         
  -8   2   8          8.68         11.69         2.09 o                         
  -7   2   8          0.57          1.47         1.82 o                         
  -6   2   8          1.32          2.33         1.83 o                         
  -5   2   8          0.07         -0.27         1.88 o                         
  -4   2   8         12.21          8.30         1.93 o                         
  -3   2   8         28.96         24.03         2.47 o                         
  -2   2   8          2.36          3.92         2.13 o                         
  -1   2   8          2.14          3.73         2.34 o                         
   0   2   8          0.98          5.72         2.37 o                         
   1   2   8          0.91          3.96         2.41 o                         
   2   2   8          0.13         -1.30         2.19 o                         
  -9   3   8          2.49          1.22         2.13 o                         
  -8   3   8          0.00          0.05         2.06 o                         
  -7   3   8          5.33          2.82         2.07 o                         
  -6   3   8          0.03          2.69         1.89 o                         
  -5   3   8          0.05          3.24         1.81 o                         
  -4   3   8          0.08          0.19         2.18 o                         
  -3   3   8         16.24         13.89         2.22 o                         
  -2   3   8         27.36         20.92         2.16 o                         
  -1   3   8          1.17          2.27         2.15 o                         
   0   3   8          2.10          6.49         2.27 o                         
   1   3   8          0.00         -0.86         2.06 o                         
   2   3   8          0.03          2.62         2.46 o                         
  -9   4   8          2.32          1.96         2.02 o                         
  -8   4   8          0.12          2.47         2.01 o                         
  -7   4   8          0.08          1.40         1.92 o                         
  -6   4   8          3.28          2.34         2.06 o                         
  -5   4   8          6.44          7.79         1.94 o                         
  -4   4   8          4.37          4.47         1.83 o                         
  -3   4   8          5.15          8.13         2.08 o                         
  -2   4   8         25.26         20.06         2.29 o                         
  -1   4   8          0.67          3.19         2.21 o                         
   0   4   8          2.36          1.94         2.16 o                         
   1   4   8          0.00          0.89         2.44 o                         
   2   4   8          0.42          2.25         2.35 o                         
  -9   5   8          1.23          2.49         2.17 o                         
  -8   5   8          4.20          4.95         2.08 o                         
  -7   5   8          1.40          2.97         2.14 o                         
  -6   5   8          0.25          0.63         1.92 o                         
  -5   5   8          2.03          1.38         2.01 o                         
  -4   5   8          0.39          3.59         1.97 o                         
  -3   5   8          1.68          4.34         2.11 o                         
  -2   5   8          2.43          1.97         2.36 o                         
  -1   5   8          0.65         -0.98         2.11 o                         
   0   5   8          0.30          1.09         2.28 o                         
   1   5   8          2.33          7.27         2.30 o                         
   2   5   8          0.72          3.52         2.32 o                         
  -9   6   8          0.69          2.33         2.49 o                         
  -8   6   8          3.37          0.22         2.31 o                         
  -7   6   8          1.30          2.21         2.01 o                         
  -6   6   8         12.77         10.57         2.04 o                         
  -5   6   8          2.21          4.18         1.86 o                         
  -4   6   8          0.50          5.92         2.32 o                         
  -3   6   8          1.42          4.33         2.13 o                         
  -2   6   8          9.21         10.99         2.11 o                         
  -1   6   8          8.59          6.51         2.73 o                         
   0   6   8          3.19          2.40         2.20 o                         
   1   6   8          2.30          4.21         2.29 o                         
   2   6   8          0.38          3.78         2.27 o                         
  -8   7   8          0.07          2.20         2.22 o                         
  -7   7   8          0.71          2.44         2.07 o                         
  -6   7   8          3.88          3.03         2.03 o                         
  -5   7   8          2.11          3.75         2.04 o                         
  -4   7   8          5.16          4.34         1.85 o                         
  -3   7   8          2.12          2.29         2.13 o                         
  -2   7   8          1.57          5.89         2.14 o                         
  -1   7   8          0.26          2.12         2.07 o                         
   0   7   8          0.27          2.93         2.28 o                         
   1   7   8          0.12          4.04         2.43 o                         
  -8   8   8          3.23          2.48         2.09 o                         
  -7   8   8          0.34          3.16         2.31 o                         
  -6   8   8          2.37          1.73         2.15 o                         
  -5   8   8         12.01         12.31         2.00 o                         
  -4   8   8          5.62          7.45         2.20 o                         
  -3   8   8          1.95          2.13         2.37 o                         
  -2   8   8          0.41          0.01         2.03 o                         
  -1   8   8          9.78          9.25         2.80 o                         
   0   8   8          7.42          6.53         2.28 o                         
   1   8   8          0.95          7.49         2.52 o                         
  -7   9   8          2.52          0.35         2.07 o                         
  -6   9   8         13.54         10.47         2.31 o                         
  -5   9   8          0.25          2.23         2.10 o                         
  -4   9   8          6.47          6.58         2.07 o                         
  -3   9   8          0.70          1.61         2.01 o                         
  -2   9   8          0.01          5.53         2.17 o                         
  -1   9   8          0.04          2.61         2.19 o                         
   0   9   8          3.48          6.93         2.85 o                         
  -6  10   8          0.50          2.88         2.37 o                         
  -5  10   8          9.74          7.76         2.20 o                         
  -4  10   8          4.22          4.40         2.06 o                         
  -3  10   8          1.12          3.93         2.15 o                         
  -2  10   8          1.71          3.71         2.03 o                         
  -1  10   8          3.62          3.34         2.06 o                         
                                                                                
